# Supplementary material for: Systems pharmacology in combination with proteomics reveals underlying mechanisms of Xihuang pill against triple-negative breast cancer
Source: Bioengineered. 2020 Oct 22;11(1):1170–88. doi: 10.1080/21655979.2020.1834726 (PMC8291799; doi:10.1080/21655979.2020.1834726)
Supplement: Supplemental Material [file KBIE_A_1834726_SM1210.zip]

Archive with 7 entries (7 files):
- Supplementary Materials.docx
- Table_S1.xls
- Table_S2.xls
- Table_S3.xls
- Table_S4.xls
- Table_S5.xls
- Table_S6.xls
