# Supplementary material for: Systems pharmacology in combination with proteomics reveals underlying mechanisms of Xihuang pill against triple-negative breast cancer
Source: Bioengineered. 2020 Oct 22;11(1):1170–88. doi: 10.1080/21655979.2020.1834726 (PMC8291799; doi:10.1080/21655979.2020.1834726)
Supplement: Supplemental Material [file KBIE_A_1834726_SM1210.zip › Table_S1.xls]

## Sheet: Sheet1
Herb Mol ID	Target	Common name	Uniprot ID	ChEMBL ID	Target Class	Probability*(> 0)
MOL000098	P-glycoprotein 1	ABCB1	P08183	CHEMBL4302	Primary active transporter	1
MOL000098	Multidrug resistance-associated protein 1	ABCC1	P33527	CHEMBL3004	Primary active transporter	1
MOL000098	ATP-binding cassette sub-family G member 2	ABCG2	Q9UNQ0	CHEMBL5393	Primary active transporter	1
MOL000098	Adenosine A1 receptor (by homology)	ADORA1	P30542	CHEMBL226	Family A G protein-coupled receptor	1
MOL000098	Adenosine A2a receptor (by homology)	ADORA2A	P29274	CHEMBL251	Family A G protein-coupled receptor	1
MOL000098	Aldehyde reductase (by homology)	AKR1A1	P14550	CHEMBL2246	Enzyme	1
MOL000098	Aldose reductase	AKR1B1	P15121	CHEMBL1900	Enzyme	1
MOL000098	Aldo-keto reductase family 1 member C1 (by homology)	AKR1C1	Q04828	CHEMBL5905	Enzyme	1
MOL000098	Aldo-keto reductase family 1 member C2 (by homology)	AKR1C2	P52895	CHEMBL5847	Enzyme	1
MOL000098	Aldo-keto-reductase family 1 member C3 (by homology)	AKR1C3	P42330	CHEMBL4681	Enzyme	1
MOL000098	Aldo-keto reductase family 1 member C4 (by homology)	AKR1C4	P17516	CHEMBL4999	Enzyme	1
MOL000098	Serine/threonine-protein kinase AKT	AKT1	P31749	CHEMBL4282	Kinase	1
MOL000098	ALK tyrosine kinase receptor	ALK	Q9UM73	CHEMBL4247	Kinase	1
MOL000098	Arachidonate 12-lipoxygenase	ALOX12	P18054	CHEMBL3687	Enzyme	1
MOL000098	Arachidonate 15-lipoxygenase	ALOX15	P16050	CHEMBL2903	Enzyme	1
MOL000098	Arachidonate 5-lipoxygenase	ALOX5	P09917	CHEMBL215	Oxidoreductase	1
MOL000098	Serine/threonine-protein kinase Aurora-B	AURKB	Q96GD4	CHEMBL2185	Kinase	1
MOL000098	Vasopressin V2 receptor	AVPR2	P30518	CHEMBL1790	Family A G protein-coupled receptor	1
MOL000098	Tyrosine-protein kinase receptor UFO	AXL	P30530	CHEMBL4895	Kinase	1
MOL000098	Beta-secretase 1	BACE1	P56817	CHEMBL4822	Protease	1
MOL000098	Carbonic anhydrase I	CA1	P00915	CHEMBL261	Lyase	1
MOL000098	Carbonic anhydrase XII	CA12	O43570	CHEMBL3242	Lyase	1
MOL000098	Carbonic anhydrase XIII (by homology)	CA13	Q8N1Q1	CHEMBL3912	Lyase	1
MOL000098	Carbonic anhydrase XIV	CA14	Q9ULX7	CHEMBL3510	Lyase	1
MOL000098	Carbonic anhydrase II	CA2	P00918	CHEMBL205	Lyase	1
MOL000098	Carbonic anhydrase III	CA3	P07451	CHEMBL2885	Lyase	1
MOL000098	Carbonic anhydrase IV	CA4	P22748	CHEMBL3729	Lyase	1
MOL000098	Carbonic anhydrase VA	CA5A	P35218	CHEMBL4789	Lyase	1
MOL000098	Carbonic anhydrase VI	CA6	P23280	CHEMBL3025	Lyase	1
MOL000098	Carbonic anhydrase VII	CA7	P43166	CHEMBL2326	Lyase	1
MOL000098	Carbonic anhydrase IX	CA9	Q16790	CHEMBL3594	Lyase	1
MOL000098	CaM kinase II beta	CAMK2B	Q13554	CHEMBL4121	Kinase	1
MOL000098	Cyclin-dependent kinase 1	CDK1	P06493	CHEMBL308	Kinase	1
MOL000098	Casein kinase II alpha	CSNK2A1	P68400	CHEMBL3629	Kinase	1
MOL000098	Interleukin-8 receptor A	CXCR1	P25024	CHEMBL4029	Family A G protein-coupled receptor	1
MOL000098	Cytochrome P450 19A1	CYP19A1	P11511	CHEMBL1978	Cytochrome P450	1
MOL000098	Cytochrome P450 1B1	CYP1B1	Q16678	CHEMBL4878	Cytochrome P450	1
MOL000098	Death-associated protein kinase 1	DAPK1	P53355	CHEMBL2558	Kinase	1
MOL000098	Dopamine D4 receptor	DRD4	P21917	CHEMBL219	Family A G protein-coupled receptor	1
MOL000098	Epidermal growth factor receptor erbB1	EGFR	P00533	CHEMBL203	Kinase	1
MOL000098	Thrombin	F2	P00734	CHEMBL204	Protease	1
MOL000098	Tyrosine-protein kinase receptor FLT3	FLT3	P36888	CHEMBL1974	Kinase	1
MOL000098	Glyoxalase I	GLO1	Q04760	CHEMBL2424	Enzyme	1
MOL000098	Glycogen synthase kinase-3 beta	GSK3B	P49841	CHEMBL262	Kinase	1
MOL000098	Estradiol 17-beta-dehydrogenase 2	HSD17B2	P37059	CHEMBL2789	Enzyme	1
MOL000098	Insulin-like growth factor I receptor	IGF1R	P08069	CHEMBL1957	Kinase	1
MOL000098	Vascular endothelial growth factor receptor 2	KDR	P35968	CHEMBL279	Kinase	1
MOL000098	Monoamine oxidase A	MAOA	P21397	CHEMBL1951	Oxidoreductase	1
MOL000098	Hepatocyte growth factor receptor	MET	P08581	CHEMBL3717	Kinase	1
MOL000098	Matrix metalloproteinase 13	MMP13	P45452	CHEMBL280	Protease	1
MOL000098	Matrix metalloproteinase 2	MMP2	P08253	CHEMBL333	Protease	1
MOL000098	Matrix metalloproteinase 3	MMP3	P08254	CHEMBL283	Protease	1
MOL000098	Matrix metalloproteinase 9	MMP9	P14780	CHEMBL321	Protease	1
MOL000098	Myeloperoxidase	MPO	P05164	CHEMBL2439	Enzyme	1
MOL000098	Serine/threonine-protein kinase NEK2	NEK2	P51955	CHEMBL3835	Kinase	1
MOL000098	Serine/threonine-protein kinase NEK6	NEK6	Q9HC98	CHEMBL4309	Kinase	1
MOL000098	NADPH oxidase 4	NOX4	Q9NPH5	CHEMBL1250375	Enzyme	1
MOL000098	NUAK family SNF1-like kinase 1	NUAK1	O60285	CHEMBL5784	Kinase	1
MOL000098	PI3-kinase p85-alpha subunit	PIK3R1	P27986	CHEMBL2506	Enzyme	1
MOL000098	Serine/threonine-protein kinase PIM1	PIM1	P11309	CHEMBL2147	Kinase	1
MOL000098	Protein kinase N1	PKN1	Q16512	CHEMBL3384	Kinase	1
MOL000098	Phospholipase A2 group 1B	PLA2G1B	P04054	CHEMBL4426	Enzyme	1
MOL000098	Serine/threonine-protein kinase PLK1	PLK1	P53350	CHEMBL3024	Kinase	1
MOL000098	Focal adhesion kinase 1	PTK2	Q05397	CHEMBL2695	Kinase	1
MOL000098	Liver glycogen phosphorylase	PYGL	P06737	CHEMBL2568	Enzyme	1
MOL000098	Tyrosine-protein kinase SRC	SRC	P12931	CHEMBL267	Kinase	1
MOL000098	Xanthine dehydrogenase	XDH	P47989	CHEMBL1929	Oxidoreductase	1
MOL000098	G-protein coupled receptor 35	GPR35	Q9HC97	CHEMBL1293267	Family A G protein-coupled receptor	0.995504
MOL000098	Tyrosine-protein kinase SYK	SYK	P43405	CHEMBL2599	Kinase	0.703912
MOL000098	Acetylcholinesterase	ACHE	P22303	CHEMBL220	Hydrolase	0.680284
MOL000098	DNA-(apurinic or apyrimidinic site) lyase	APEX1	P27695	CHEMBL5619	Enzyme	0.680284
MOL000098	Insulin receptor	INSR	P06213	CHEMBL1981	Kinase	0.680284
MOL000098	Lysine-specific demethylase 4D-like	KDM4E	B2RXH2	CHEMBL1293226	Eraser	0.680284
MOL000098	Microtubule-associated protein tau	MAPT	P10636	CHEMBL1293224	Unclassified protein	0.680284
MOL000098	Myosin light chain kinase, smooth muscle	MYLK	Q15746	CHEMBL2428	Kinase	0.680284
MOL000098	PI3-kinase p110-gamma subunit	PIK3CG	P48736	CHEMBL3267	Enzyme	0.680284
MOL000098	DNA topoisomerase II alpha	TOP2A	P11388	CHEMBL1806	Isomerase	0.680284
MOL000098	Arginase-1 (by homology)	ARG1	P05089	CHEMBL1075097	Enzyme	0.569546
MOL000098	cyclin B1	CCNB1	P14635	CHEMBL2094127	Other cytosolic protein	0.569546
MOL000098	cyclin B2	CCNB2	O95067	CHEMBL2094127	Other cytosolic protein	0.569546
MOL000098	cyclin B3	CCNB3	Q8WWL7	CHEMBL2094127	Other cytosolic protein	0.569546
MOL000098	Cyclin-dependent kinase 1	CDK1	P06493	CHEMBL2094127	Other cytosolic protein	0.569546
MOL000098	Cyclin-dependent kinase 5	CDK5	Q00535	CHEMBL1907600	Kinase	0.569546
MOL000098	CDK5 activator 1	CDK5R1	Q15078	CHEMBL1907600	Kinase	0.569546
MOL000098	Estrogen receptor beta	ESR2	Q92731	CHEMBL242	Nuclear receptor	0.538062
MOL000098	DNA-3-methyladenine glycosylase	MPG	P29372	CHEMBL3396943	Enzyme	0.538062
MOL000098	Receptor-type tyrosine-protein phosphatase S	PTPRS	Q13332	CHEMBL2396508	Phosphatase	0.538062
MOL000098	Solute carrier family 22 member 12	SLC22A12	Q96S37	CHEMBL6120	Electrochemical transporter	0.538062
MOL000098	Cyclin-dependent kinase 2	CDK2	P24941	CHEMBL301	Kinase	0.522278
MOL000098	Cyclin-dependent kinase 6	CDK6	Q00534	CHEMBL2508	Kinase	0.522278
MOL000098	Aryl hydrocarbon receptor	AHR	P35869	CHEMBL3201	Transcription factor	0.395895
MOL000098	Estrogen-related receptor alpha	ESRRA	P11474	CHEMBL3429	Nuclear receptor	0.395895
MOL000098	Estradiol 17-beta-dehydrogenase 1	HSD17B1	P14061	CHEMBL3181	Enzyme	0.395895
MOL000098	Tyrosinase	TYR	P14679	CHEMBL1973	Oxidoreductase	0.395895
MOL000098	Aldo-keto reductase family 1 member B10	AKR1B10	O60218	CHEMBL5983	Enzyme	0.285288
MOL000098	Beta amyloid A4 protein	APP	P05067	CHEMBL2487	Membrane receptor	0.285288
MOL000098	Lymphocyte differentiation antigen CD38	CD38	P28907	CHEMBL4660	Enzyme	0.285288
MOL000098	Matrix metalloproteinase 12	MMP12	P39900	CHEMBL4393	Protease	0.285288
MOL000098	Poly [ADP-ribose] polymerase-1	PARP1	P09874	CHEMBL3105	Enzyme	0.285288
MOL000098	Tankyrase-1	TNKS	O95271	CHEMBL6164	Enzyme	0.285288
MOL000098	Tankyrase-2	TNKS2	Q9H2K2	CHEMBL6154	Enzyme	0.285288
MOL000098	DNA topoisomerase I (by homology)	TOP1	P11387	CHEMBL1781	Isomerase	0.285288
MOL000098	Transthyretin	TTR	P02766	CHEMBL3194	Secreted protein	0.285288
MOL000098	Telomerase reverse transcriptase	TERT	O14746	CHEMBL2916	Enzyme	0.206265
MOL000358	Androgen Receptor	AR	P10275	CHEMBL1871	Nuclear receptor	0.647647
MOL000358	Cytochrome P450 51 (by homology)	CYP51A1	Q16850	CHEMBL3849	Cytochrome P450	0.614311
MOL000358	HMG-CoA reductase	HMGCR	P04035	CHEMBL402	Oxidoreductase	0.614311
MOL000358	Cytochrome P450 19A1	CYP19A1	P11511	CHEMBL1978	Cytochrome P450	0.531002
MOL000358	Niemann-Pick C1-like protein 1	NPC1L1	Q9UHC9	CHEMBL2027	Other membrane protein	0.531002
MOL000358	LXR-alpha	NR1H3	Q13133	CHEMBL2808	Nuclear receptor	0.531002
MOL000358	Cytochrome P450 17A1	CYP17A1	P05093	CHEMBL3522	Cytochrome P450	0.44771
MOL000358	Nuclear receptor ROR-gamma	RORC	P51449	CHEMBL1741186	Nuclear receptor	0.422642
MOL000358	Estrogen receptor alpha	ESR1	P03372	CHEMBL206	Nuclear receptor	0.356071
MOL000358	Estrogen receptor beta	ESR2	Q92731	CHEMBL242	Nuclear receptor	0.356071
MOL000358	Sterol regulatory element-binding protein 2	SREBF2	Q12772	CHEMBL1795166	Unclassified protein	0.214435
MOL000358	Testis-specific androgen-binding protein	SHBG	P04278	CHEMBL3305	Secreted protein	0.206119
MOL000358	Norepinephrine transporter	SLC6A2	P23975	CHEMBL222	Electrochemical transporter	0.139453
MOL000358	Cytochrome P450 2C19	CYP2C19	P33261	CHEMBL3622	Cytochrome P450	0.131156
MOL000358	Nuclear receptor ROR-alpha	RORA	P35398	CHEMBL5868	Nuclear receptor	0.131156
MOL000358	Protein-tyrosine phosphatase 1B	PTPN1	P18031	CHEMBL335	Phosphatase	0.122827
MOL000358	Butyrylcholinesterase	BCHE	P06276	CHEMBL1914	Hydrolase	0.114495
MOL000358	Corticosteroid binding globulin	SERPINA6	P08185	CHEMBL2421	Secreted protein	0.114495
MOL000358	Serotonin transporter	SLC6A4	P31645	CHEMBL228	Electrochemical transporter	0.114495
MOL000358	Acetylcholinesterase	ACHE	P22303	CHEMBL220	Hydrolase	0.106166
MOL000358	Dual specificity phosphatase Cdc25A	CDC25A	P30304	CHEMBL3775	Phosphatase	0.106166
MOL000358	Dual specificity phosphatase Cdc25B	CDC25B	P30305	CHEMBL4804	Phosphatase	0.106166
MOL000358	Carboxylesterase 2	CES2	O00748	CHEMBL3180	Enzyme	0.106166
MOL000358	Muscarinic acetylcholine receptor M2	CHRM2	P08172	CHEMBL211	Family A G protein-coupled receptor	0.106166
MOL000358	Anti-estrogen binding site (AEBS) (by homology)	DHCR7	Q9UBM7	CHEMBL2169735	Enzyme	0.106166
MOL000358	Squalene synthetase (by homology)	FDFT1	P37268	CHEMBL3338	Enzyme	0.106166
MOL000358	Glucose-6-phosphate 1-dehydrogenase	G6PD	P11413	CHEMBL5347	Enzyme	0.106166
MOL000358	Glycine receptor subunit alpha-1	GLRA1	P23415	CHEMBL5845	Ligand-gated ion channel	0.106166
MOL000358	11-beta-hydroxysteroid dehydrogenase 1	HSD11B1	P28845	CHEMBL4235	Enzyme	0.106166
MOL000358	11-beta-hydroxysteroid dehydrogenase 2	HSD11B2	P80365	CHEMBL3746	Enzyme	0.106166
MOL000358	Nitric oxide synthase, inducible (by homology)	NOS2	P35228	CHEMBL4481	Enzyme	0.106166
MOL000358	LXR-beta	NR1H2	P55055	CHEMBL4093	Nuclear receptor	0.106166
MOL000358	Nuclear receptor subfamily 1 group I member 3	NR1I3	Q14994	CHEMBL5503	Nuclear receptor	0.106166
MOL000358	Glucocorticoid receptor	NR3C1	P04150	CHEMBL2034	Nuclear receptor	0.106166
MOL000358	DNA polymerase beta (by homology)	POLB	P06746	CHEMBL2392	Enzyme	0.106166
MOL000358	Peroxisome proliferator-activated receptor alpha	PPARA	Q07869	CHEMBL239	Nuclear receptor	0.106166
MOL000358	Peroxisome proliferator-activated receptor delta	PPARD	Q03181	CHEMBL3979	Nuclear receptor	0.106166
MOL000358	Peroxisome proliferator-activated receptor gamma	PPARG	P37231	CHEMBL235	Nuclear receptor	0.106166
MOL000358	Prostanoid EP1 receptor (by homology)	PTGER1	P34995	CHEMBL1811	Family A G protein-coupled receptor	0.106166
MOL000358	Prostanoid EP2 receptor (by homology)	PTGER2	P43116	CHEMBL1881	Family A G protein-coupled receptor	0.106166
MOL000358	Prostaglandin E synthase	PTGES	O14684	CHEMBL5658	Enzyme	0.106166
MOL000358	Protein-tyrosine phosphatase 1C	PTPN6	P29350	CHEMBL3166	Phosphatase	0.106166
MOL000358	Sigma opioid receptor	SIGMAR1	Q99720	CHEMBL287	Membrane receptor	0.106166
MOL000358	Squalene monooxygenase	SQLE	Q14534	CHEMBL3592	Enzyme	0.106166
MOL000358	UDP-glucuronosyltransferase 2B7	UGT2B7	P16662	CHEMBL4370	Enzyme	0.106166
MOL000358	Vitamin D receptor	VDR	P11473	CHEMBL1977	Nuclear receptor	0.106166
MOL000449	Androgen Receptor	AR	P10275	CHEMBL1871	Nuclear receptor	0.689285
MOL000449	Cytochrome P450 51 (by homology)	CYP51A1	Q16850	CHEMBL3849	Cytochrome P450	0.639333
MOL000449	HMG-CoA reductase	HMGCR	P04035	CHEMBL402	Oxidoreductase	0.639333
MOL000449	Niemann-Pick C1-like protein 1	NPC1L1	Q9UHC9	CHEMBL2027	Other membrane protein	0.639333
MOL000449	Cytochrome P450 19A1	CYP19A1	P11511	CHEMBL1978	Cytochrome P450	0.514371
MOL000449	LXR-alpha	NR1H3	Q13133	CHEMBL2808	Nuclear receptor	0.481024
MOL000449	Cytochrome P450 17A1	CYP17A1	P05093	CHEMBL3522	Cytochrome P450	0.464374
MOL000449	Nuclear receptor ROR-gamma	RORC	P51449	CHEMBL1741186	Nuclear receptor	0.406077
MOL000449	Estrogen receptor alpha	ESR1	P03372	CHEMBL206	Nuclear receptor	0.3894
MOL000449	Estrogen receptor beta	ESR2	Q92731	CHEMBL242	Nuclear receptor	0.3894
MOL000449	Testis-specific androgen-binding protein	SHBG	P04278	CHEMBL3305	Secreted protein	0.197793
MOL000449	Sterol regulatory element-binding protein 2	SREBF2	Q12772	CHEMBL1795166	Unclassified protein	0.17281
MOL000449	Acetylcholinesterase	ACHE	P22303	CHEMBL220	Hydrolase	0.131156
MOL000449	Cytochrome P450 2C19	CYP2C19	P33261	CHEMBL3622	Cytochrome P450	0.131156
MOL000449	Butyrylcholinesterase	BCHE	P06276	CHEMBL1914	Hydrolase	0.122827
MOL000449	Protein-tyrosine phosphatase 1B	PTPN1	P18031	CHEMBL335	Phosphatase	0.122827
MOL000449	Nuclear receptor ROR-alpha	RORA	P35398	CHEMBL5868	Nuclear receptor	0.122827
MOL000449	Norepinephrine transporter	SLC6A2	P23975	CHEMBL222	Electrochemical transporter	0.122827
MOL000449	Corticosteroid binding globulin	SERPINA6	P08185	CHEMBL2421	Secreted protein	0.114495
MOL000449	Serotonin transporter	SLC6A4	P31645	CHEMBL228	Electrochemical transporter	0.114495
MOL000449	Dual specificity phosphatase Cdc25A	CDC25A	P30304	CHEMBL3775	Phosphatase	0.106166
MOL000449	Dual specificity phosphatase Cdc25B	CDC25B	P30305	CHEMBL4804	Phosphatase	0.106166
MOL000449	Carboxylesterase 2	CES2	O00748	CHEMBL3180	Enzyme	0.106166
MOL000449	Muscarinic acetylcholine receptor M2	CHRM2	P08172	CHEMBL211	Family A G protein-coupled receptor	0.106166
MOL000449	Anti-estrogen binding site (AEBS) (by homology)	DHCR7	Q9UBM7	CHEMBL2169735	Enzyme	0.106166
MOL000449	Glucose-6-phosphate 1-dehydrogenase	G6PD	P11413	CHEMBL5347	Enzyme	0.106166
MOL000449	Glycine receptor subunit alpha-1	GLRA1	P23415	CHEMBL5845	Ligand-gated ion channel	0.106166
MOL000449	11-beta-hydroxysteroid dehydrogenase 1	HSD11B1	P28845	CHEMBL4235	Enzyme	0.106166
MOL000449	11-beta-hydroxysteroid dehydrogenase 2	HSD11B2	P80365	CHEMBL3746	Enzyme	0.106166
MOL000449	Nitric oxide synthase, inducible (by homology)	NOS2	P35228	CHEMBL4481	Enzyme	0.106166
MOL000449	LXR-beta	NR1H2	P55055	CHEMBL4093	Nuclear receptor	0.106166
MOL000449	Nuclear receptor subfamily 1 group I member 3	NR1I3	Q14994	CHEMBL5503	Nuclear receptor	0.106166
MOL000449	Glucocorticoid receptor	NR3C1	P04150	CHEMBL2034	Nuclear receptor	0.106166
MOL000449	DNA polymerase beta (by homology)	POLB	P06746	CHEMBL2392	Enzyme	0.106166
MOL000449	Peroxisome proliferator-activated receptor alpha	PPARA	Q07869	CHEMBL239	Nuclear receptor	0.106166
MOL000449	Peroxisome proliferator-activated receptor delta	PPARD	Q03181	CHEMBL3979	Nuclear receptor	0.106166
MOL000449	Peroxisome proliferator-activated receptor gamma	PPARG	P37231	CHEMBL235	Nuclear receptor	0.106166
MOL000449	Prostanoid EP1 receptor (by homology)	PTGER1	P34995	CHEMBL1811	Family A G protein-coupled receptor	0.106166
MOL000449	Prostanoid EP2 receptor (by homology)	PTGER2	P43116	CHEMBL1881	Family A G protein-coupled receptor	0.106166
MOL000449	Prostaglandin E synthase	PTGES	O14684	CHEMBL5658	Enzyme	0.106166
MOL000449	Protein-tyrosine phosphatase 1C	PTPN6	P29350	CHEMBL3166	Phosphatase	0.106166
MOL000449	Squalene monooxygenase	SQLE	Q14534	CHEMBL3592	Enzyme	0.106166
MOL000449	Thromboxane-A synthase	TBXAS1	P24557	CHEMBL1835	Cytochrome P450	0.106166
MOL000449	UDP-glucuronosyltransferase 2B7	UGT2B7	P16662	CHEMBL4370	Enzyme	0.106166
MOL000449	Vitamin D receptor	VDR	P11473	CHEMBL1977	Nuclear receptor	0.106166
MOL000737	Death-associated protein kinase 1	DAPK1	P53355	CHEMBL2558	Kinase	1
MOL000737	Estrogen receptor beta	ESR2	Q92731	CHEMBL242	Nuclear receptor	1
MOL000737	G-protein coupled receptor 35	GPR35	Q9HC97	CHEMBL1293267	Family A G protein-coupled receptor	1
MOL000737	DNA-3-methyladenine glycosylase	MPG	P29372	CHEMBL3396943	Enzyme	1
MOL000737	Receptor-type tyrosine-protein phosphatase S	PTPRS	Q13332	CHEMBL2396508	Phosphatase	1
MOL000737	Solute carrier family 22 member 12	SLC22A12	Q96S37	CHEMBL6120	Electrochemical transporter	1
MOL000737	P-glycoprotein 1	ABCB1	P08183	CHEMBL4302	Primary active transporter	0.745556
MOL000737	Multidrug resistance-associated protein 1	ABCC1	P33527	CHEMBL3004	Primary active transporter	0.745556
MOL000737	ATP-binding cassette sub-family G member 2	ABCG2	Q9UNQ0	CHEMBL5393	Primary active transporter	0.745556
MOL000737	Aldose reductase	AKR1B1	P15121	CHEMBL1900	Enzyme	0.745556
MOL000737	Arachidonate 5-lipoxygenase	ALOX5	P09917	CHEMBL215	Oxidoreductase	0.745556
MOL000737	Carbonic anhydrase XII	CA12	O43570	CHEMBL3242	Lyase	0.745556
MOL000737	Carbonic anhydrase II	CA2	P00918	CHEMBL205	Lyase	0.745556
MOL000737	Carbonic anhydrase VII	CA7	P43166	CHEMBL2326	Lyase	0.745556
MOL000737	Cytochrome P450 1B1	CYP1B1	Q16678	CHEMBL4878	Cytochrome P450	0.745556
MOL000737	Tyrosine-protein kinase receptor FLT3	FLT3	P36888	CHEMBL1974	Kinase	0.745556
MOL000737	Estradiol 17-beta-dehydrogenase 2	HSD17B2	P37059	CHEMBL2789	Enzyme	0.745556
MOL000737	NADPH oxidase 4	NOX4	Q9NPH5	CHEMBL1250375	Enzyme	0.745556
MOL000737	Xanthine dehydrogenase	XDH	P47989	CHEMBL1929	Oxidoreductase	0.745556
MOL000737	Adenosine A1 receptor (by homology)	ADORA1	P30542	CHEMBL226	Family A G protein-coupled receptor	0.640788
MOL000737	Adenosine A2a receptor (by homology)	ADORA2A	P29274	CHEMBL251	Family A G protein-coupled receptor	0.640788
MOL000737	Carbonic anhydrase IV	CA4	P22748	CHEMBL3729	Lyase	0.640788
MOL000737	Arachidonate 15-lipoxygenase	ALOX15	P16050	CHEMBL2903	Enzyme	0.53002
MOL000737	Aldehyde reductase (by homology)	AKR1A1	P14550	CHEMBL2246	Enzyme	0.522278
MOL000737	Aldo-keto reductase family 1 member C1 (by homology)	AKR1C1	Q04828	CHEMBL5905	Enzyme	0.522278
MOL000737	Aldo-keto reductase family 1 member C2 (by homology)	AKR1C2	P52895	CHEMBL5847	Enzyme	0.522278
MOL000737	Aldo-keto-reductase family 1 member C3 (by homology)	AKR1C3	P42330	CHEMBL4681	Enzyme	0.522278
MOL000737	Aldo-keto reductase family 1 member C4 (by homology)	AKR1C4	P17516	CHEMBL4999	Enzyme	0.522278
MOL000737	Serine/threonine-protein kinase AKT	AKT1	P31749	CHEMBL4282	Kinase	0.522278
MOL000737	ALK tyrosine kinase receptor	ALK	Q9UM73	CHEMBL4247	Kinase	0.522278
MOL000737	Arachidonate 12-lipoxygenase	ALOX12	P18054	CHEMBL3687	Enzyme	0.522278
MOL000737	Serine/threonine-protein kinase Aurora-B	AURKB	Q96GD4	CHEMBL2185	Kinase	0.522278
MOL000737	Vasopressin V2 receptor	AVPR2	P30518	CHEMBL1790	Family A G protein-coupled receptor	0.522278
MOL000737	Tyrosine-protein kinase receptor UFO	AXL	P30530	CHEMBL4895	Kinase	0.522278
MOL000737	Beta-secretase 1	BACE1	P56817	CHEMBL4822	Protease	0.522278
MOL000737	Carbonic anhydrase I	CA1	P00915	CHEMBL261	Lyase	0.522278
MOL000737	Carbonic anhydrase XIII (by homology)	CA13	Q8N1Q1	CHEMBL3912	Lyase	0.522278
MOL000737	Carbonic anhydrase XIV	CA14	Q9ULX7	CHEMBL3510	Lyase	0.522278
MOL000737	Carbonic anhydrase III	CA3	P07451	CHEMBL2885	Lyase	0.522278
MOL000737	Carbonic anhydrase VA	CA5A	P35218	CHEMBL4789	Lyase	0.522278
MOL000737	Carbonic anhydrase VI	CA6	P23280	CHEMBL3025	Lyase	0.522278
MOL000737	Carbonic anhydrase IX	CA9	Q16790	CHEMBL3594	Lyase	0.522278
MOL000737	CaM kinase II beta	CAMK2B	Q13554	CHEMBL4121	Kinase	0.522278
MOL000737	Cyclin-dependent kinase 1	CDK1	P06493	CHEMBL308	Kinase	0.522278
MOL000737	Casein kinase II alpha	CSNK2A1	P68400	CHEMBL3629	Kinase	0.522278
MOL000737	Interleukin-8 receptor A	CXCR1	P25024	CHEMBL4029	Family A G protein-coupled receptor	0.522278
MOL000737	Cytochrome P450 19A1	CYP19A1	P11511	CHEMBL1978	Cytochrome P450	0.522278
MOL000737	Dopamine D4 receptor	DRD4	P21917	CHEMBL219	Family A G protein-coupled receptor	0.522278
MOL000737	Epidermal growth factor receptor erbB1	EGFR	P00533	CHEMBL203	Kinase	0.522278
MOL000737	Thrombin	F2	P00734	CHEMBL204	Protease	0.522278
MOL000737	Glyoxalase I	GLO1	Q04760	CHEMBL2424	Enzyme	0.522278
MOL000737	Glycogen synthase kinase-3 beta	GSK3B	P49841	CHEMBL262	Kinase	0.522278
MOL000737	Insulin-like growth factor I receptor	IGF1R	P08069	CHEMBL1957	Kinase	0.522278
MOL000737	Vascular endothelial growth factor receptor 2	KDR	P35968	CHEMBL279	Kinase	0.522278
MOL000737	Monoamine oxidase A	MAOA	P21397	CHEMBL1951	Oxidoreductase	0.522278
MOL000737	Hepatocyte growth factor receptor	MET	P08581	CHEMBL3717	Kinase	0.522278
MOL000737	Matrix metalloproteinase 13	MMP13	P45452	CHEMBL280	Protease	0.522278
MOL000737	Matrix metalloproteinase 2	MMP2	P08253	CHEMBL333	Protease	0.522278
MOL000737	Matrix metalloproteinase 3	MMP3	P08254	CHEMBL283	Protease	0.522278
MOL000737	Matrix metalloproteinase 9	MMP9	P14780	CHEMBL321	Protease	0.522278
MOL000737	Myeloperoxidase	MPO	P05164	CHEMBL2439	Enzyme	0.522278
MOL000737	Serine/threonine-protein kinase NEK2	NEK2	P51955	CHEMBL3835	Kinase	0.522278
MOL000737	Serine/threonine-protein kinase NEK6	NEK6	Q9HC98	CHEMBL4309	Kinase	0.522278
MOL000737	NUAK family SNF1-like kinase 1	NUAK1	O60285	CHEMBL5784	Kinase	0.522278
MOL000737	PI3-kinase p85-alpha subunit	PIK3R1	P27986	CHEMBL2506	Enzyme	0.522278
MOL000737	Serine/threonine-protein kinase PIM1	PIM1	P11309	CHEMBL2147	Kinase	0.522278
MOL000737	Protein kinase N1	PKN1	Q16512	CHEMBL3384	Kinase	0.522278
MOL000737	Phospholipase A2 group 1B	PLA2G1B	P04054	CHEMBL4426	Enzyme	0.522278
MOL000737	Serine/threonine-protein kinase PLK1	PLK1	P53350	CHEMBL3024	Kinase	0.522278
MOL000737	Focal adhesion kinase 1	PTK2	Q05397	CHEMBL2695	Kinase	0.522278
MOL000737	Liver glycogen phosphorylase	PYGL	P06737	CHEMBL2568	Enzyme	0.522278
MOL000737	Tyrosine-protein kinase SRC	SRC	P12931	CHEMBL267	Kinase	0.522278
MOL000737	Aryl hydrocarbon receptor	AHR	P35869	CHEMBL3201	Transcription factor	0.498513
MOL000737	Estrogen-related receptor alpha	ESRRA	P11474	CHEMBL3429	Nuclear receptor	0.498513
MOL000737	Estradiol 17-beta-dehydrogenase 1	HSD17B1	P14061	CHEMBL3181	Enzyme	0.498513
MOL000737	Tyrosinase	TYR	P14679	CHEMBL1973	Oxidoreductase	0.498513
MOL000737	Acetylcholinesterase	ACHE	P22303	CHEMBL220	Hydrolase	0.348497
MOL000737	Tyrosine-protein kinase SYK	SYK	P43405	CHEMBL2599	Kinase	0.30103
MOL000737	DNA-(apurinic or apyrimidinic site) lyase	APEX1	P27695	CHEMBL5619	Enzyme	0.237889
MOL000737	Insulin receptor	INSR	P06213	CHEMBL1981	Kinase	0.237889
MOL000737	Lysine-specific demethylase 4D-like	KDM4E	B2RXH2	CHEMBL1293226	Eraser	0.237889
MOL000737	Microtubule-associated protein tau	MAPT	P10636	CHEMBL1293224	Unclassified protein	0.237889
MOL000737	Myosin light chain kinase, smooth muscle	MYLK	Q15746	CHEMBL2428	Kinase	0.237889
MOL000737	PI3-kinase p110-gamma subunit	PIK3CG	P48736	CHEMBL3267	Enzyme	0.237889
MOL000737	DNA topoisomerase II alpha	TOP2A	P11388	CHEMBL1806	Isomerase	0.237889
MOL000737	Arginase-1 (by homology)	ARG1	P05089	CHEMBL1075097	Enzyme	0.214179
MOL000737	cyclin B1	CCNB1	P14635	CHEMBL2094127	Other cytosolic protein	0.214179
MOL000737	cyclin B2	CCNB2	O95067	CHEMBL2094127	Other cytosolic protein	0.214179
MOL000737	cyclin B3	CCNB3	Q8WWL7	CHEMBL2094127	Other cytosolic protein	0.214179
MOL000737	Cyclin-dependent kinase 1	CDK1	P06493	CHEMBL2094127	Other cytosolic protein	0.214179
MOL000737	Cyclin-dependent kinase 5	CDK5	Q00535	CHEMBL1907600	Kinase	0.214179
MOL000737	CDK5 activator 1	CDK5R1	Q15078	CHEMBL1907600	Kinase	0.214179
MOL000737	Aldo-keto reductase family 1 member B10	AKR1B10	O60218	CHEMBL5983	Enzyme	0.190502
MOL000737	Tankyrase-1	TNKS	O95271	CHEMBL6164	Enzyme	0.190502
MOL000737	Tankyrase-2	TNKS2	Q9H2K2	CHEMBL6154	Enzyme	0.190502
MOL000737	Transthyretin	TTR	P02766	CHEMBL3194	Secreted protein	0.190502
MOL000737	Cyclin-dependent kinase 2	CDK2	P24941	CHEMBL301	Kinase	0.182601
MOL000737	Cyclin-dependent kinase 6	CDK6	Q00534	CHEMBL2508	Kinase	0.182601
MOL000737	Estrogen receptor alpha	ESR1	P03372	CHEMBL206	Nuclear receptor	0.158886
MOL000737	Beta amyloid A4 protein	APP	P05067	CHEMBL2487	Membrane receptor	0.143102
MOL000737	Lymphocyte differentiation antigen CD38	CD38	P28907	CHEMBL4660	Enzyme	0.143102
MOL000737	Matrix metalloproteinase 12	MMP12	P39900	CHEMBL4393	Protease	0.143102
MOL000737	Poly [ADP-ribose] polymerase-1	PARP1	P09874	CHEMBL3105	Enzyme	0.143102
MOL000737	DNA topoisomerase I (by homology)	TOP1	P11387	CHEMBL1781	Isomerase	0.143102
MOL000953	Androgen Receptor	AR	P10275	CHEMBL1871	Nuclear receptor	0.746275
MOL000953	Niemann-Pick C1-like protein 1	NPC1L1	Q9UHC9	CHEMBL2027	Other membrane protein	0.648683
MOL000953	Cytochrome P450 17A1	CYP17A1	P05093	CHEMBL3522	Cytochrome P450	0.624012
MOL000953	LXR-alpha	NR1H3	Q13133	CHEMBL2808	Nuclear receptor	0.583015
MOL000953	Cytochrome P450 51 (by homology)	CYP51A1	Q16850	CHEMBL3849	Cytochrome P450	0.574895
MOL000953	HMG-CoA reductase	HMGCR	P04035	CHEMBL402	Oxidoreductase	0.574895
MOL000953	Sterol regulatory element-binding protein 2	SREBF2	Q12772	CHEMBL1795166	Unclassified protein	0.451832
MOL000953	Cytochrome P450 19A1	CYP19A1	P11511	CHEMBL1978	Cytochrome P450	0.394391
MOL000953	Estrogen receptor beta	ESR2	Q92731	CHEMBL242	Nuclear receptor	0.386301
MOL000953	Estrogen receptor alpha	ESR1	P03372	CHEMBL206	Nuclear receptor	0.378038
MOL000953	Testis-specific androgen-binding protein	SHBG	P04278	CHEMBL3305	Secreted protein	0.328913
MOL000953	Nuclear receptor ROR-gamma	RORC	P51449	CHEMBL1741186	Nuclear receptor	0.320696
MOL000953	Norepinephrine transporter	SLC6A2	P23975	CHEMBL222	Electrochemical transporter	0.132135
MOL000953	Butyrylcholinesterase	BCHE	P06276	CHEMBL1914	Hydrolase	0.123937
MOL000953	Glucose-6-phosphate 1-dehydrogenase	G6PD	P11413	CHEMBL5347	Enzyme	0.123937
MOL000953	Protein-tyrosine phosphatase 1B	PTPN1	P18031	CHEMBL335	Phosphatase	0.123937
MOL000953	Serotonin transporter	SLC6A4	P31645	CHEMBL228	Electrochemical transporter	0.123937
MOL000953	Acetylcholinesterase	ACHE	P22303	CHEMBL220	Hydrolase	0.115737
MOL000953	Dual specificity phosphatase Cdc25A	CDC25A	P30304	CHEMBL3775	Phosphatase	0.115737
MOL000953	Dual specificity phosphatase Cdc25B	CDC25B	P30305	CHEMBL4804	Phosphatase	0.115737
MOL000953	Carboxylesterase 2	CES2	O00748	CHEMBL3180	Enzyme	0.115737
MOL000953	Muscarinic acetylcholine receptor M2	CHRM2	P08172	CHEMBL211	Family A G protein-coupled receptor	0.115737
MOL000953	Cytochrome P450 2C19	CYP2C19	P33261	CHEMBL3622	Cytochrome P450	0.115737
MOL000953	Anti-estrogen binding site (AEBS) (by homology)	DHCR7	Q9UBM7	CHEMBL2169735	Enzyme	0.115737
MOL000953	Dopamine D2 receptor	DRD2	P14416	CHEMBL217	Family A G protein-coupled receptor	0.115737
MOL000953	Glycine receptor subunit alpha-1	GLRA1	P23415	CHEMBL5845	Ligand-gated ion channel	0.115737
MOL000953	11-beta-hydroxysteroid dehydrogenase 1	HSD11B1	P28845	CHEMBL4235	Enzyme	0.115737
MOL000953	LXR-beta	NR1H2	P55055	CHEMBL4093	Nuclear receptor	0.115737
MOL000953	Nuclear receptor subfamily 1 group I member 3 (by homology)	NR1I3	Q14994	CHEMBL5503	Nuclear receptor	0.115737
MOL000953	Glucocorticoid receptor	NR3C1	P04150	CHEMBL2034	Nuclear receptor	0.115737
MOL000953	DNA polymerase beta (by homology)	POLB	P06746	CHEMBL2392	Enzyme	0.115737
MOL000953	Peroxisome proliferator-activated receptor delta	PPARD	Q03181	CHEMBL3979	Nuclear receptor	0.115737
MOL000953	Prolyl endopeptidase	PREP	P48147	CHEMBL3202	Protease	0.115737
MOL000953	Prostanoid EP1 receptor (by homology)	PTGER1	P34995	CHEMBL1811	Family A G protein-coupled receptor	0.115737
MOL000953	Prostanoid EP2 receptor (by homology)	PTGER2	P43116	CHEMBL1881	Family A G protein-coupled receptor	0.115737
MOL000953	Prostaglandin E synthase	PTGES	O14684	CHEMBL5658	Enzyme	0.115737
MOL000953	T-cell protein-tyrosine phosphatase	PTPN2	P17706	CHEMBL3807	Phosphatase	0.115737
MOL000953	Protein-tyrosine phosphatase 1C	PTPN6	P29350	CHEMBL3166	Phosphatase	0.115737
MOL000953	Nuclear receptor ROR-alpha	RORA	P35398	CHEMBL5868	Nuclear receptor	0.115737
MOL000953	Corticosteroid binding globulin	SERPINA6	P08185	CHEMBL2421	Secreted protein	0.115737
MOL000953	Sonic hedgehog protein (by homology)	SHH	Q15465	CHEMBL5602	Unclassified protein	0.115737
MOL000953	Sigma opioid receptor	SIGMAR1	Q99720	CHEMBL287	Membrane receptor	0.115737
MOL000953	Squalene monooxygenase	SQLE	Q14534	CHEMBL3592	Enzyme	0.115737
MOL000953	Vitamin D receptor	VDR	P11473	CHEMBL1977	Nuclear receptor	0.115737
MOL000996	Cytochrome P450 19A1	CYP19A1	P11511	CHEMBL1978	Cytochrome P450	0.156149
MOL000996	Androgen Receptor	AR	P10275	CHEMBL1871	Nuclear receptor	0.139453
MOL000996	Estradiol 17-beta-dehydrogenase 3	HSD17B3	P37058	CHEMBL4234	Enzyme	0.122827
MOL000996	Protein farnesyltransferase	FNTA	P49354	CHEMBL2094108	Enzyme	0.114495
MOL000996	Protein farnesyltransferase	FNTB	P49356	CHEMBL2094108	Enzyme	0.114495
MOL000996	Corticosteroid binding globulin	SERPINA6	P08185	CHEMBL2421	Secreted protein	0.114495
MOL000996	Type-1 angiotensin II receptor (by homology)	AGTR1	P30556	CHEMBL227	Family A G protein-coupled receptor	0.106166
MOL000996	Aldo-keto reductase family 1 member B10	AKR1B10	O60218	CHEMBL5983	Enzyme	0.106166
MOL000996	Aldo-keto-reductase family 1 member C3	AKR1C3	P42330	CHEMBL4681	Enzyme	0.106166
MOL000996	ALK tyrosine kinase receptor	ALK	Q9UM73	CHEMBL4247	Kinase	0.106166
MOL000996	Gamma-secretase	APH1A	Q96BI3	CHEMBL2094135	Protease	0.106166
MOL000996	Gamma-secretase	APH1B	Q8WW43	CHEMBL2094135	Protease	0.106166
MOL000996	Beta amyloid A4 protein	APP	P05067	CHEMBL2487	Membrane receptor	0.106166
MOL000996	Vasopressin V1a receptor	AVPR1A	P37288	CHEMBL1889	Family A G protein-coupled receptor	0.106166
MOL000996	Beta-secretase 1	BACE1	P56817	CHEMBL4822	Protease	0.106166
MOL000996	Bombesin receptor subtype-3	BRS3	P32247	CHEMBL4080	Family A G protein-coupled receptor	0.106166
MOL000996	C5a anaphylatoxin chemotactic receptor	C5AR1	P21730	CHEMBL2373	Family A G protein-coupled receptor	0.106166
MOL000996	C-C chemokine receptor type 1	CCR1	P32246	CHEMBL2413	Family A G protein-coupled receptor	0.106166
MOL000996	Dual specificity phosphatase Cdc25A	CDC25A	P30304	CHEMBL3775	Phosphatase	0.106166
MOL000996	Muscarinic acetylcholine receptor M4	CHRM4	P08173	CHEMBL1821	Family A G protein-coupled receptor	0.106166
MOL000996	Muscarinic acetylcholine receptor M5	CHRM5	P08912	CHEMBL2035	Family A G protein-coupled receptor	0.106166
MOL000996	Cannabinoid receptor 1	CNR1	P21554	CHEMBL218	Family A G protein-coupled receptor	0.106166
MOL000996	Cannabinoid receptor 2	CNR2	P34972	CHEMBL253	Family A G protein-coupled receptor	0.106166
MOL000996	Corticotropin releasing factor receptor 1 (by homology)	CRHR1	P34998	CHEMBL1800	Family B G protein-coupled receptor	0.106166
MOL000996	Macrophage colony stimulating factor receptor	CSF1R	P07333	CHEMBL1844	Kinase	0.106166
MOL000996	Cytochrome P450 11B1	CYP11B1	P15538	CHEMBL1908	Cytochrome P450	0.106166
MOL000996	Cytochrome P450 11B2	CYP11B2	P19099	CHEMBL2722	Cytochrome P450	0.106166
MOL000996	Cytochrome P450 2C9	CYP2C9	P11712	CHEMBL3397	Cytochrome P450	0.106166
MOL000996	Cytochrome P450 3A4	CYP3A4	P08684	CHEMBL340	Cytochrome P450	0.106166
MOL000996	Proteinase-activated receptor 1	F2R	P25116	CHEMBL3974	Family A G protein-coupled receptor	0.106166
MOL000996	Fatty acid binding protein intestinal	FABP2	P12104	CHEMBL4879	Fatty acid binding protein family	0.106166
MOL000996	Fatty acid binding protein muscle	FABP3	P05413	CHEMBL3344	Fatty acid binding protein family	0.106166
MOL000996	Fatty acid binding protein adipocyte	FABP4	P15090	CHEMBL2083	Fatty acid binding protein family	0.106166
MOL000996	Fatty acid binding protein epidermal	FABP5	Q01469	CHEMBL3674	Fatty acid binding protein family	0.106166
MOL000996	Fatty acid synthase	FASN	P49327	CHEMBL4158	Transferase	0.106166
MOL000996	Squalene synthetase	FDFT1	P37268	CHEMBL3338	Enzyme	0.106166
MOL000996	Glucose-6-phosphate 1-dehydrogenase	G6PD	P11413	CHEMBL5347	Enzyme	0.106166
MOL000996	GABA-B receptor (by homology)	GABBR1	Q9UBS5	CHEMBL2064	Family C G protein-coupled receptor	0.106166
MOL000996	GABA A receptor alpha-2	GABRA2	P47869	CHEMBL2111413	Ligand-gated ion channel	0.106166
MOL000996	GABA A receptor beta-2	GABRB2	P47870	CHEMBL2111413	Ligand-gated ion channel	0.106166
MOL000996	GABA A receptor gamma-2	GABRG2	P18507	CHEMBL2111413	Ligand-gated ion channel	0.106166
MOL000996	Glucagon receptor	GCGR	P47871	CHEMBL1985	Family B G protein-coupled receptor	0.106166
MOL000996	Glutamine synthetase	GLUL	P15104	CHEMBL4612	Ligase	0.106166
MOL000996	G-protein coupled bile acid receptor 1	GPBAR1	Q8TDU6	CHEMBL5409	Family A G protein-coupled receptor	0.106166
MOL000996	Glutamate receptor ionotropic, AMPA 2	GRIA2	P42262	CHEMBL4016	Ligand-gated ion channel	0.106166
MOL000996	Hydroxyacid oxidase 1	HAO1	Q9UJM8	CHEMBL4229	Enzyme	0.106166
MOL000996	11-beta-hydroxysteroid dehydrogenase 1	HSD11B1	P28845	CHEMBL4235	Enzyme	0.106166
MOL000996	11-beta-hydroxysteroid dehydrogenase 2	HSD11B2	P80365	CHEMBL3746	Enzyme	0.106166
MOL000996	Estradiol 17-beta-dehydrogenase 1	HSD17B1	P14061	CHEMBL3181	Enzyme	0.106166
MOL000996	Estradiol 17-beta-dehydrogenase 2	HSD17B2	P37059	CHEMBL2789	Enzyme	0.106166
MOL000996	Heat shock protein HSP 90	HSP90	P07900	CHEMBL3880	Other cytosolic protein	0.106166
MOL000996	Insulin-like growth factor I receptor	IGF1R	P08069	CHEMBL1957	Kinase	0.106166
MOL000996	Tyrosine-protein kinase JAK1	JAK1	P23458	CHEMBL2835	Kinase	0.106166
MOL000996	Tyrosine-protein kinase JAK3	JAK3	P52333	CHEMBL2148	Kinase	0.106166
MOL000996	Voltage-gated potassium channel subunit Kv1.3	KCNA3	P22001	CHEMBL4633	Voltage-gated ion channel	0.106166
MOL000996	Voltage-gated potassium channel subunit Kv1.5	KCNA5	P22460	CHEMBL4306	Voltage-gated ion channel	0.106166
MOL000996	HERG	KCNH2	Q12809	CHEMBL240	Voltage-gated ion channel	0.106166
MOL000996	Lysine-specific demethylase 2A	KDM2A	Q9Y2K7	CHEMBL1938210	Eraser	0.106166
MOL000996	Vascular endothelial growth factor receptor 2	KDR	P35968	CHEMBL279	Kinase	0.106166
MOL000996	Stem cell growth factor receptor	KIT	P10721	CHEMBL1936	Kinase	0.106166
MOL000996	Acyl-protein thioesterase 2	LYPLA2	O95372	CHEMBL1932891	Enzyme	0.106166
MOL000996	Dual specificity mitogen-activated protein kinase kinase 1	MAP2K1	Q02750	CHEMBL3587	Kinase	0.106166
MOL000996	MAP kinase p38 alpha	MAPK14	Q16539	CHEMBL260	Kinase	0.106166
MOL000996	c-Jun N-terminal kinase 1	MAPK8	P45983	CHEMBL2276	Kinase	0.106166
MOL000996	Melanocortin receptor 4	MC4R	P32245	CHEMBL259	Family A G protein-coupled receptor	0.106166
MOL000996	p53-binding protein Mdm-2	MDM2	Q00987	CHEMBL5023	Other nuclear protein	0.106166
MOL000996	Protein Mdm4	MDM4	O15151	CHEMBL1255126	Unclassified protein	0.106166
MOL000996	Gamma-secretase	NCSTN	Q92542	CHEMBL2094135	Protease	0.106166
MOL000996	Niemann-Pick C1-like protein 1	NPC1L1	Q9UHC9	CHEMBL2027	Other membrane protein	0.106166
MOL000996	Neuropeptide Y receptor type 2	NPY2R	P49146	CHEMBL4018	Family A G protein-coupled receptor	0.106166
MOL000996	Neuropeptide Y receptor type 5	NPY5R	Q15761	CHEMBL4561	Family A G protein-coupled receptor	0.106166
MOL000996	LXR-beta	NR1H2	P55055	CHEMBL4093	Nuclear receptor	0.106166
MOL000996	Bile acid receptor FXR	NR1H4	Q96RI1	CHEMBL2047	Nuclear receptor	0.106166
MOL000996	Mu opioid receptor	OPRM1	P35372	CHEMBL233	Family A G protein-coupled receptor	0.106166
MOL000996	Oxytocin receptor (by homology)	OXTR	P30559	CHEMBL2049	Family A G protein-coupled receptor	0.106166
MOL000996	Polyadenylate-binding protein 1	PABPC1	P11940	CHEMBL1293286	Unclassified protein	0.106166
MOL000996	Phosphodiesterase 10A (by homology)	PDE10A	Q9Y233	CHEMBL4409	Phosphodiesterase	0.106166
MOL000996	Phosphodiesterase 2A	PDE2A	O00408	CHEMBL2652	Phosphodiesterase	0.106166
MOL000996	Period circadian protein homolog 2	PER2	O15055	CHEMBL3751648	Unclassified protein	0.106166
MOL000996	Geranylgeranyl transferase type I beta subunit	PGGT1B	P53609	CHEMBL4135	Enzyme	0.106166
MOL000996	Histone lysine demethylase PHF8	PHF8	Q9UPP1	CHEMBL1938212	Eraser	0.106166
MOL000996	DNA polymerase beta (by homology)	POLB	P06746	CHEMBL2392	Enzyme	0.106166
MOL000996	Peroxisome proliferator-activated receptor alpha	PPARA	Q07869	CHEMBL239	Nuclear receptor	0.106166
MOL000996	Peroxisome proliferator-activated receptor delta	PPARD	Q03181	CHEMBL3979	Nuclear receptor	0.106166
MOL000996	Protein kinase C alpha	PRKCA	P17252	CHEMBL299	Kinase	0.106166
MOL000996	Protein kinase C delta	PRKCD	Q05655	CHEMBL2996	Kinase	0.106166
MOL000996	DNA-dependent protein kinase	PRKDC	P78527	CHEMBL3142	Kinase	0.106166
MOL000996	Gamma-secretase	PSEN1	P49768	CHEMBL2094135	Protease	0.106166
MOL000996	Gamma-secretase	PSEN2	P49810	CHEMBL2094135	Protease	0.106166
MOL000996	Gamma-secretase	PSENEN	Q9NZ42	CHEMBL2094135	Protease	0.106166
MOL000996	Prostanoid EP2 receptor	PTGER2	P43116	CHEMBL1881	Family A G protein-coupled receptor	0.106166
MOL000996	Protein-tyrosine phosphatase 1B	PTPN1	P18031	CHEMBL335	Phosphatase	0.106166
MOL000996	Liver glycogen phosphorylase	PYGL	P06737	CHEMBL2568	Enzyme	0.106166
MOL000996	Renin (by homology)	REN	P00797	CHEMBL286	Protease	0.106166
MOL000996	Sphingosine 1-phosphate receptor Edg-5	S1PR2	O95136	CHEMBL2955	Family A G protein-coupled receptor	0.106166
MOL000996	Sodium channel protein type IX alpha subunit	SCN9A	Q15858	CHEMBL4296	Voltage-gated ion channel	0.106166
MOL000996	Testis-specific androgen-binding protein	SHBG	P04278	CHEMBL3305	Secreted protein	0.106166
MOL000996	Solute carrier family 22 member 6 (by homology)	SLC22A6	Q4U2R8	CHEMBL1641347	Electrochemical transporter	0.106166
MOL000996	Glycine transporter 1 (by homology)	SLC6A9	P48067	CHEMBL2337	Electrochemical transporter	0.106166
MOL000996	Tyrosine-protein kinase SRC	SRC	P12931	CHEMBL267	Kinase	0.106166
MOL000996	Steryl-sulfatase	STS	P08842	CHEMBL3559	Enzyme	0.106166
MOL000996	Neurokinin 1 receptor	TACR1	P25103	CHEMBL249	Family A G protein-coupled receptor	0.106166
MOL000996	Thyroid hormone receptor alpha	THRA	P10827	CHEMBL1860	Nuclear receptor	0.106166
MOL000996	Vanilloid receptor	TRPV1	Q8NER1	CHEMBL4794	Voltage-gated ion channel	0.106166
MOL000996	UDP-glucuronosyltransferase 2B7	UGT2B7	P16662	CHEMBL4370	Enzyme	0.106166
MOL000996	Vitamin D receptor	VDR	P11473	CHEMBL1977	Nuclear receptor	0.106166
MOL001006	Androgen Receptor	AR	P10275	CHEMBL1871	Nuclear receptor	0.70599
MOL001006	Acetylcholinesterase	ACHE	P22303	CHEMBL220	Hydrolase	0.306044
MOL001006	Muscarinic acetylcholine receptor M2	CHRM2	P08172	CHEMBL211	Family A G protein-coupled receptor	0.306044
MOL001006	Cytochrome P450 2C19	CYP2C19	P33261	CHEMBL3622	Cytochrome P450	0.306044
MOL001006	Cytochrome P450 19A1	CYP19A1	P11511	CHEMBL1978	Cytochrome P450	0.281085
MOL001006	Norepinephrine transporter	SLC6A2	P23975	CHEMBL222	Electrochemical transporter	0.281085
MOL001006	Estrogen receptor alpha	ESR1	P03372	CHEMBL206	Nuclear receptor	0.206119
MOL001006	Protein-tyrosine phosphatase 1B	PTPN1	P18031	CHEMBL335	Phosphatase	0.206119
MOL001006	Serotonin transporter	SLC6A4	P31645	CHEMBL228	Electrochemical transporter	0.206119
MOL001006	Cytochrome P450 51 (by homology)	CYP51A1	Q16850	CHEMBL3849	Cytochrome P450	0.17281
MOL001006	HMG-CoA reductase	HMGCR	P04035	CHEMBL402	Oxidoreductase	0.17281
MOL001006	Sterol regulatory element-binding protein 2	SREBF2	Q12772	CHEMBL1795166	Unclassified protein	0.164472
MOL001006	Niemann-Pick C1-like protein 1	NPC1L1	Q9UHC9	CHEMBL2027	Other membrane protein	0.156149
MOL001006	Butyrylcholinesterase	BCHE	P06276	CHEMBL1914	Hydrolase	0.147815
MOL001006	Cytochrome P450 17A1	CYP17A1	P05093	CHEMBL3522	Cytochrome P450	0.147815
MOL001006	Estrogen receptor beta	ESR2	Q92731	CHEMBL242	Nuclear receptor	0.131156
MOL001006	Nuclear receptor ROR-gamma	RORC	P51449	CHEMBL1741186	Nuclear receptor	0.131156
MOL001006	Testis-specific androgen-binding protein	SHBG	P04278	CHEMBL3305	Secreted protein	0.131156
MOL001006	LXR-alpha	NR1H3	Q13133	CHEMBL2808	Nuclear receptor	0.122827
MOL001006	Nuclear receptor subfamily 1 group I member 3 (by homology)	NR1I3	Q14994	CHEMBL5503	Nuclear receptor	0.122827
MOL001006	Low molecular weight phosphotyrosine protein phosphatase	ACP1	P24666	CHEMBL4903	Phosphatase	0.106166
MOL001006	Adenosine A3 receptor	ADORA3	P0DMS8	CHEMBL256	Family A G protein-coupled receptor	0.106166
MOL001006	Aldo-keto reductase family 1 member B10	AKR1B10	O60218	CHEMBL5983	Enzyme	0.106166
MOL001006	Potassium-transporting ATPase alpha chain 2	ATP12A	P54707	CHEMBL2933	Primary active transporter	0.106166
MOL001006	Dual specificity phosphatase Cdc25A	CDC25A	P30304	CHEMBL3775	Phosphatase	0.106166
MOL001006	Dual specificity phosphatase Cdc25B	CDC25B	P30305	CHEMBL4804	Phosphatase	0.106166
MOL001006	Carboxylesterase 2	CES2	O00748	CHEMBL3180	Enzyme	0.106166
MOL001006	Cannabinoid receptor 1 (by homology)	CNR1	P21554	CHEMBL218	Family A G protein-coupled receptor	0.106166
MOL001006	Anti-estrogen binding site (AEBS) (by homology)	DHCR7	Q9UBM7	CHEMBL2169735	Enzyme	0.106166
MOL001006	Fatty acid-binding protein, liver	FABP1	P07148	CHEMBL5421	Fatty acid binding protein family	0.106166
MOL001006	Fatty acid binding protein muscle	FABP3	P05413	CHEMBL3344	Fatty acid binding protein family	0.106166
MOL001006	Fatty acid binding protein adipocyte	FABP4	P15090	CHEMBL2083	Fatty acid binding protein family	0.106166
MOL001006	Fatty acid binding protein epidermal	FABP5	Q01469	CHEMBL3674	Fatty acid binding protein family	0.106166
MOL001006	Protein farnesyltransferase	FNTA	P49354	CHEMBL2094108	Enzyme	0.106166
MOL001006	Protein farnesyltransferase	FNTB	P49356	CHEMBL2094108	Enzyme	0.106166
MOL001006	Glucose-6-phosphate 1-dehydrogenase	G6PD	P11413	CHEMBL5347	Enzyme	0.106166
MOL001006	Glycine receptor subunit alpha-1	GLRA1	P23415	CHEMBL5845	Ligand-gated ion channel	0.106166
MOL001006	11-beta-hydroxysteroid dehydrogenase 1	HSD11B1	P28845	CHEMBL4235	Enzyme	0.106166
MOL001006	11-beta-hydroxysteroid dehydrogenase 2	HSD11B2	P80365	CHEMBL3746	Enzyme	0.106166
MOL001006	MAP kinase ERK1	MAPK3	P27361	CHEMBL3385	Kinase	0.106166
MOL001006	Glucocorticoid receptor	NR3C1	P04150	CHEMBL2034	Nuclear receptor	0.106166
MOL001006	Phosphodiesterase 4D	PDE4D	Q08499	CHEMBL288	Phosphodiesterase	0.106166
MOL001006	Phospholipase A2 group 1B	PLA2G1B	P04054	CHEMBL4426	Enzyme	0.106166
MOL001006	DNA polymerase beta (by homology)	POLB	P06746	CHEMBL2392	Enzyme	0.106166
MOL001006	Peroxisome proliferator-activated receptor alpha	PPARA	Q07869	CHEMBL239	Nuclear receptor	0.106166
MOL001006	Peroxisome proliferator-activated receptor delta	PPARD	Q03181	CHEMBL3979	Nuclear receptor	0.106166
MOL001006	Peroxisome proliferator-activated receptor gamma	PPARG	P37231	CHEMBL235	Nuclear receptor	0.106166
MOL001006	Prolyl endopeptidase	PREP	P48147	CHEMBL3202	Protease	0.106166
MOL001006	Prostaglandin E synthase	PTGES	O14684	CHEMBL5658	Enzyme	0.106166
MOL001006	Protein-tyrosine phosphatase 2C	PTPN11	Q06124	CHEMBL3864	Phosphatase	0.106166
MOL001006	T-cell protein-tyrosine phosphatase	PTPN2	P17706	CHEMBL3807	Phosphatase	0.106166
MOL001006	Protein-tyrosine phosphatase 1C	PTPN6	P29350	CHEMBL3166	Phosphatase	0.106166
MOL001006	Receptor-type tyrosine-protein phosphatase F (LAR)	PTPRF	P10586	CHEMBL3521	Membrane receptor	0.106166
MOL001006	Nuclear receptor ROR-alpha	RORA	P35398	CHEMBL5868	Nuclear receptor	0.106166
MOL001006	Acyl-CoA desaturase	SCD	O00767	CHEMBL5555	Enzyme	0.106166
MOL001006	Corticosteroid binding globulin	SERPINA6	P08185	CHEMBL2421	Secreted protein	0.106166
MOL001006	Squalene monooxygenase	SQLE	Q14534	CHEMBL3592	Enzyme	0.106166
MOL001006	DNA topoisomerase II alpha	TOP2A	P11388	CHEMBL1806	Isomerase	0.106166
MOL001006	UDP-glucuronosyltransferase 2B7	UGT2B7	P16662	CHEMBL4370	Enzyme	0.106166
MOL001006	Vitamin D receptor	VDR	P11473	CHEMBL1977	Nuclear receptor	0.106166
MOL001009	Cytochrome P450 17A1	CYP17A1	P05093	CHEMBL3522	Cytochrome P450	0.968095
MOL001009	Testis-specific androgen-binding protein	SHBG	P04278	CHEMBL3305	Secreted protein	0.83643
MOL001009	Androgen Receptor	AR	P10275	CHEMBL1871	Nuclear receptor	0.818184
MOL001009	Glucocorticoid receptor	NR3C1	P04150	CHEMBL2034	Nuclear receptor	0.793172
MOL001009	Corticosteroid binding globulin	SERPINA6	P08185	CHEMBL2421	Secreted protein	0.776549
MOL001009	Cytochrome P450 19A1	CYP19A1	P11511	CHEMBL1978	Cytochrome P450	0.759876
MOL001009	Sigma opioid receptor	SIGMAR1	Q99720	CHEMBL287	Membrane receptor	0.659831
MOL001009	Progesterone receptor	PGR	P06401	CHEMBL208	Nuclear receptor	0.468148
MOL001009	Niemann-Pick C1-like protein 1	NPC1L1	Q9UHC9	CHEMBL2027	Other membrane protein	0.334887
MOL001009	Estrogen receptor beta	ESR2	Q92731	CHEMBL242	Nuclear receptor	0.318253
MOL001009	Dual specificity phosphatase Cdc25A	CDC25A	P30304	CHEMBL3775	Phosphatase	0.30988
MOL001009	Mineralocorticoid receptor	NR3C2	P08235	CHEMBL1994	Nuclear receptor	0.293259
MOL001009	Adenosine A3 receptor	ADORA3	P0DMS8	CHEMBL256	Family A G protein-coupled receptor	0.284878
MOL001009	MAP kinase ERK1	MAPK3	P27361	CHEMBL3385	Kinase	0.284878
MOL001009	Dopamine transporter	SLC6A3	Q01959	CHEMBL238	Electrochemical transporter	0.284878
MOL001009	11-beta-hydroxysteroid dehydrogenase 1	HSD11B1	P28845	CHEMBL4235	Enzyme	0.251529
MOL001009	Estradiol 17-beta-dehydrogenase 3	HSD17B3	P37058	CHEMBL4234	Enzyme	0.226582
MOL001009	Aldo-keto reductase family 1 member B10	AKR1B10	O60218	CHEMBL5983	Enzyme	0.168265
MOL001009	Protein-tyrosine phosphatase 2C	PTPN11	Q06124	CHEMBL3864	Phosphatase	0.168265
MOL001009	Steroid 5-alpha-reductase 2	SRD5A2	P31213	CHEMBL1856	Oxidoreductase	0.151565
MOL001009	Butyrylcholinesterase	BCHE	P06276	CHEMBL1914	Hydrolase	0.143269
MOL001009	T-cell protein-tyrosine phosphatase	PTPN2	P17706	CHEMBL3807	Phosphatase	0.143269
MOL001009	Glucose-6-phosphate 1-dehydrogenase	G6PD	P11413	CHEMBL5347	Enzyme	0.134939
MOL001009	Protein kinase C eta	PRKCH	P24723	CHEMBL3616	Kinase	0.134939
MOL001009	Steroid 5-alpha-reductase 1	SRD5A1	P18405	CHEMBL1787	Oxidoreductase	0.134939
MOL001009	Estrogen receptor alpha	ESR1	P03372	CHEMBL206	Nuclear receptor	0.12661
MOL001009	11-beta-hydroxysteroid dehydrogenase 2	HSD11B2	P80365	CHEMBL3746	Enzyme	0.12661
MOL001009	Nuclear receptor ROR-alpha	RORA	P35398	CHEMBL5868	Nuclear receptor	0.12661
MOL001009	Beta-secretase 1	BACE1	P56817	CHEMBL4822	Protease	0.118277
MOL001009	Prostaglandin E synthase	PTGES	O14684	CHEMBL5658	Enzyme	0.118277
MOL001009	Protein-tyrosine phosphatase 1B	PTPN1	P18031	CHEMBL335	Phosphatase	0.118277
MOL001009	Serotonin transporter	SLC6A4	P31645	CHEMBL228	Electrochemical transporter	0.118277
MOL001009	Acyl coenzyme A:cholesterol acyltransferase	CES1	P23141	CHEMBL2265	Enzyme	0.109946
MOL001009	Fatty acid-binding protein, liver (by homology)	FABP1	P07148	CHEMBL5421	Fatty acid binding protein family	0.109946
MOL001009	Protein farnesyltransferase	FNTA	P49354	CHEMBL2094108	Enzyme	0.109946
MOL001009	Protein farnesyltransferase	FNTB	P49356	CHEMBL2094108	Enzyme	0.109946
MOL001009	Nitric oxide synthase, inducible	NOS2	P35228	CHEMBL4481	Enzyme	0.109946
MOL001009	Protein-tyrosine phosphatase 1C	PTPN6	P29350	CHEMBL3166	Phosphatase	0.109946
MOL001009	Acetylcholinesterase	ACHE	P22303	CHEMBL220	Hydrolase	0.101614
MOL001009	Low molecular weight phosphotyrosine protein phosphatase	ACP1	P24666	CHEMBL4903	Phosphatase	0.101614
MOL001009	Aldo-keto reductase family 1 member C1	AKR1C1	Q04828	CHEMBL5905	Enzyme	0.101614
MOL001009	Aldo-keto reductase family 1 member C2	AKR1C2	P52895	CHEMBL5847	Enzyme	0.101614
MOL001009	Arachidonate 5-lipoxygenase	ALOX5	P09917	CHEMBL215	Oxidoreductase	0.101614
MOL001009	Gamma-secretase	APH1A	Q96BI3	CHEMBL2094135	Protease	0.101614
MOL001009	Gamma-secretase	APH1B	Q8WW43	CHEMBL2094135	Protease	0.101614
MOL001009	Potassium-transporting ATPase alpha chain 2	ATP12A	P54707	CHEMBL2933	Primary active transporter	0.101614
MOL001009	C5a anaphylatoxin chemotactic receptor	C5AR1	P21730	CHEMBL2373	Family A G protein-coupled receptor	0.101614
MOL001009	C-C chemokine receptor type 1	CCR1	P32246	CHEMBL2413	Family A G protein-coupled receptor	0.101614
MOL001009	CD81 antigen	CD81	P60033	CHEMBL1075180	Surface antigen	0.101614
MOL001009	Dual specificity phosphatase Cdc25B	CDC25B	P30305	CHEMBL4804	Phosphatase	0.101614
MOL001009	Carboxylesterase 2	CES2	O00748	CHEMBL3180	Enzyme	0.101614
MOL001009	Muscarinic acetylcholine receptor M2	CHRM2	P08172	CHEMBL211	Family A G protein-coupled receptor	0.101614
MOL001009	Cannabinoid receptor 1 (by homology)	CNR1	P21554	CHEMBL218	Family A G protein-coupled receptor	0.101614
MOL001009	Cytochrome P450 2C19	CYP2C19	P33261	CHEMBL3622	Cytochrome P450	0.101614
MOL001009	Cytochrome P450 51	CYP51A1	Q16850	CHEMBL3849	Cytochrome P450	0.101614
MOL001009	Anandamide amidohydrolase	FAAH	O00519	CHEMBL2243	Enzyme	0.101614
MOL001009	Fatty acid binding protein muscle	FABP3	P05413	CHEMBL3344	Fatty acid binding protein family	0.101614
MOL001009	Fatty acid binding protein adipocyte	FABP4	P15090	CHEMBL2083	Fatty acid binding protein family	0.101614
MOL001009	Fatty acid binding protein epidermal	FABP5	Q01469	CHEMBL3674	Fatty acid binding protein family	0.101614
MOL001009	Squalene synthetase	FDFT1	P37268	CHEMBL3338	Enzyme	0.101614
MOL001009	Free fatty acid receptor 1	FFAR1	O14842	CHEMBL4422	Family A G protein-coupled receptor	0.101614
MOL001009	Glutamine synthetase	GLUL	P15104	CHEMBL4612	Ligase	0.101614
MOL001009	G-protein coupled bile acid receptor 1	GPBAR1	Q8TDU6	CHEMBL5409	Family A G protein-coupled receptor	0.101614
MOL001009	HMG-CoA reductase	HMGCR	P04035	CHEMBL402	Oxidoreductase	0.101614
MOL001009	Indoleamine 2,3-dioxygenase	IDO1	P14902	CHEMBL4685	Enzyme	0.101614
MOL001009	Interleukin-6	IL6	P05231	CHEMBL1795129	Secreted protein	0.101614
MOL001009	Voltage-gated potassium channel subunit Kv1.3	KCNA3	P22001	CHEMBL4633	Voltage-gated ion channel	0.101614
MOL001009	HERG	KCNH2	Q12809	CHEMBL240	Voltage-gated ion channel	0.101614
MOL001009	Leukotriene B4 receptor 1	LTB4R	Q15722	CHEMBL3911	Family A G protein-coupled receptor	0.101614
MOL001009	Gamma-secretase	NCSTN	Q92542	CHEMBL2094135	Protease	0.101614
MOL001009	LXR-alpha	NR1H3	Q13133	CHEMBL2808	Nuclear receptor	0.101614
MOL001009	Pregnane X receptor	NR1I2	O75469	CHEMBL3401	Nuclear receptor	0.101614
MOL001009	Nuclear receptor subfamily 1 group I member 3 (by homology)	NR1I3	Q14994	CHEMBL5503	Nuclear receptor	0.101614
MOL001009	Phospholipase A2 group 1B	PLA2G1B	P04054	CHEMBL4426	Enzyme	0.101614
MOL001009	DNA polymerase beta (by homology)	POLB	P06746	CHEMBL2392	Enzyme	0.101614
MOL001009	Peroxisome proliferator-activated receptor alpha	PPARA	Q07869	CHEMBL239	Nuclear receptor	0.101614
MOL001009	Peroxisome proliferator-activated receptor delta	PPARD	Q03181	CHEMBL3979	Nuclear receptor	0.101614
MOL001009	Peroxisome proliferator-activated receptor gamma	PPARG	P37231	CHEMBL235	Nuclear receptor	0.101614
MOL001009	Prolyl endopeptidase	PREP	P48147	CHEMBL3202	Protease	0.101614
MOL001009	Gamma-secretase	PSEN1	P49768	CHEMBL2094135	Protease	0.101614
MOL001009	Gamma-secretase	PSEN2	P49810	CHEMBL2094135	Protease	0.101614
MOL001009	Gamma-secretase	PSENEN	Q9NZ42	CHEMBL2094135	Protease	0.101614
MOL001009	Prostanoid EP2 receptor (by homology)	PTGER2	P43116	CHEMBL1881	Family A G protein-coupled receptor	0.101614
MOL001009	Prostanoid EP4 receptor (by homology)	PTGER4	P35408	CHEMBL1836	Family A G protein-coupled receptor	0.101614
MOL001009	Prostanoid IP receptor	PTGIR	P43119	CHEMBL1995	Family A G protein-coupled receptor	0.101614
MOL001009	Cyclooxygenase-1	PTGS1	P23219	CHEMBL221	Oxidoreductase	0.101614
MOL001009	Cyclooxygenase-2	PTGS2	P35354	CHEMBL230	Oxidoreductase	0.101614
MOL001009	Receptor-type tyrosine-protein phosphatase F (LAR)	PTPRF	P10586	CHEMBL3521	Membrane receptor	0.101614
MOL001009	Nuclear receptor ROR-gamma	RORC	P51449	CHEMBL1741186	Nuclear receptor	0.101614
MOL001009	SUMO-activating enzyme	SAE1	Q9UBE0	CHEMBL2095174	Enzyme	0.101614
MOL001009	Acyl-CoA desaturase	SCD	O00767	CHEMBL5555	Enzyme	0.101614
MOL001009	Vesicular acetylcholine transporter	SLC18A3	Q16572	CHEMBL4767	Electrochemical transporter	0.101614
MOL001009	Norepinephrine transporter	SLC6A2	P23975	CHEMBL222	Electrochemical transporter	0.101614
MOL001009	Telomerase reverse transcriptase	TERT	O14746	CHEMBL2916	Enzyme	0.101614
MOL001009	TNF-alpha	TNF	P01375	CHEMBL1825	Secreted protein	0.101614
MOL001009	Vanilloid receptor	TRPV1	Q8NER1	CHEMBL4794	Voltage-gated ion channel	0.101614
MOL001009	SUMO-activating enzyme	UBA2	Q9UBT2	CHEMBL2095174	Enzyme	0.101614
MOL001013	Peroxisome proliferator-activated receptor gamma	PPARG	P37231	CHEMBL235	Nuclear receptor	0.225803
MOL001013	Peroxisome proliferator-activated receptor alpha	PPARA	Q07869	CHEMBL239	Nuclear receptor	0.217731
MOL001013	Peroxisome proliferator-activated receptor delta	PPARD	Q03181	CHEMBL3979	Nuclear receptor	0.217731
MOL001013	Fatty acid binding protein adipocyte	FABP4	P15090	CHEMBL2083	Fatty acid binding protein family	0.201585
MOL001013	11-beta-hydroxysteroid dehydrogenase 1	HSD11B1	P28845	CHEMBL4235	Enzyme	0.201585
MOL001013	Protein-tyrosine phosphatase 1B	PTPN1	P18031	CHEMBL335	Phosphatase	0.185437
MOL001013	Protein-tyrosine phosphatase 1C	PTPN6	P29350	CHEMBL3166	Phosphatase	0.185437
MOL001013	Telomerase reverse transcriptase	TERT	O14746	CHEMBL2916	Enzyme	0.185437
MOL001013	Dual specificity phosphatase Cdc25B	CDC25B	P30305	CHEMBL4804	Phosphatase	0.153093
MOL001013	Prostaglandin E synthase	PTGES	O14684	CHEMBL5658	Enzyme	0.153093
MOL001013	Acyl-CoA desaturase	SCD	O00767	CHEMBL5555	Enzyme	0.153093
MOL001013	T-cell protein-tyrosine phosphatase	PTPN2	P17706	CHEMBL3807	Phosphatase	0.145047
MOL001013	Carboxylesterase 2	CES2	O00748	CHEMBL3180	Enzyme	0.128899
MOL001013	LXR-alpha	NR1H3	Q13133	CHEMBL2808	Nuclear receptor	0.128899
MOL001013	Prolyl endopeptidase	PREP	P48147	CHEMBL3202	Protease	0.128899
MOL001013	Dual specificity phosphatase Cdc25A	CDC25A	P30304	CHEMBL3775	Phosphatase	0.120824
MOL001013	Low molecular weight phosphotyrosine protein phosphatase	ACP1	P24666	CHEMBL4903	Phosphatase	0.112748
MOL001013	Androgen Receptor (by homology)	AR	P10275	CHEMBL1871	Nuclear receptor	0.112748
MOL001013	Fatty acid-binding protein, liver	FABP1	P07148	CHEMBL5421	Fatty acid binding protein family	0.112748
MOL001013	Fatty acid binding protein muscle	FABP3	P05413	CHEMBL3344	Fatty acid binding protein family	0.112748
MOL001013	Fatty acid binding protein epidermal	FABP5	Q01469	CHEMBL3674	Fatty acid binding protein family	0.112748
MOL001013	Free fatty acid receptor 1	FFAR1	O14842	CHEMBL4422	Family A G protein-coupled receptor	0.112748
MOL001013	Leukotriene B4 receptor 1	LTB4R	Q15722	CHEMBL3911	Family A G protein-coupled receptor	0.112748
MOL001013	Phospholipase A2 group 1B	PLA2G1B	P04054	CHEMBL4426	Enzyme	0.112748
MOL001013	DNA polymerase beta	POLB	P06746	CHEMBL2392	Enzyme	0.112748
MOL001013	Receptor-type tyrosine-protein phosphatase F (LAR)	PTPRF	P10586	CHEMBL3521	Membrane receptor	0.112748
MOL001013	Acetylcholinesterase	ACHE	P22303	CHEMBL220	Hydrolase	0.104672
MOL001013	Aldo-keto reductase family 1 member B10	AKR1B10	O60218	CHEMBL5983	Enzyme	0.104672
MOL001013	Arachidonate 5-lipoxygenase	ALOX5	P09917	CHEMBL215	Oxidoreductase	0.104672
MOL001013	Gamma-secretase	APH1A	Q96BI3	CHEMBL2094135	Protease	0.104672
MOL001013	Gamma-secretase	APH1B	Q8WW43	CHEMBL2094135	Protease	0.104672
MOL001013	Beta-secretase 1	BACE1	P56817	CHEMBL4822	Protease	0.104672
MOL001013	Butyrylcholinesterase	BCHE	P06276	CHEMBL1914	Hydrolase	0.104672
MOL001013	CD81 antigen	CD81	P60033	CHEMBL1075180	Surface antigen	0.104672
MOL001013	Acyl coenzyme A:cholesterol acyltransferase	CES1	P23141	CHEMBL2265	Enzyme	0.104672
MOL001013	Muscarinic acetylcholine receptor M2	CHRM2	P08172	CHEMBL211	Family A G protein-coupled receptor	0.104672
MOL001013	Cannabinoid receptor 1	CNR1	P21554	CHEMBL218	Family A G protein-coupled receptor	0.104672
MOL001013	Cytochrome P450 17A1	CYP17A1	P05093	CHEMBL3522	Cytochrome P450	0.104672
MOL001013	Cytochrome P450 19A1	CYP19A1	P11511	CHEMBL1978	Cytochrome P450	0.104672
MOL001013	Cytochrome P450 26A1	CYP26A1	O43174	CHEMBL5141	Cytochrome P450	0.104672
MOL001013	Cytochrome P450 26B1	CYP26B1	Q9NR63	CHEMBL3713687	Cytochrome P450	0.104672
MOL001013	Cytochrome P450 2C19	CYP2C19	P33261	CHEMBL3622	Cytochrome P450	0.104672
MOL001013	Cytochrome P450 51 (by homology)	CYP51A1	Q16850	CHEMBL3849	Cytochrome P450	0.104672
MOL001013	Estrogen receptor beta	ESR2	Q92731	CHEMBL242	Nuclear receptor	0.104672
MOL001013	Anandamide amidohydrolase	FAAH	O00519	CHEMBL2243	Enzyme	0.104672
MOL001013	Squalene synthetase	FDFT1	P37268	CHEMBL3338	Enzyme	0.104672
MOL001013	Protein farnesyltransferase	FNTA	P49354	CHEMBL2094108	Enzyme	0.104672
MOL001013	Protein farnesyltransferase	FNTB	P49356	CHEMBL2094108	Enzyme	0.104672
MOL001013	Glucose-6-phosphate 1-dehydrogenase	G6PD	P11413	CHEMBL5347	Enzyme	0.104672
MOL001013	HMG-CoA reductase	HMGCR	P04035	CHEMBL402	Oxidoreductase	0.104672
MOL001013	11-beta-hydroxysteroid dehydrogenase 2	HSD11B2	P80365	CHEMBL3746	Enzyme	0.104672
MOL001013	Indoleamine 2,3-dioxygenase	IDO1	P14902	CHEMBL4685	Enzyme	0.104672
MOL001013	MAP kinase ERK1	MAPK3	P27361	CHEMBL3385	Kinase	0.104672
MOL001013	p53-binding protein Mdm-2	MDM2	Q00987	CHEMBL5023	Other nuclear protein	0.104672
MOL001013	Gamma-secretase	NCSTN	Q92542	CHEMBL2094135	Protease	0.104672
MOL001013	Nitric oxide synthase, inducible	NOS2	P35228	CHEMBL4481	Enzyme	0.104672
MOL001013	Niemann-Pick C1-like protein 1	NPC1L1	Q9UHC9	CHEMBL2027	Other membrane protein	0.104672
MOL001013	Nuclear receptor subfamily 1 group I member 3 (by homology)	NR1I3	Q14994	CHEMBL5503	Nuclear receptor	0.104672
MOL001013	Glucocorticoid receptor	NR3C1	P04150	CHEMBL2034	Nuclear receptor	0.104672
MOL001013	Phosphodiesterase 4D	PDE4D	Q08499	CHEMBL288	Phosphodiesterase	0.104672
MOL001013	Protein kinase C eta	PRKCH	P24723	CHEMBL3616	Kinase	0.104672
MOL001013	Gamma-secretase	PSEN1	P49768	CHEMBL2094135	Protease	0.104672
MOL001013	Gamma-secretase	PSEN2	P49810	CHEMBL2094135	Protease	0.104672
MOL001013	Gamma-secretase	PSENEN	Q9NZ42	CHEMBL2094135	Protease	0.104672
MOL001013	Prostanoid DP receptor	PTGDR	Q13258	CHEMBL4427	Family A G protein-coupled receptor	0.104672
MOL001013	G protein-coupled receptor 44	PTGDR2	Q9Y5Y4	CHEMBL5071	Family A G protein-coupled receptor	0.104672
MOL001013	Prostanoid EP1 receptor	PTGER1	P34995	CHEMBL1811	Family A G protein-coupled receptor	0.104672
MOL001013	Prostanoid EP2 receptor	PTGER2	P43116	CHEMBL1881	Family A G protein-coupled receptor	0.104672
MOL001013	Prostanoid EP4 receptor	PTGER4	P35408	CHEMBL1836	Family A G protein-coupled receptor	0.104672
MOL001013	Prostaglandin E synthase 2	PTGES2	Q9H7Z7	CHEMBL4411	Enzyme	0.104672
MOL001013	Prostanoid IP receptor	PTGIR	P43119	CHEMBL1995	Family A G protein-coupled receptor	0.104672
MOL001013	Cyclooxygenase-1	PTGS1	P23219	CHEMBL221	Oxidoreductase	0.104672
MOL001013	Cyclooxygenase-2	PTGS2	P35354	CHEMBL230	Oxidoreductase	0.104672
MOL001013	Protein-tyrosine phosphatase 2C	PTPN11	Q06124	CHEMBL3864	Phosphatase	0.104672
MOL001013	Nuclear receptor ROR-alpha	RORA	P35398	CHEMBL5868	Nuclear receptor	0.104672
MOL001013	Nuclear receptor ROR-gamma	RORC	P51449	CHEMBL1741186	Nuclear receptor	0.104672
MOL001013	SUMO-activating enzyme	SAE1	Q9UBE0	CHEMBL2095174	Enzyme	0.104672
MOL001013	Corticosteroid binding globulin	SERPINA6	P08185	CHEMBL2421	Secreted protein	0.104672
MOL001013	Testis-specific androgen-binding protein	SHBG	P04278	CHEMBL3305	Secreted protein	0.104672
MOL001013	Sigma opioid receptor	SIGMAR1	Q99720	CHEMBL287	Membrane receptor	0.104672
MOL001013	Solute carrier family 22 member 12	SLC22A12	Q96S37	CHEMBL6120	Electrochemical transporter	0.104672
MOL001013	Norepinephrine transporter	SLC6A2	P23975	CHEMBL222	Electrochemical transporter	0.104672
MOL001013	Dopamine transporter	SLC6A3	Q01959	CHEMBL238	Electrochemical transporter	0.104672
MOL001013	Serotonin transporter	SLC6A4	P31645	CHEMBL228	Electrochemical transporter	0.104672
MOL001013	Steroid 5-alpha-reductase 2	SRD5A2	P31213	CHEMBL1856	Oxidoreductase	0.104672
MOL001013	DNA topoisomerase I	TOP1	P11387	CHEMBL1781	Isomerase	0.104672
MOL001013	DNA topoisomerase II alpha	TOP2A	P11388	CHEMBL1806	Isomerase	0.104672
MOL001013	Tumour suppressor p53/oncoprotein Mdm2	TP53	P04637	CHEMBL4096	Transcription factor	0.104672
MOL001013	Vanilloid receptor	TRPV1	Q8NER1	CHEMBL4794	Voltage-gated ion channel	0.104672
MOL001013	SUMO-activating enzyme	UBA2	Q9UBT2	CHEMBL2095174	Enzyme	0.104672
MOL001019	Cytochrome P450 19A1	CYP19A1	P11511	CHEMBL1978	Cytochrome P450	0.718248
MOL001019	11-beta-hydroxysteroid dehydrogenase 1	HSD11B1	P28845	CHEMBL4235	Enzyme	0.403467
MOL001019	11-beta-hydroxysteroid dehydrogenase 2	HSD11B2	P80365	CHEMBL3746	Enzyme	0.387335
MOL001019	Mineralocorticoid receptor	NR3C2	P08235	CHEMBL1994	Nuclear receptor	0.298481
MOL001019	Glucocorticoid receptor	NR3C1	P04150	CHEMBL2034	Nuclear receptor	0.274272
MOL001019	Niemann-Pick C1-like protein 1	NPC1L1	Q9UHC9	CHEMBL2027	Other membrane protein	0.258109
MOL001019	Nuclear receptor ROR-alpha	RORA	P35398	CHEMBL5868	Nuclear receptor	0.258109
MOL001019	Testis-specific androgen-binding protein	SHBG	P04278	CHEMBL3305	Secreted protein	0.258109
MOL001019	Androgen Receptor	AR	P10275	CHEMBL1871	Nuclear receptor	0.241979
MOL001019	Corticosteroid binding globulin	SERPINA6	P08185	CHEMBL2421	Secreted protein	0.241979
MOL001019	Indoleamine 2,3-dioxygenase	IDO1	P14902	CHEMBL4685	Enzyme	0.225803
MOL001019	Adenosine A3 receptor	ADORA3	P0DMS8	CHEMBL256	Family A G protein-coupled receptor	0.201585
MOL001019	Cytochrome P450 17A1	CYP17A1	P05093	CHEMBL3522	Cytochrome P450	0.201585
MOL001019	MAP kinase ERK1	MAPK3	P27361	CHEMBL3385	Kinase	0.201585
MOL001019	Dopamine transporter	SLC6A3	Q01959	CHEMBL238	Electrochemical transporter	0.201585
MOL001019	Progesterone receptor	PGR	P06401	CHEMBL208	Nuclear receptor	0.161187
MOL001019	Protein kinase C eta	PRKCH	P24723	CHEMBL3616	Kinase	0.128899
MOL001019	Sigma opioid receptor	SIGMAR1	Q99720	CHEMBL287	Membrane receptor	0.128899
MOL001019	Prostaglandin E synthase	PTGES	O14684	CHEMBL5658	Enzyme	0.120824
MOL001019	Aldo-keto reductase family 1 member B10	AKR1B10	O60218	CHEMBL5983	Enzyme	0.112748
MOL001019	Beta-secretase 1	BACE1	P56817	CHEMBL4822	Protease	0.112748
MOL001019	Dual specificity phosphatase Cdc25A	CDC25A	P30304	CHEMBL3775	Phosphatase	0.112748
MOL001019	Squalene synthetase	FDFT1	P37268	CHEMBL3338	Enzyme	0.112748
MOL001019	Nitric oxide synthase, inducible	NOS2	P35228	CHEMBL4481	Enzyme	0.112748
MOL001019	Protein-tyrosine phosphatase 2C	PTPN11	Q06124	CHEMBL3864	Phosphatase	0.112748
MOL001019	Sulfonylurea receptor 2	ABCC9	O60706	CHEMBL1971	Primary active transporter	0.104672
MOL001019	Arachidonate 5-lipoxygenase	ALOX5	P09917	CHEMBL215	Oxidoreductase	0.104672
MOL001019	Gamma-secretase	APH1A	Q96BI3	CHEMBL2094135	Protease	0.104672
MOL001019	Gamma-secretase	APH1B	Q8WW43	CHEMBL2094135	Protease	0.104672
MOL001019	Butyrylcholinesterase	BCHE	P06276	CHEMBL1914	Hydrolase	0.104672
MOL001019	Bromodomain-containing protein 4	BRD4	O60885	CHEMBL1163125	Reader	0.104672
MOL001019	Carbonic anhydrase I	CA1	P00915	CHEMBL261	Lyase	0.104672
MOL001019	Carbonic anhydrase II	CA2	P00918	CHEMBL205	Lyase	0.104672
MOL001019	Carbonic anhydrase IV	CA4	P22748	CHEMBL3729	Lyase	0.104672
MOL001019	Carbonic anhydrase VI	CA6	P23280	CHEMBL3025	Lyase	0.104672
MOL001019	Carbonic anhydrase IX	CA9	Q16790	CHEMBL3594	Lyase	0.104672
MOL001019	cyclin B1	CCNB1	P14635	CHEMBL2094127	Other cytosolic protein	0.104672
MOL001019	cyclin B2	CCNB2	O95067	CHEMBL2094127	Other cytosolic protein	0.104672
MOL001019	cyclin B3	CCNB3	Q8WWL7	CHEMBL2094127	Other cytosolic protein	0.104672
MOL001019	C-C chemokine receptor type 1	CCR1	P32246	CHEMBL2413	Family A G protein-coupled receptor	0.104672
MOL001019	Cyclin-dependent kinase 1	CDK1	P06493	CHEMBL308	Kinase	0.104672
MOL001019	Cyclin-dependent kinase 1	CDK1	P06493	CHEMBL2094127	Other cytosolic protein	0.104672
MOL001019	Carboxylesterase 2	CES2	O00748	CHEMBL3180	Enzyme	0.104672
MOL001019	Muscarinic acetylcholine receptor M1	CHRM1	P11229	CHEMBL216	Family A G protein-coupled receptor	0.104672
MOL001019	Muscarinic acetylcholine receptor M3	CHRM3	P20309	CHEMBL245	Family A G protein-coupled receptor	0.104672
MOL001019	Muscarinic acetylcholine receptor M4	CHRM4	P08173	CHEMBL1821	Family A G protein-coupled receptor	0.104672
MOL001019	Muscarinic acetylcholine receptor M5	CHRM5	P08912	CHEMBL2035	Family A G protein-coupled receptor	0.104672
MOL001019	Cytochrome P450 11B1	CYP11B1	P15538	CHEMBL1908	Cytochrome P450	0.104672
MOL001019	Cytochrome P450 11B2	CYP11B2	P19099	CHEMBL2722	Cytochrome P450	0.104672
MOL001019	Cytochrome P450 51	CYP51A1	Q16850	CHEMBL3849	Cytochrome P450	0.104672
MOL001019	Dopamine D2 receptor	DRD2	P14416	CHEMBL217	Family A G protein-coupled receptor	0.104672
MOL001019	Dopamine D4 receptor	DRD4	P21917	CHEMBL219	Family A G protein-coupled receptor	0.104672
MOL001019	Estrogen receptor alpha	ESR1	P03372	CHEMBL206	Nuclear receptor	0.104672
MOL001019	Estrogen receptor beta	ESR2	Q92731	CHEMBL242	Nuclear receptor	0.104672
MOL001019	Proteinase-activated receptor 1	F2R	P25116	CHEMBL3974	Family A G protein-coupled receptor	0.104672
MOL001019	Fatty acid-binding protein, liver (by homology)	FABP1	P07148	CHEMBL5421	Fatty acid binding protein family	0.104672
MOL001019	Protein farnesyltransferase	FNTA	P49354	CHEMBL2094108	Enzyme	0.104672
MOL001019	Protein farnesyltransferase	FNTB	P49356	CHEMBL2094108	Enzyme	0.104672
MOL001019	Glucose-6-phosphate 1-dehydrogenase	G6PD	P11413	CHEMBL5347	Enzyme	0.104672
MOL001019	Glucagon receptor	GCGR	P47871	CHEMBL1985	Family B G protein-coupled receptor	0.104672
MOL001019	Glutamine synthetase	GLUL	P15104	CHEMBL4612	Ligase	0.104672
MOL001019	G-protein coupled bile acid receptor 1	GPBAR1	Q8TDU6	CHEMBL5409	Family A G protein-coupled receptor	0.104672
MOL001019	Glycogen synthase kinase-3 beta	GSK3B	P49841	CHEMBL262	Kinase	0.104672
MOL001019	HMG-CoA reductase	HMGCR	P04035	CHEMBL402	Oxidoreductase	0.104672
MOL001019	Estradiol 17-beta-dehydrogenase 2	HSD17B2	P37059	CHEMBL2789	Enzyme	0.104672
MOL001019	Estradiol 17-beta-dehydrogenase 3	HSD17B3	P37058	CHEMBL4234	Enzyme	0.104672
MOL001019	Isoprenylcysteine carboxyl methyltransferase	ICMT	O60725	CHEMBL4699	Enzyme	0.104672
MOL001019	Interleukin-6	IL6	P05231	CHEMBL1795129	Secreted protein	0.104672
MOL001019	Leukocyte adhesion glycoprotein LFA-1 alpha	ITGAL	P20701	CHEMBL1803	Adhesion	0.104672
MOL001019	Tyrosine-protein kinase JAK1	JAK1	P23458	CHEMBL2835	Kinase	0.104672
MOL001019	Tyrosine-protein kinase JAK2	JAK2	O60674	CHEMBL2971	Kinase	0.104672
MOL001019	Tyrosine-protein kinase JAK3	JAK3	P52333	CHEMBL2148	Kinase	0.104672
MOL001019	Hormone sensitive lipase	LIPE	Q05469	CHEMBL3590	Enzyme	0.104672
MOL001019	MAP kinase p38 alpha	MAPK14	Q16539	CHEMBL260	Kinase	0.104672
MOL001019	Matrix metalloproteinase 1	MMP1	P03956	CHEMBL332	Protease	0.104672
MOL001019	Matrix metalloproteinase 3	MMP3	P08254	CHEMBL283	Protease	0.104672
MOL001019	Matrix metalloproteinase 9	MMP9	P14780	CHEMBL321	Protease	0.104672
MOL001019	Gamma-secretase	NCSTN	Q92542	CHEMBL2094135	Protease	0.104672
MOL001019	Neuropeptide Y receptor type 5	NPY5R	Q15761	CHEMBL4561	Family A G protein-coupled receptor	0.104672
MOL001019	LXR-alpha	NR1H3	Q13133	CHEMBL2808	Nuclear receptor	0.104672
MOL001019	Pregnane X receptor	NR1I2	O75469	CHEMBL3401	Nuclear receptor	0.104672
MOL001019	Nuclear receptor subfamily 1 group I member 3 (by homology)	NR1I3	Q14994	CHEMBL5503	Nuclear receptor	0.104672
MOL001019	Delta opioid receptor (by homology)	OPRD1	P41143	CHEMBL236	Family A G protein-coupled receptor	0.104672
MOL001019	Mu opioid receptor	OPRM1	P35372	CHEMBL233	Family A G protein-coupled receptor	0.104672
MOL001019	P2X purinoceptor 7	P2RX7	Q99572	CHEMBL4805	Ligand-gated ion channel	0.104672
MOL001019	Phosphodiesterase 10A	PDE10A	Q9Y233	CHEMBL4409	Phosphodiesterase	0.104672
MOL001019	Period circadian protein homolog 2	PER2	O15055	CHEMBL3751648	Unclassified protein	0.104672
MOL001019	Serine/threonine-protein kinase PIM1	PIM1	P11309	CHEMBL2147	Kinase	0.104672
MOL001019	Serine/threonine-protein kinase PIM3	PIM3	Q86V86	CHEMBL5407	Kinase	0.104672
MOL001019	DNA polymerase beta (by homology)	POLB	P06746	CHEMBL2392	Enzyme	0.104672
MOL001019	Peroxisome proliferator-activated receptor delta	PPARD	Q03181	CHEMBL3979	Nuclear receptor	0.104672
MOL001019	Gamma-secretase	PSEN1	P49768	CHEMBL2094135	Protease	0.104672
MOL001019	Gamma-secretase	PSEN2	P49810	CHEMBL2094135	Protease	0.104672
MOL001019	Gamma-secretase	PSENEN	Q9NZ42	CHEMBL2094135	Protease	0.104672
MOL001019	Prostanoid EP1 receptor	PTGER1	P34995	CHEMBL1811	Family A G protein-coupled receptor	0.104672
MOL001019	Prostanoid EP2 receptor (by homology)	PTGER2	P43116	CHEMBL1881	Family A G protein-coupled receptor	0.104672
MOL001019	Prostanoid IP receptor	PTGIR	P43119	CHEMBL1995	Family A G protein-coupled receptor	0.104672
MOL001019	Protein-tyrosine phosphatase 1B	PTPN1	P18031	CHEMBL335	Phosphatase	0.104672
MOL001019	T-cell protein-tyrosine phosphatase	PTPN2	P17706	CHEMBL3807	Phosphatase	0.104672
MOL001019	Protein-tyrosine phosphatase 1C	PTPN6	P29350	CHEMBL3166	Phosphatase	0.104672
MOL001019	RAS guanyl-releasing protein 1 (by homology)	RASGRP1	O95267	CHEMBL5953	Other cytosolic protein	0.104672
MOL001019	Sodium channel protein type IX alpha subunit	SCN9A	Q15858	CHEMBL4296	Voltage-gated ion channel	0.104672
MOL001019	Serotonin transporter	SLC6A4	P31645	CHEMBL228	Electrochemical transporter	0.104672
MOL001019	Steroid 5-alpha-reductase 1	SRD5A1	P18405	CHEMBL1787	Oxidoreductase	0.104672
MOL001019	Steroid 5-alpha-reductase 2	SRD5A2	P31213	CHEMBL1856	Oxidoreductase	0.104672
MOL001019	Sterol regulatory element-binding protein 2	SREBF2	Q12772	CHEMBL1795166	Unclassified protein	0.104672
MOL001019	Neurokinin 1 receptor	TACR1	P25103	CHEMBL249	Family A G protein-coupled receptor	0.104672
MOL001019	TNF-alpha	TNF	P01375	CHEMBL1825	Secreted protein	0.104672
MOL001019	Tyrosine-protein kinase TYK2	TYK2	P29597	CHEMBL3553	Kinase	0.104672
MOL001026	LXR-alpha	NR1H3	Q13133	CHEMBL2808	Nuclear receptor	0.280759
MOL001026	Androgen Receptor	AR	P10275	CHEMBL1871	Nuclear receptor	0.15634
MOL001026	Estrogen receptor alpha	ESR1	P03372	CHEMBL206	Nuclear receptor	0.15634
MOL001026	Squalene monooxygenase	SQLE	Q14534	CHEMBL3592	Enzyme	0.148024
MOL001026	Serotonin transporter	SLC6A4	P31645	CHEMBL228	Electrochemical transporter	0.139714
MOL001026	Cytochrome P450 2C19	CYP2C19	P33261	CHEMBL3622	Cytochrome P450	0.123138
MOL001026	Butyrylcholinesterase	BCHE	P06276	CHEMBL1914	Hydrolase	0.114839
MOL001026	Estrogen receptor beta	ESR2	Q92731	CHEMBL242	Nuclear receptor	0.114839
MOL001026	Protein-tyrosine phosphatase 1B	PTPN1	P18031	CHEMBL335	Phosphatase	0.114839
MOL001026	Testis-specific androgen-binding protein	SHBG	P04278	CHEMBL3305	Secreted protein	0.114839
MOL001026	Acetylcholinesterase	ACHE	P22303	CHEMBL220	Hydrolase	0.106543
MOL001026	Adenosine deaminase	ADA	P00813	CHEMBL1910	Hydrolase	0.106543
MOL001026	Adrenergic receptor alpha-2	ADRA2C	P18825	CHEMBL1916	Family A G protein-coupled receptor	0.106543
MOL001026	Type-1 angiotensin II receptor (by homology)	AGTR1	P30556	CHEMBL227	Family A G protein-coupled receptor	0.106543
MOL001026	ALK tyrosine kinase receptor	ALK	Q9UM73	CHEMBL4247	Kinase	0.106543
MOL001026	Gamma-secretase	APH1A	Q96BI3	CHEMBL2094135	Protease	0.106543
MOL001026	Gamma-secretase	APH1B	Q8WW43	CHEMBL2094135	Protease	0.106543
MOL001026	Serine/threonine-protein kinase Aurora-A	AURKA	O14965	CHEMBL4722	Kinase	0.106543
MOL001026	Aurora kinase B	AURKB	Q96GD4	CHEMBL3430907	Kinase	0.106543
MOL001026	Vasopressin V1a receptor	AVPR1A	P37288	CHEMBL1889	Family A G protein-coupled receptor	0.106543
MOL001026	Vasopressin V2 receptor	AVPR2	P30518	CHEMBL1790	Family A G protein-coupled receptor	0.106543
MOL001026	Tyrosine-protein kinase receptor UFO	AXL	P30530	CHEMBL4895	Kinase	0.106543
MOL001026	Tyrosine-protein kinase BTK	BTK	Q06187	CHEMBL5251	Kinase	0.106543
MOL001026	Calpain 1	CAPN1	P07384	CHEMBL3891	Protease	0.106543
MOL001026	Calpain 2	CAPN2	P17655	CHEMBL2382	Protease	0.106543
MOL001026	Cholecystokinin B receptor (by homology)	CCKBR	P32239	CHEMBL298	Family A G protein-coupled receptor	0.106543
MOL001026	Cyclin T1	CCNT1	O60563	CHEMBL2108	Other cytosolic protein	0.106543
MOL001026	C-C chemokine receptor type 8	CCR8	P51685	CHEMBL4596	Family A G protein-coupled receptor	0.106543
MOL001026	Cyclin-dependent kinase 2	CDK2	P24941	CHEMBL301	Kinase	0.106543
MOL001026	Carboxylesterase 2	CES2	O00748	CHEMBL3180	Enzyme	0.106543
MOL001026	Muscarinic acetylcholine receptor M2	CHRM2	P08172	CHEMBL211	Family A G protein-coupled receptor	0.106543
MOL001026	Cannabinoid receptor 1	CNR1	P21554	CHEMBL218	Family A G protein-coupled receptor	0.106543
MOL001026	Cannabinoid receptor 2	CNR2	P34972	CHEMBL253	Family A G protein-coupled receptor	0.106543
MOL001026	Cathepsin (B and K)	CTSB	P07858	CHEMBL4072	Protease	0.106543
MOL001026	Cytochrome P450 17A1	CYP17A1	P05093	CHEMBL3522	Cytochrome P450	0.106543
MOL001026	Cytochrome P450 19A1	CYP19A1	P11511	CHEMBL1978	Cytochrome P450	0.106543
MOL001026	Cytochrome P450 2C9	CYP2C9	P11712	CHEMBL3397	Cytochrome P450	0.106543
MOL001026	Cytochrome P450 3A4	CYP3A4	P08684	CHEMBL340	Cytochrome P450	0.106543
MOL001026	Cytochrome P450 51 (by homology)	CYP51A1	Q16850	CHEMBL3849	Cytochrome P450	0.106543
MOL001026	Serine/threonine-protein kinase/endoribonuclease IRE1	ERN1	O75460	CHEMBL1163101	Enzyme	0.106543
MOL001026	Estrogen-related receptor alpha	ESRRA	P11474	CHEMBL3429	Nuclear receptor	0.106543
MOL001026	Estrogen-related receptor beta	ESRRB	O95718	CHEMBL3751	Nuclear receptor	0.106543
MOL001026	Thrombin and coagulation factor X	F10	P00742	CHEMBL244	Protease	0.106543
MOL001026	Thrombin	F2	P00734	CHEMBL204	Protease	0.106543
MOL001026	Proteinase-activated receptor 1	F2R	P25116	CHEMBL3974	Family A G protein-coupled receptor	0.106543
MOL001026	Anandamide amidohydrolase	FAAH	O00519	CHEMBL2243	Enzyme	0.106543
MOL001026	Fatty acid-binding protein, liver	FABP1	P07148	CHEMBL5421	Fatty acid binding protein family	0.106543
MOL001026	Fatty acid binding protein muscle	FABP3	P05413	CHEMBL3344	Fatty acid binding protein family	0.106543
MOL001026	Fatty acid binding protein adipocyte	FABP4	P15090	CHEMBL2083	Fatty acid binding protein family	0.106543
MOL001026	Fatty acid binding protein epidermal	FABP5	Q01469	CHEMBL3674	Fatty acid binding protein family	0.106543
MOL001026	Fatty acid synthase	FASN	P49327	CHEMBL4158	Transferase	0.106543
MOL001026	Glucose-6-phosphate 1-dehydrogenase	G6PD	P11413	CHEMBL5347	Enzyme	0.106543
MOL001026	Glucagon receptor	GCGR	P47871	CHEMBL1985	Family B G protein-coupled receptor	0.106543
MOL001026	Glucokinase regulatory protein	GCKR	Q14397	CHEMBL1075152	Enzyme	0.106543
MOL001026	Gonadotropin-releasing hormone receptor	GNRHR	P30968	CHEMBL1855	Family A G protein-coupled receptor	0.106543
MOL001026	HMG-CoA reductase	HMGCR	P04035	CHEMBL402	Oxidoreductase	0.106543
MOL001026	11-beta-hydroxysteroid dehydrogenase 1	HSD11B1	P28845	CHEMBL4235	Enzyme	0.106543
MOL001026	3-beta-hydroxysteroid dehydrogenase/delta 5-->4-isomerase type II	HSD3B2	P26439	CHEMBL3670	Oxidoreductase	0.106543
MOL001026	Serotonin 2b (5-HT2b) receptor	HTR2B	P41595	CHEMBL1833	Family A G protein-coupled receptor	0.106543
MOL001026	Inner centromere protein	INCENP	Q9NQS7	CHEMBL3430907	Kinase	0.106543
MOL001026	Vascular endothelial growth factor receptor 2	KDR	P35968	CHEMBL279	Kinase	0.106543
MOL001026	Mitogen-activated protein kinase kinase kinase 9	MAP3K9	P80192	CHEMBL2872	Kinase	0.106543
MOL001026	MAP kinase ERK2	MAPK1	P28482	CHEMBL4040	Kinase	0.106543
MOL001026	c-Jun N-terminal kinase 3	MAPK10	P53779	CHEMBL2637	Kinase	0.106543
MOL001026	c-Jun N-terminal kinase 1	MAPK8	P45983	CHEMBL2276	Kinase	0.106543
MOL001026	c-Jun N-terminal kinase 2	MAPK9	P45984	CHEMBL4179	Kinase	0.106543
MOL001026	p53-binding protein Mdm-2	MDM2	Q00987	CHEMBL5023	Other nuclear protein	0.106543
MOL001026	Proto-oncogene tyrosine-protein kinase MER	MERTK	Q12866	CHEMBL5331	Kinase	0.106543
MOL001026	Serine/threonine-protein kinase mTOR	MTOR	P42345	CHEMBL2842	Kinase	0.106543
MOL001026	Gamma-secretase	NCSTN	Q92542	CHEMBL2094135	Protease	0.106543
MOL001026	Niemann-Pick C1-like protein 1	NPC1L1	Q9UHC9	CHEMBL2027	Other membrane protein	0.106543
MOL001026	Nuclear receptor subfamily 1 group I member 3	NR1I3	Q14994	CHEMBL5503	Nuclear receptor	0.106543
MOL001026	Kappa Opioid receptor	OPRK1	P41145	CHEMBL237	Family A G protein-coupled receptor	0.106543
MOL001026	Nociceptin receptor	OPRL1	P41146	CHEMBL2014	Family A G protein-coupled receptor	0.106543
MOL001026	Oxytocin receptor	OXTR	P30559	CHEMBL2049	Family A G protein-coupled receptor	0.106543
MOL001026	Phosphodiesterase 10A (by homology)	PDE10A	Q9Y233	CHEMBL4409	Phosphodiesterase	0.106543
MOL001026	Phosphodiesterase 2A	PDE2A	O00408	CHEMBL2652	Phosphodiesterase	0.106543
MOL001026	Phosphodiesterase 4B	PDE4B	Q07343	CHEMBL275	Phosphodiesterase	0.106543
MOL001026	PI3-kinase p110-alpha subunit	PIK3CA	P42336	CHEMBL4005	Enzyme	0.106543
MOL001026	Peroxisome proliferator-activated receptor gamma	PPARG	P37231	CHEMBL235	Nuclear receptor	0.106543
MOL001026	Lysosomal Pro-X carboxypeptidase	PRCP	P42785	CHEMBL2335	Protease	0.106543
MOL001026	Protein kinase C beta	PRKCB	P05771	CHEMBL3045	Kinase	0.106543
MOL001026	Protein kinase C delta	PRKCD	Q05655	CHEMBL2996	Kinase	0.106543
MOL001026	Protein kinase C epsilon	PRKCE	Q02156	CHEMBL3582	Kinase	0.106543
MOL001026	Protein kinase C gamma	PRKCG	P05129	CHEMBL2938	Kinase	0.106543
MOL001026	Protein kinase C eta	PRKCH	P24723	CHEMBL3616	Kinase	0.106543
MOL001026	Protein kinase C theta	PRKCQ	Q04759	CHEMBL3920	Kinase	0.106543
MOL001026	Gamma-secretase	PSEN1	P49768	CHEMBL2094135	Protease	0.106543
MOL001026	Gamma-secretase	PSEN2	P49810	CHEMBL2094135	Protease	0.106543
MOL001026	Gamma-secretase	PSENEN	Q9NZ42	CHEMBL2094135	Protease	0.106543
MOL001026	Prostaglandin E synthase	PTGES	O14684	CHEMBL5658	Enzyme	0.106543
MOL001026	T-cell protein-tyrosine phosphatase	PTPN2	P17706	CHEMBL3807	Phosphatase	0.106543
MOL001026	Protein-tyrosine phosphatase 1C	PTPN6	P29350	CHEMBL3166	Phosphatase	0.106543
MOL001026	Renin	REN	P00797	CHEMBL286	Protease	0.106543
MOL001026	Nuclear receptor ROR-alpha	RORA	P35398	CHEMBL5868	Nuclear receptor	0.106543
MOL001026	Nuclear receptor ROR-gamma	RORC	P51449	CHEMBL1741186	Nuclear receptor	0.106543
MOL001026	Corticosteroid binding globulin	SERPINA6	P08185	CHEMBL2421	Secreted protein	0.106543
MOL001026	Ileal bile acid transporter	SLC10A2	Q12908	CHEMBL2778	Electrochemical transporter	0.106543
MOL001026	Norepinephrine transporter	SLC6A2	P23975	CHEMBL222	Electrochemical transporter	0.106543
MOL001026	Smoothened homolog	SMO	Q99835	CHEMBL5971	Frizzled family G protein-coupled receptor	0.106543
MOL001026	Acyl coenzyme A:cholesterol acyltransferase 1	SOAT1	P35610	CHEMBL2782	Enzyme	0.106543
MOL001026	Sterol regulatory element-binding protein 2	SREBF2	Q12772	CHEMBL1795166	Unclassified protein	0.106543
MOL001026	Neurokinin 1 receptor	TACR1	P25103	CHEMBL249	Family A G protein-coupled receptor	0.106543
MOL001026	Dual specificity protein kinase TTK	TTK	P33981	CHEMBL3983	Kinase	0.106543
MOL001026	Tyrosine-protein kinase receptor TYRO3	TYRO3	Q06418	CHEMBL5314	Kinase	0.106543
MOL001026	Vitamin D receptor	VDR	P11473	CHEMBL1977	Nuclear receptor	0.106543
MOL001027	Cytochrome P450 19A1	CYP19A1	P11511	CHEMBL1978	Cytochrome P450	0.184423
MOL001027	LXR-alpha	NR1H3	Q13133	CHEMBL2808	Nuclear receptor	0.11739
MOL001027	Androgen Receptor (by homology)	AR	P10275	CHEMBL1871	Nuclear receptor	0.109013
MOL001027	Leukotriene B4 receptor 1	LTB4R	Q15722	CHEMBL3911	Family A G protein-coupled receptor	0.109013
MOL001027	Low molecular weight phosphotyrosine protein phosphatase	ACP1	P24666	CHEMBL4903	Phosphatase	0.100634
MOL001027	Aldo-keto reductase family 1 member B10	AKR1B10	O60218	CHEMBL5983	Enzyme	0.100634
MOL001027	Gamma-secretase	APH1A	Q96BI3	CHEMBL2094135	Protease	0.100634
MOL001027	Gamma-secretase	APH1B	Q8WW43	CHEMBL2094135	Protease	0.100634
MOL001027	Beta amyloid A4 protein	APP	P05067	CHEMBL2487	Membrane receptor	0.100634
MOL001027	Vasopressin V1a receptor	AVPR1A	P37288	CHEMBL1889	Family A G protein-coupled receptor	0.100634
MOL001027	Vasopressin V2 receptor	AVPR2	P30518	CHEMBL1790	Family A G protein-coupled receptor	0.100634
MOL001027	Beta-secretase 1	BACE1	P56817	CHEMBL4822	Protease	0.100634
MOL001027	Butyrylcholinesterase	BCHE	P06276	CHEMBL1914	Hydrolase	0.100634
MOL001027	Apoptosis regulator Bcl-2	BCL2	P10415	CHEMBL4860	Other ion channel	0.100634
MOL001027	Cholecystokinin B receptor (by homology)	CCKBR	P32239	CHEMBL298	Family A G protein-coupled receptor	0.100634
MOL001027	C-C chemokine receptor type 1	CCR1	P32246	CHEMBL2413	Family A G protein-coupled receptor	0.100634
MOL001027	CD81 antigen	CD81	P60033	CHEMBL1075180	Surface antigen	0.100634
MOL001027	Carboxylesterase 2	CES2	O00748	CHEMBL3180	Enzyme	0.100634
MOL001027	Muscarinic acetylcholine receptor M1	CHRM1	P11229	CHEMBL216	Family A G protein-coupled receptor	0.100634
MOL001027	Muscarinic acetylcholine receptor M3	CHRM3	P20309	CHEMBL245	Family A G protein-coupled receptor	0.100634
MOL001027	Muscarinic acetylcholine receptor M4	CHRM4	P08173	CHEMBL1821	Family A G protein-coupled receptor	0.100634
MOL001027	Cannabinoid receptor 1 (by homology)	CNR1	P21554	CHEMBL218	Family A G protein-coupled receptor	0.100634
MOL001027	Cathepsin (B and K)	CTSB	P07858	CHEMBL4072	Protease	0.100634
MOL001027	Cathepsin E	CTSE	P14091	CHEMBL3092	Protease	0.100634
MOL001027	Cathepsin K	CTSK	P43235	CHEMBL268	Protease	0.100634
MOL001027	Cathepsin L	CTSL	P07711	CHEMBL3837	Protease	0.100634
MOL001027	Cathepsin S	CTSS	P25774	CHEMBL2954	Protease	0.100634
MOL001027	Cytochrome P450 51	CYP51A1	Q16850	CHEMBL3849	Cytochrome P450	0.100634
MOL001027	Dopamine D2 receptor (by homology)	DRD2	P14416	CHEMBL217	Family A G protein-coupled receptor	0.100634
MOL001027	Estrogen receptor beta	ESR2	Q92731	CHEMBL242	Nuclear receptor	0.100634
MOL001027	EZH2/SUZ12/EED/RBBP7/RBBP4	EZH2	Q15910	CHEMBL2189110	Writer	0.100634
MOL001027	Thrombin and coagulation factor X	F10	P00742	CHEMBL244	Protease	0.100634
MOL001027	Anandamide amidohydrolase	FAAH	O00519	CHEMBL2243	Enzyme	0.100634
MOL001027	Fatty acid-binding protein, liver	FABP1	P07148	CHEMBL5421	Fatty acid binding protein family	0.100634
MOL001027	Fatty acid binding protein muscle	FABP3	P05413	CHEMBL3344	Fatty acid binding protein family	0.100634
MOL001027	Fatty acid binding protein adipocyte	FABP4	P15090	CHEMBL2083	Fatty acid binding protein family	0.100634
MOL001027	Fatty acid binding protein epidermal	FABP5	Q01469	CHEMBL3674	Fatty acid binding protein family	0.100634
MOL001027	Fatty acid synthase	FASN	P49327	CHEMBL4158	Transferase	0.100634
MOL001027	Fibroblast growth factor receptor 1	FGFR1	P11362	CHEMBL3650	Kinase	0.100634
MOL001027	Protein farnesyltransferase	FNTA	P49354	CHEMBL2094108	Enzyme	0.100634
MOL001027	Protein farnesyltransferase	FNTB	P49356	CHEMBL2094108	Enzyme	0.100634
MOL001027	HMG-CoA reductase	HMGCR	P04035	CHEMBL402	Oxidoreductase	0.100634
MOL001027	11-beta-hydroxysteroid dehydrogenase 1	HSD11B1	P28845	CHEMBL4235	Enzyme	0.100634
MOL001027	11-beta-hydroxysteroid dehydrogenase 2	HSD11B2	P80365	CHEMBL3746	Enzyme	0.100634
MOL001027	Isocitrate dehydrogenase [NADP] cytoplasmic	IDH1	O75874	CHEMBL2007625	Enzyme	0.100634
MOL001027	Vascular endothelial growth factor receptor 2	KDR	P35968	CHEMBL279	Kinase	0.100634
MOL001027	Tyrosine-protein kinase LCK	LCK	P06239	CHEMBL258	Kinase	0.100634
MOL001027	MAP kinase p38 alpha	MAPK14	Q16539	CHEMBL260	Kinase	0.100634
MOL001027	p53-binding protein Mdm-2	MDM2	Q00987	CHEMBL5023	Other nuclear protein	0.100634
MOL001027	Protein Mdm4	MDM4	O15151	CHEMBL1255126	Unclassified protein	0.100634
MOL001027	Serine/threonine-protein kinase mTOR	MTOR	P42345	CHEMBL2842	Kinase	0.100634
MOL001027	Gamma-secretase	NCSTN	Q92542	CHEMBL2094135	Protease	0.100634
MOL001027	Nitric oxide synthase, inducible (by homology)	NOS2	P35228	CHEMBL4481	Enzyme	0.100634
MOL001027	Niemann-Pick C1-like protein 1	NPC1L1	Q9UHC9	CHEMBL2027	Other membrane protein	0.100634
MOL001027	Glucocorticoid receptor	NR3C1	P04150	CHEMBL2034	Nuclear receptor	0.100634
MOL001027	Oxytocin receptor	OXTR	P30559	CHEMBL2049	Family A G protein-coupled receptor	0.100634
MOL001027	Phosphodiesterase 2A	PDE2A	O00408	CHEMBL2652	Phosphodiesterase	0.100634
MOL001027	Phosphodiesterase 4B (by homology)	PDE4B	Q07343	CHEMBL275	Phosphodiesterase	0.100634
MOL001027	Phosphodiesterase 4D	PDE4D	Q08499	CHEMBL288	Phosphodiesterase	0.100634
MOL001027	Phosphodiesterase 7A	PDE7A	Q13946	CHEMBL3012	Phosphodiesterase	0.100634
MOL001027	6-phosphofructo-2-kinase/fructose-2,6-bisphosphatase 3	PFKFB3	Q16875	CHEMBL2331053	Enzyme	0.100634
MOL001027	Pepsin A	PGA5	P0DJD9	CHEMBL3295	Protease	0.100634
MOL001027	Pepsinogen C	PGC	P20142	CHEMBL2136	Protease	0.100634
MOL001027	Progesterone receptor	PGR	P06401	CHEMBL208	Nuclear receptor	0.100634
MOL001027	PI3-kinase p110-alpha subunit	PIK3CA	P42336	CHEMBL4005	Enzyme	0.100634
MOL001027	PI3-kinase p110-beta subunit	PIK3CB	P42338	CHEMBL3145	Enzyme	0.100634
MOL001027	PI3-kinase p110-delta subunit	PIK3CD	O00329	CHEMBL3130	Enzyme	0.100634
MOL001027	PI3-kinase p110-gamma subunit	PIK3CG	P48736	CHEMBL3267	Enzyme	0.100634
MOL001027	Serine/threonine-protein kinase PIM1	PIM1	P11309	CHEMBL2147	Kinase	0.100634
MOL001027	Peroxisome proliferator-activated receptor alpha	PPARA	Q07869	CHEMBL239	Nuclear receptor	0.100634
MOL001027	Peroxisome proliferator-activated receptor delta	PPARD	Q03181	CHEMBL3979	Nuclear receptor	0.100634
MOL001027	Peroxisome proliferator-activated receptor gamma	PPARG	P37231	CHEMBL235	Nuclear receptor	0.100634
MOL001027	Protein kinase C eta	PRKCH	P24723	CHEMBL3616	Kinase	0.100634
MOL001027	Gamma-secretase	PSEN1	P49768	CHEMBL2094135	Protease	0.100634
MOL001027	Gamma-secretase	PSEN2	P49810	CHEMBL2094135	Protease	0.100634
MOL001027	Gamma-secretase	PSENEN	Q9NZ42	CHEMBL2094135	Protease	0.100634
MOL001027	Prostanoid EP1 receptor	PTGER1	P34995	CHEMBL1811	Family A G protein-coupled receptor	0.100634
MOL001027	Prostanoid EP3 receptor	PTGER3	P43115	CHEMBL3710	Family A G protein-coupled receptor	0.100634
MOL001027	Prostaglandin E synthase	PTGES	O14684	CHEMBL5658	Enzyme	0.100634
MOL001027	Prostanoid FP receptor	PTGFR	P43088	CHEMBL1987	Family A G protein-coupled receptor	0.100634
MOL001027	Prostanoid IP receptor	PTGIR	P43119	CHEMBL1995	Family A G protein-coupled receptor	0.100634
MOL001027	Cyclooxygenase-2	PTGS2	P35354	CHEMBL230	Oxidoreductase	0.100634
MOL001027	Protein-tyrosine phosphatase 1B	PTPN1	P18031	CHEMBL335	Phosphatase	0.100634
MOL001027	T-cell protein-tyrosine phosphatase	PTPN2	P17706	CHEMBL3807	Phosphatase	0.100634
MOL001027	Protein-tyrosine phosphatase 1C	PTPN6	P29350	CHEMBL3166	Phosphatase	0.100634
MOL001027	Receptor-type tyrosine-protein phosphatase F (LAR)	PTPRF	P10586	CHEMBL3521	Membrane receptor	0.100634
MOL001027	Renin	REN	P00797	CHEMBL286	Protease	0.100634
MOL001027	Nuclear receptor ROR-gamma	RORC	P51449	CHEMBL1741186	Nuclear receptor	0.100634
MOL001027	Sphingosine 1-phosphate receptor Edg-1	S1PR1	P21453	CHEMBL4333	Family A G protein-coupled receptor	0.100634
MOL001027	Sphingosine 1-phosphate receptor Edg-3	S1PR3	Q99500	CHEMBL3892	Family A G protein-coupled receptor	0.100634
MOL001027	Acyl-CoA desaturase	SCD	O00767	CHEMBL5555	Enzyme	0.100634
MOL001027	Corticosteroid binding globulin	SERPINA6	P08185	CHEMBL2421	Secreted protein	0.100634
MOL001027	Testis-specific androgen-binding protein	SHBG	P04278	CHEMBL3305	Secreted protein	0.100634
MOL001027	Sigma opioid receptor	SIGMAR1	Q99720	CHEMBL287	Membrane receptor	0.100634
MOL001027	Ileal bile acid transporter	SLC10A2	Q12908	CHEMBL2778	Electrochemical transporter	0.100634
MOL001027	Monocarboxylate transporter 1	SLC16A1	P53985	CHEMBL4360	Electrochemical transporter	0.100634
MOL001027	Solute carrier family 22 member 6 (by homology)	SLC22A6	Q4U2R8	CHEMBL1641347	Electrochemical transporter	0.100634
MOL001027	Serotonin transporter (by homology)	SLC6A4	P31645	CHEMBL228	Electrochemical transporter	0.100634
MOL001027	Squalene monooxygenase	SQLE	Q14534	CHEMBL3592	Enzyme	0.100634
MOL001027	Steroid 5-alpha-reductase 2	SRD5A2	P31213	CHEMBL1856	Oxidoreductase	0.100634
MOL001027	Neurokinin 2 receptor	TACR2	P21452	CHEMBL2327	Family A G protein-coupled receptor	0.100634
MOL001027	Neurokinin 3 receptor	TACR3	P29371	CHEMBL4429	Family A G protein-coupled receptor	0.100634
MOL001027	Telomerase reverse transcriptase	TERT	O14746	CHEMBL2916	Enzyme	0.100634
MOL001027	DNA topoisomerase I	TOP1	P11387	CHEMBL1781	Isomerase	0.100634
MOL001027	DNA topoisomerase II alpha	TOP2A	P11388	CHEMBL1806	Isomerase	0.100634
MOL001027	Vitamin D receptor	VDR	P11473	CHEMBL1977	Nuclear receptor	0.100634
MOL001029	Protein farnesyltransferase	FNTA	P49354	CHEMBL2094108	Enzyme	0.211618
MOL001029	Protein farnesyltransferase	FNTB	P49356	CHEMBL2094108	Enzyme	0.211618
MOL001029	Nitric oxide synthase, inducible (by homology)	NOS2	P35228	CHEMBL4481	Enzyme	0.161766
MOL001029	Steroid 5-alpha-reductase 2	SRD5A2	P31213	CHEMBL1856	Oxidoreductase	0.161766
MOL001029	Androgen Receptor	AR	P10275	CHEMBL1871	Nuclear receptor	0.136845
MOL001029	Beta-secretase 1	BACE1	P56817	CHEMBL4822	Protease	0.128532
MOL001029	Cytochrome P450 19A1	CYP19A1	P11511	CHEMBL1978	Cytochrome P450	0.128532
MOL001029	11-beta-hydroxysteroid dehydrogenase 1	HSD11B1	P28845	CHEMBL4235	Enzyme	0.128532
MOL001029	11-beta-hydroxysteroid dehydrogenase 2	HSD11B2	P80365	CHEMBL3746	Enzyme	0.128532
MOL001029	DNA polymerase beta (by homology)	POLB	P06746	CHEMBL2392	Enzyme	0.128532
MOL001029	Protein-tyrosine phosphatase 2C	PTPN11	Q06124	CHEMBL3864	Phosphatase	0.128532
MOL001029	Adenosine A3 receptor	ADORA3	P0DMS8	CHEMBL256	Family A G protein-coupled receptor	0.120226
MOL001029	Alpha-2a adrenergic receptor	ADRA2A	P08913	CHEMBL1867	Family A G protein-coupled receptor	0.120226
MOL001029	Adrenergic receptor alpha-2	ADRA2C	P18825	CHEMBL1916	Family A G protein-coupled receptor	0.120226
MOL001029	Adrenergic receptor beta	ADRB2	P07550	CHEMBL210	Family A G protein-coupled receptor	0.120226
MOL001029	Beta-3 adrenergic receptor	ADRB3	P13945	CHEMBL246	Family A G protein-coupled receptor	0.120226
MOL001029	Type-1 angiotensin II receptor	AGTR1	P30556	CHEMBL227	Family A G protein-coupled receptor	0.120226
MOL001029	Aldo-keto reductase family 1 member B10	AKR1B10	O60218	CHEMBL5983	Enzyme	0.120226
MOL001029	Arachidonate 5-lipoxygenase	ALOX5	P09917	CHEMBL215	Oxidoreductase	0.120226
MOL001029	5-lipoxygenase activating protein	ALOX5AP	P20292	CHEMBL4550	Other cytosolic protein	0.120226
MOL001029	Vasopressin V1a receptor	AVPR1A	P37288	CHEMBL1889	Family A G protein-coupled receptor	0.120226
MOL001029	Vasopressin V2 receptor	AVPR2	P30518	CHEMBL1790	Family A G protein-coupled receptor	0.120226
MOL001029	Butyrylcholinesterase	BCHE	P06276	CHEMBL1914	Hydrolase	0.120226
MOL001029	Apoptosis regulator Bcl-2	BCL2	P10415	CHEMBL4860	Other ion channel	0.120226
MOL001029	Cholecystokinin A receptor	CCKAR	P32238	CHEMBL1901	Family A G protein-coupled receptor	0.120226
MOL001029	Cholecystokinin B receptor	CCKBR	P32239	CHEMBL298	Family A G protein-coupled receptor	0.120226
MOL001029	C-C chemokine receptor type 1	CCR1	P32246	CHEMBL2413	Family A G protein-coupled receptor	0.120226
MOL001029	Dual specificity phosphatase Cdc25A	CDC25A	P30304	CHEMBL3775	Phosphatase	0.120226
MOL001029	Carboxylesterase 2	CES2	O00748	CHEMBL3180	Enzyme	0.120226
MOL001029	Muscarinic acetylcholine receptor M1	CHRM1	P11229	CHEMBL216	Family A G protein-coupled receptor	0.120226
MOL001029	Muscarinic acetylcholine receptor M3	CHRM3	P20309	CHEMBL245	Family A G protein-coupled receptor	0.120226
MOL001029	Cannabinoid receptor 1	CNR1	P21554	CHEMBL218	Family A G protein-coupled receptor	0.120226
MOL001029	Cytochrome P450 17A1	CYP17A1	P05093	CHEMBL3522	Cytochrome P450	0.120226
MOL001029	Cytochrome P450 51 (by homology)	CYP51A1	Q16850	CHEMBL3849	Cytochrome P450	0.120226
MOL001029	Cysteinyl leukotriene receptor 1	CYSLTR1	Q9Y271	CHEMBL1798	Family A G protein-coupled receptor	0.120226
MOL001029	Diacylglycerol O-acyltransferase 1	DGAT1	O75907	CHEMBL6009	Enzyme	0.120226
MOL001029	Dopamine D3 receptor	DRD3	P35462	CHEMBL234	Family A G protein-coupled receptor	0.120226
MOL001029	Endothelin receptor ET-A (by homology)	EDNRA	P25101	CHEMBL252	Family A G protein-coupled receptor	0.120226
MOL001029	Endothelin receptor ET-B	EDNRB	P24530	CHEMBL1785	Family A G protein-coupled receptor	0.120226
MOL001029	Epidermal growth factor receptor erbB1	EGFR	P00533	CHEMBL203	Kinase	0.120226
MOL001029	Estrogen receptor alpha	ESR1	P03372	CHEMBL206	Nuclear receptor	0.120226
MOL001029	Estrogen receptor beta	ESR2	Q92731	CHEMBL242	Nuclear receptor	0.120226
MOL001029	Anandamide amidohydrolase	FAAH	O00519	CHEMBL2243	Enzyme	0.120226
MOL001029	Fatty acid-binding protein, liver	FABP1	P07148	CHEMBL5421	Fatty acid binding protein family	0.120226
MOL001029	Fatty acid binding protein muscle	FABP3	P05413	CHEMBL3344	Fatty acid binding protein family	0.120226
MOL001029	Fatty acid binding protein adipocyte	FABP4	P15090	CHEMBL2083	Fatty acid binding protein family	0.120226
MOL001029	Fatty acid binding protein epidermal	FABP5	Q01469	CHEMBL3674	Fatty acid binding protein family	0.120226
MOL001029	Squalene synthetase (by homology)	FDFT1	P37268	CHEMBL3338	Enzyme	0.120226
MOL001029	FK506-binding protein 1A	FKBP1A	P62942	CHEMBL1902	Isomerase	0.120226
MOL001029	FK506 binding protein 4	FKBP4	Q02790	CHEMBL4050	Enzyme	0.120226
MOL001029	Peptidyl-prolyl cis-trans isomerase FKBP5	FKBP5	Q13451	CHEMBL2052031	Enzyme	0.120226
MOL001029	Tyrosine-protein kinase FYN	FYN	P06241	CHEMBL1841	Kinase	0.120226
MOL001029	Glucose-6-phosphate 1-dehydrogenase	G6PD	P11413	CHEMBL5347	Enzyme	0.120226
MOL001029	Glucagon receptor	GCGR	P47871	CHEMBL1985	Family B G protein-coupled receptor	0.120226
MOL001029	Gastric inhibitory polypeptide receptor	GIPR	P48546	CHEMBL4383	Family B G protein-coupled receptor	0.120226
MOL001029	Uracil nucleotide/cysteinyl leukotriene receptor	GPR17	Q13304	CHEMBL1075162	Family A G protein-coupled receptor	0.120226
MOL001029	HMG-CoA reductase	HMGCR	P04035	CHEMBL402	Oxidoreductase	0.120226
MOL001029	Inosine-5'-monophosphate dehydrogenase 1	IMPDH1	P20839	CHEMBL1822	Oxidoreductase	0.120226
MOL001029	Inosine-5'-monophosphate dehydrogenase 2	IMPDH2	P12268	CHEMBL2002	Oxidoreductase	0.120226
MOL001029	Integrin alpha-4	ITGA4	P13612	CHEMBL278	Membrane receptor	0.120226
MOL001029	N-lysine methyltransferase SETD8	KMT5A	Q9NQR1	CHEMBL1795176	Writer	0.120226
MOL001029	Leukotriene B4 receptor 1	LTB4R	Q15722	CHEMBL3911	Family A G protein-coupled receptor	0.120226
MOL001029	MAP kinase ERK1	MAPK3	P27361	CHEMBL3385	Kinase	0.120226
MOL001029	p53-binding protein Mdm-2	MDM2	Q00987	CHEMBL5023	Other nuclear protein	0.120226
MOL001029	Niemann-Pick C1-like protein 1	NPC1L1	Q9UHC9	CHEMBL2027	Other membrane protein	0.120226
MOL001029	LXR-alpha	NR1H3	Q13133	CHEMBL2808	Nuclear receptor	0.120226
MOL001029	Glucocorticoid receptor	NR3C1	P04150	CHEMBL2034	Nuclear receptor	0.120226
MOL001029	Mineralocorticoid receptor	NR3C2	P08235	CHEMBL1994	Nuclear receptor	0.120226
MOL001029	Delta opioid receptor	OPRD1	P41143	CHEMBL236	Family A G protein-coupled receptor	0.120226
MOL001029	Mu opioid receptor (by homology)	OPRM1	P35372	CHEMBL233	Family A G protein-coupled receptor	0.120226
MOL001029	Pepsinogen C (by homology)	PGC	P20142	CHEMBL2136	Protease	0.120226
MOL001029	Progesterone receptor	PGR	P06401	CHEMBL208	Nuclear receptor	0.120226
MOL001029	Cytosolic phospholipase A2	PLA2G4A	P47712	CHEMBL3816	Enzyme	0.120226
MOL001029	Plectin	PLEC	Q15149	CHEMBL1293240	Unclassified protein	0.120226
MOL001029	Peroxisome proliferator-activated receptor alpha	PPARA	Q07869	CHEMBL239	Nuclear receptor	0.120226
MOL001029	Peroxisome proliferator-activated receptor delta	PPARD	Q03181	CHEMBL3979	Nuclear receptor	0.120226
MOL001029	Peroxisome proliferator-activated receptor gamma	PPARG	P37231	CHEMBL235	Nuclear receptor	0.120226
MOL001029	Prolyl endopeptidase	PREP	P48147	CHEMBL3202	Protease	0.120226
MOL001029	Protein kinase C eta	PRKCH	P24723	CHEMBL3616	Kinase	0.120226
MOL001029	Prostanoid EP1 receptor	PTGER1	P34995	CHEMBL1811	Family A G protein-coupled receptor	0.120226
MOL001029	Prostanoid EP2 receptor	PTGER2	P43116	CHEMBL1881	Family A G protein-coupled receptor	0.120226
MOL001029	Prostanoid EP3 receptor	PTGER3	P43115	CHEMBL3710	Family A G protein-coupled receptor	0.120226
MOL001029	Prostanoid EP4 receptor	PTGER4	P35408	CHEMBL1836	Family A G protein-coupled receptor	0.120226
MOL001029	Prostaglandin E synthase	PTGES	O14684	CHEMBL5658	Enzyme	0.120226
MOL001029	Protein-tyrosine phosphatase 1B	PTPN1	P18031	CHEMBL335	Phosphatase	0.120226
MOL001029	T-cell protein-tyrosine phosphatase	PTPN2	P17706	CHEMBL3807	Phosphatase	0.120226
MOL001029	Protein-tyrosine phosphatase 1C	PTPN6	P29350	CHEMBL3166	Phosphatase	0.120226
MOL001029	Nuclear receptor ROR-alpha	RORA	P35398	CHEMBL5868	Nuclear receptor	0.120226
MOL001029	Sphingosine 1-phosphate receptor Edg-5	S1PR2	O95136	CHEMBL2955	Family A G protein-coupled receptor	0.120226
MOL001029	Corticosteroid binding globulin	SERPINA6	P08185	CHEMBL2421	Secreted protein	0.120226
MOL001029	Testis-specific androgen-binding protein	SHBG	P04278	CHEMBL3305	Secreted protein	0.120226
MOL001029	Sigma opioid receptor	SIGMAR1	Q99720	CHEMBL287	Membrane receptor	0.120226
MOL001029	Ileal bile acid transporter	SLC10A2	Q12908	CHEMBL2778	Electrochemical transporter	0.120226
MOL001029	Dopamine transporter	SLC6A3	Q01959	CHEMBL238	Electrochemical transporter	0.120226
MOL001029	Signal transducer and activator of transcription 1-alpha/beta	STAT1	P42224	CHEMBL6101	Transcription factor	0.120226
MOL001029	Signal transducer and activator of transcription 5B	STAT5B	P51692	CHEMBL5817	Transcription factor	0.120226
MOL001029	Neurokinin 2 receptor	TACR2	P21452	CHEMBL2327	Family A G protein-coupled receptor	0.120226
MOL001029	Telomerase reverse transcriptase	TERT	O14746	CHEMBL2916	Enzyme	0.120226
MOL001029	TNF-alpha	TNF	P01375	CHEMBL1825	Secreted protein	0.120226
MOL001029	DNA topoisomerase I	TOP1	P11387	CHEMBL1781	Isomerase	0.120226
MOL001029	UDP-glucuronosyltransferase 2B7	UGT2B7	P16662	CHEMBL4370	Enzyme	0.120226
MOL001033	Platelet activating factor receptor	PTAFR	P25105	CHEMBL250	Family A G protein-coupled receptor	0.139714
MOL001033	Arachidonate 12-lipoxygenase	ALOX12	P18054	CHEMBL3687	Enzyme	0.106543
MOL001033	Arachidonate 15-lipoxygenase	ALOX15	P16050	CHEMBL2903	Enzyme	0.106543
MOL001033	Arachidonate 5-lipoxygenase	ALOX5	P09917	CHEMBL215	Oxidoreductase	0.106543
MOL001033	Hypoxia-inducible factor 1 alpha (by homology)	HIF1A	Q16665	CHEMBL4261	Transcription factor	0.106543
MOL001033	c-Jun N-terminal kinase 2	MAPK9	P45984	CHEMBL4179	Kinase	0.106543
MOL001033	Induced myeloid leukemia cell differentiation protein Mcl-1	MCL1	Q07820	CHEMBL4361	Other cytosolic protein	0.106543
MOL001033	Mu opioid receptor	OPRM1	P35372	CHEMBL233	Family A G protein-coupled receptor	0.106543
MOL001033	Testis-specific androgen-binding protein	SHBG	P04278	CHEMBL3305	Secreted protein	0.106543
MOL001033	Sodium/glucose cotransporter 2	SLC5A2	P31639	CHEMBL3884	Electrochemical transporter	0.106543
MOL001033	Norepinephrine transporter	SLC6A2	P23975	CHEMBL222	Electrochemical transporter	0.106543
MOL001033	Acyl coenzyme A:cholesterol acyltransferase 1	SOAT1	P35610	CHEMBL2782	Enzyme	0.106543
MOL001033	Acyl coenzyme A:cholesterol acyltransferase 2	SOAT2	O75908	CHEMBL4465	Enzyme	0.106543
MOL001040	Multidrug resistance-associated protein 1	ABCC1	P33527	CHEMBL3004	Primary active transporter	1
MOL001040	Carbonic anhydrase XII	CA12	O43570	CHEMBL3242	Lyase	1
MOL001040	Carbonic anhydrase IV	CA4	P22748	CHEMBL3729	Lyase	1
MOL001040	Carbonic anhydrase VII	CA7	P43166	CHEMBL2326	Lyase	1
MOL001040	Carbonyl reductase [NADPH] 1	CBR1	P16152	CHEMBL5586	Enzyme	1
MOL001040	Cytochrome P450 19A1	CYP19A1	P11511	CHEMBL1978	Cytochrome P450	1
MOL001040	Cytochrome P450 1B1	CYP1B1	Q16678	CHEMBL4878	Cytochrome P450	1
MOL001040	Estradiol 17-beta-dehydrogenase 1	HSD17B1	P14061	CHEMBL3181	Enzyme	1
MOL001040	Testis-specific androgen-binding protein	SHBG	P04278	CHEMBL3305	Secreted protein	1
MOL001040	Estrogen receptor alpha	ESR1	P03372	CHEMBL206	Nuclear receptor	0.567515
MOL001040	Estrogen receptor beta	ESR2	Q92731	CHEMBL242	Nuclear receptor	0.567515
MOL001040	Cyclooxygenase-1	PTGS1	P23219	CHEMBL221	Oxidoreductase	0.444639
MOL001040	Monoamine oxidase B	MAOB	P27338	CHEMBL2039	Oxidoreductase	0.33811
MOL001040	Adenosine A1 receptor	ADORA1	P30542	CHEMBL226	Family A G protein-coupled receptor	0.166097
MOL001040	Adenosine A3 receptor	ADORA3	P0DMS8	CHEMBL256	Family A G protein-coupled receptor	0.149733
MOL001040	ATP-binding cassette sub-family G member 2	ABCG2	Q9UNQ0	CHEMBL5393	Primary active transporter	0.141522
MOL001040	Taste receptor type 2 member 31	TAS2R31	P59538	CHEMBL2034804	Taste family G protein-coupled receptor	0.133338
MOL001040	Aldo-keto-reductase family 1 member C3	AKR1C3	P42330	CHEMBL4681	Enzyme	0.125143
MOL001040	Metabotropic glutamate receptor 5	GRM5	P41594	CHEMBL3227	Family C G protein-coupled receptor	0.116965
MOL001040	Phospholipase A2 group 1B	PLA2G1B	P04054	CHEMBL4426	Enzyme	0.116965
MOL001040	Acyl coenzyme A:cholesterol acyltransferase	CES1	P23141	CHEMBL2265	Enzyme	0.108771
MOL001040	Carboxylesterase 2	CES2	O00748	CHEMBL3180	Enzyme	0.108771
MOL001040	Peroxisome proliferator-activated receptor gamma	PPARG	P37231	CHEMBL235	Nuclear receptor	0.108771
MOL001040	Adenylate cyclase type V	ADCY5	O95622	CHEMBL3189	Enzyme	0.100579
MOL001040	Aldose reductase	AKR1B1	P15121	CHEMBL1900	Enzyme	0.100579
MOL001040	Arachidonate 12-lipoxygenase	ALOX12	P18054	CHEMBL3687	Enzyme	0.100579
MOL001040	Beta amyloid A4 protein	APP	P05067	CHEMBL2487	Membrane receptor	0.100579
MOL001040	Beta-secretase 1	BACE1	P56817	CHEMBL4822	Protease	0.100579
MOL001040	Butyrylcholinesterase	BCHE	P06276	CHEMBL1914	Hydrolase	0.100579
MOL001040	Apoptosis regulator Bcl-2	BCL2	P10415	CHEMBL4860	Other ion channel	0.100579
MOL001040	Apoptosis regulator Bcl-X	BCL2L1	Q07817	CHEMBL4625	Other ion channel	0.100579
MOL001040	Carbonic anhydrase I	CA1	P00915	CHEMBL261	Lyase	0.100579
MOL001040	Carbonic anhydrase XIII	CA13	Q8N1Q1	CHEMBL3912	Lyase	0.100579
MOL001040	Carbonic anhydrase II	CA2	P00918	CHEMBL205	Lyase	0.100579
MOL001040	Carbonic anhydrase III	CA3	P07451	CHEMBL2885	Lyase	0.100579
MOL001040	Carbonic anhydrase VA	CA5A	P35218	CHEMBL4789	Lyase	0.100579
MOL001040	Carbonic anhydrase VB	CA5B	Q9Y2D0	CHEMBL3969	Lyase	0.100579
MOL001040	Carbonic anhydrase VI	CA6	P23280	CHEMBL3025	Lyase	0.100579
MOL001040	Carbonic anhydrase IX	CA9	Q16790	CHEMBL3594	Lyase	0.100579
MOL001040	Cyclin-dependent kinase 5	CDK5	Q00535	CHEMBL1907600	Kinase	0.100579
MOL001040	CDK5 activator 1	CDK5R1	Q15078	CHEMBL1907600	Kinase	0.100579
MOL001040	Neuronal acetylcholine receptor protein alpha-7 subunit	CHRNA7	P36544	CHEMBL2492	Ligand-gated ion channel	0.100579
MOL001040	Dual specificty protein kinase CLK1	CLK1	P49759	CHEMBL4224	Kinase	0.100579
MOL001040	Cathepsin L	CTSL	P07711	CHEMBL3837	Protease	0.100579
MOL001040	Cytochrome P450 2C9	CYP2C9	P11712	CHEMBL3397	Cytochrome P450	0.100579
MOL001040	Cytochrome P450 3A4	CYP3A4	P08684	CHEMBL340	Cytochrome P450	0.100579
MOL001040	Dual-specificity tyrosine-phosphorylation regulated kinase 1A	DYRK1A	Q13627	CHEMBL2292	Kinase	0.100579
MOL001040	Dual specificity tyrosine-phosphorylation-regulated kinase 1B	DYRK1B	Q9Y463	CHEMBL5543	Kinase	0.100579
MOL001040	Endothelin receptor ET-A	EDNRA	P25101	CHEMBL252	Family A G protein-coupled receptor	0.100579
MOL001040	Estrogen-related receptor alpha	ESRRA	P11474	CHEMBL3429	Nuclear receptor	0.100579
MOL001040	Estrogen-related receptor beta	ESRRB	O95718	CHEMBL3751	Nuclear receptor	0.100579
MOL001040	Coagulation factor VII/tissue factor	F3	P13726	CHEMBL4081	Surface antigen	0.100579
MOL001040	Fibroblast growth factor receptor 1	FGFR1	P11362	CHEMBL3650	Kinase	0.100579
MOL001040	Hepatocyte nuclear factor 4-alpha	HNF4A	P41235	CHEMBL5398	Unclassified protein	0.100579
MOL001040	17-beta-hydroxysteroid dehydrogenase 14	HSD17B14	Q9BPX1	CHEMBL3712868	Enzyme	0.100579
MOL001040	Estradiol 17-beta-dehydrogenase 2	HSD17B2	P37059	CHEMBL2789	Enzyme	0.100579
MOL001040	Insulin-like growth factor I receptor	IGF1R	P08069	CHEMBL1957	Kinase	0.100579
MOL001040	Insulin-like growth factor binding protein 3	IGFBP3	P17936	CHEMBL3997	Secreted protein	0.100579
MOL001040	Insulin receptor	INSR	P06213	CHEMBL1981	Kinase	0.100579
MOL001040	Vascular endothelial growth factor receptor 2	KDR	P35968	CHEMBL279	Kinase	0.100579
MOL001040	Stem cell growth factor receptor	KIT	P10721	CHEMBL1936	Kinase	0.100579
MOL001040	Kallikrein 1	KLK1	P06870	CHEMBL2319	Protease	0.100579
MOL001040	Kallikrein 2	KLK2	P20151	CHEMBL2442	Protease	0.100579
MOL001040	Tyrosine-protein kinase LCK	LCK	P06239	CHEMBL258	Kinase	0.100579
MOL001040	Hepatocyte growth factor receptor	MET	P08581	CHEMBL3717	Kinase	0.100579
MOL001040	Matrix metalloproteinase 12	MMP12	P39900	CHEMBL4393	Protease	0.100579
MOL001040	Matrix metalloproteinase 13	MMP13	P45452	CHEMBL280	Protease	0.100579
MOL001040	Matrix metalloproteinase 2	MMP2	P08253	CHEMBL333	Protease	0.100579
MOL001040	Matrix metalloproteinase 3	MMP3	P08254	CHEMBL283	Protease	0.100579
MOL001040	NADPH oxidase 4	NOX4	Q9NPH5	CHEMBL1250375	Enzyme	0.100579
MOL001040	Quinone reductase 2	NQO2	P16083	CHEMBL3959	Enzyme	0.100579
MOL001040	Placenta growth factor	PGF	P49763	CHEMBL1697671	Unclassified protein	0.100579
MOL001040	PI3-kinase p110-alpha subunit	PIK3CA	P42336	CHEMBL4005	Enzyme	0.100579
MOL001040	PI3-kinase p110-beta subunit	PIK3CB	P42338	CHEMBL3145	Enzyme	0.100579
MOL001040	Group X secretory phospholipase A2	PLA2G10	O15496	CHEMBL4342	Enzyme	0.100579
MOL001040	Phospholipase A2 group IIA	PLA2G2A	P14555	CHEMBL3474	Enzyme	0.100579
MOL001040	Phospholipase A2 group V	PLA2G5	P39877	CHEMBL4323	Enzyme	0.100579
MOL001040	DNA polymerase beta (by homology)	POLB	P06746	CHEMBL2392	Enzyme	0.100579
MOL001040	Prostanoid EP1 receptor	PTGER1	P34995	CHEMBL1811	Family A G protein-coupled receptor	0.100579
MOL001040	Prostanoid EP2 receptor	PTGER2	P43116	CHEMBL1881	Family A G protein-coupled receptor	0.100579
MOL001040	Prostanoid EP3 receptor	PTGER3	P43115	CHEMBL3710	Family A G protein-coupled receptor	0.100579
MOL001040	Prostanoid EP4 receptor	PTGER4	P35408	CHEMBL1836	Family A G protein-coupled receptor	0.100579
MOL001040	Retinoid X receptor alpha	RXRA	P19793	CHEMBL2061	Nuclear receptor	0.100579
MOL001040	Plasminogen activator inhibitor-1	SERPINE1	P05121	CHEMBL3475	Secreted protein	0.100579
MOL001040	NAD-dependent deacetylase sirtuin 2	SIRT2	Q8IXJ6	CHEMBL4462	Eraser	0.100579
MOL001040	Sodium/glucose cotransporter 2	SLC5A2	P31639	CHEMBL3884	Electrochemical transporter	0.100579
MOL001040	Tyrosine-protein kinase SRC	SRC	P12931	CHEMBL267	Kinase	0.100579
MOL001040	Tyrosine-protein kinase SYK	SYK	P43405	CHEMBL2599	Kinase	0.100579
MOL001040	Transitional endoplasmic reticulum ATPase	VCP	P55072	CHEMBL1075145	Primary active transporter	0.100579
MOL001040	Vascular endothelial growth factor A	VEGFA	P15692	CHEMBL1783	Secreted protein	0.100579
MOL001040	Serine/threonine-protein kinase WEE1	WEE1	P30291	CHEMBL5491	Kinase	0.100579
MOL001040	14-3-3 protein gamma	YWHAG	P61981	CHEMBL1293296	Unclassified protein	0.100579
MOL001052	Cytochrome P450 19A1	CYP19A1	P11511	CHEMBL1978	Cytochrome P450	0.492333
MOL001052	Nuclear receptor subfamily 1 group I member 3 (by homology)	NR1I3	Q14994	CHEMBL5503	Nuclear receptor	0.427737
MOL001052	Cytochrome P450 17A1	CYP17A1	P05093	CHEMBL3522	Cytochrome P450	0.330703
MOL001052	Corticosteroid binding globulin	SERPINA6	P08185	CHEMBL2421	Secreted protein	0.274272
MOL001052	Androgen Receptor	AR	P10275	CHEMBL1871	Nuclear receptor	0.258109
MOL001052	Fatty acid-binding protein, liver (by homology)	FABP1	P07148	CHEMBL5421	Fatty acid binding protein family	0.258109
MOL001052	Glucocorticoid receptor	NR3C1	P04150	CHEMBL2034	Nuclear receptor	0.258109
MOL001052	Mineralocorticoid receptor	NR3C2	P08235	CHEMBL1994	Nuclear receptor	0.258109
MOL001052	Progesterone receptor	PGR	P06401	CHEMBL208	Nuclear receptor	0.258109
MOL001052	Testis-specific androgen-binding protein	SHBG	P04278	CHEMBL3305	Secreted protein	0.258109
MOL001052	Sigma opioid receptor	SIGMAR1	Q99720	CHEMBL287	Membrane receptor	0.258109
MOL001052	Estradiol 17-beta-dehydrogenase 3	HSD17B3	P37058	CHEMBL4234	Enzyme	0.201585
MOL001052	Steroid 5-alpha-reductase 1	SRD5A1	P18405	CHEMBL1787	Oxidoreductase	0.201585
MOL001052	Steroid 5-alpha-reductase 2	SRD5A2	P31213	CHEMBL1856	Oxidoreductase	0.201585
MOL001052	Pregnane X receptor	NR1I2	O75469	CHEMBL3401	Nuclear receptor	0.128899
MOL001052	Aldo-keto reductase family 1 member B10	AKR1B10	O60218	CHEMBL5983	Enzyme	0.104672
MOL001052	Aldehyde dehydrogenase	ALDH2	P05091	CHEMBL1935	Oxidoreductase	0.104672
MOL001052	Arachidonate 5-lipoxygenase	ALOX5	P09917	CHEMBL215	Oxidoreductase	0.104672
MOL001052	Butyrylcholinesterase	BCHE	P06276	CHEMBL1914	Hydrolase	0.104672
MOL001052	C5a anaphylatoxin chemotactic receptor	C5AR1	P21730	CHEMBL2373	Family A G protein-coupled receptor	0.104672
MOL001052	C-C chemokine receptor type 5	CCR5	P51681	CHEMBL274	Family A G protein-coupled receptor	0.104672
MOL001052	Dual specificity phosphatase Cdc25A	CDC25A	P30304	CHEMBL3775	Phosphatase	0.104672
MOL001052	Cell division protein kinase 8	CDK8	P49336	CHEMBL5719	Kinase	0.104672
MOL001052	Cathepsin (B and K)	CTSB	P07858	CHEMBL4072	Protease	0.104672
MOL001052	Cathepsin K	CTSK	P43235	CHEMBL268	Protease	0.104672
MOL001052	Cathepsin L	CTSL	P07711	CHEMBL3837	Protease	0.104672
MOL001052	Epoxide hydrolase 1	EPHX1	P07099	CHEMBL1968	Protease	0.104672
MOL001052	Epoxide hydratase	EPHX2	P34913	CHEMBL2409	Protease	0.104672
MOL001052	Estrogen receptor alpha	ESR1	P03372	CHEMBL206	Nuclear receptor	0.104672
MOL001052	Estrogen receptor beta	ESR2	Q92731	CHEMBL242	Nuclear receptor	0.104672
MOL001052	Anandamide amidohydrolase	FAAH	O00519	CHEMBL2243	Enzyme	0.104672
MOL001052	Squalene synthetase (by homology)	FDFT1	P37268	CHEMBL3338	Enzyme	0.104672
MOL001052	11-beta-hydroxysteroid dehydrogenase 1	HSD11B1	P28845	CHEMBL4235	Enzyme	0.104672
MOL001052	Heat shock protein HSP 90	HSP90	P07900	CHEMBL3880	Other cytosolic protein	0.104672
MOL001052	Melatonin receptor 1A	MTNR1A	P48039	CHEMBL1945	Family A G protein-coupled receptor	0.104672
MOL001052	Melatonin receptor 1B	MTNR1B	P49286	CHEMBL1946	Family A G protein-coupled receptor	0.104672
MOL001052	Niemann-Pick C1-like protein 1	NPC1L1	Q9UHC9	CHEMBL2027	Other membrane protein	0.104672
MOL001052	Kappa Opioid receptor	OPRK1	P41145	CHEMBL237	Family A G protein-coupled receptor	0.104672
MOL001052	P2X purinoceptor 7	P2RX7	Q99572	CHEMBL4805	Ligand-gated ion channel	0.104672
MOL001052	Poly [ADP-ribose] polymerase-1	PARP1	P09874	CHEMBL3105	Enzyme	0.104672
MOL001052	Cyclooxygenase-1	PTGS1	P23219	CHEMBL221	Oxidoreductase	0.104672
MOL001052	Protein-tyrosine phosphatase 2C	PTPN11	Q06124	CHEMBL3864	Phosphatase	0.104672
MOL001052	T-cell protein-tyrosine phosphatase	PTPN2	P17706	CHEMBL3807	Phosphatase	0.104672
MOL001052	Transient receptor potential cation channel subfamily A member 1	TRPA1	O75762	CHEMBL6007	Voltage-gated ion channel	0.104672
MOL001052	Vanilloid receptor	TRPV1	Q8NER1	CHEMBL4794	Voltage-gated ion channel	0.104672
MOL001092	P-glycoprotein 1	ABCB1	P08183	CHEMBL4302	Primary active transporter	0.103187
MOL001092	Acetylcholinesterase	ACHE	P22303	CHEMBL220	Hydrolase	0.103187
MOL001092	Gamma-secretase	APH1A	Q96BI3	CHEMBL2094135	Protease	0.103187
MOL001092	Gamma-secretase	APH1B	Q8WW43	CHEMBL2094135	Protease	0.103187
MOL001092	Vasopressin V1a receptor	AVPR1A	P37288	CHEMBL1889	Family A G protein-coupled receptor	0.103187
MOL001092	Dual specificity phosphatase Cdc25A	CDC25A	P30304	CHEMBL3775	Phosphatase	0.103187
MOL001092	Cytochrome P450 24A1	CYP24A1	Q07973	CHEMBL4521	Enzyme	0.103187
MOL001092	Vitamin D-binding protein	GC	P02774	CHEMBL2259	Secreted protein	0.103187
MOL001092	HMG-CoA reductase	HMGCR	P04035	CHEMBL402	Oxidoreductase	0.103187
MOL001092	11-beta-hydroxysteroid dehydrogenase 1	HSD11B1	P28845	CHEMBL4235	Enzyme	0.103187
MOL001092	Estradiol 17-beta-dehydrogenase 1	HSD17B1	P14061	CHEMBL3181	Enzyme	0.103187
MOL001092	Interleukin-6 receptor subunit beta	IL6ST	P40189	CHEMBL3124734	Membrane receptor	0.103187
MOL001092	Voltage-gated potassium channel subunit Kv1.3	KCNA3	P22001	CHEMBL4633	Voltage-gated ion channel	0.103187
MOL001092	p53-binding protein Mdm-2	MDM2	Q00987	CHEMBL5023	Other nuclear protein	0.103187
MOL001092	Methionine aminopeptidase 1	METAP1	P53582	CHEMBL2474	Protease	0.103187
MOL001092	Gamma-secretase	NCSTN	Q92542	CHEMBL2094135	Protease	0.103187
MOL001092	Bile acid receptor FXR	NR1H4	Q96RI1	CHEMBL2047	Nuclear receptor	0.103187
MOL001092	DNA polymerase alpha subunit	POLA1	P09884	CHEMBL1828	Transferase	0.103187
MOL001092	Protein kinase C alpha	PRKCA	P17252	CHEMBL299	Kinase	0.103187
MOL001092	Protein kinase C delta	PRKCD	Q05655	CHEMBL2996	Kinase	0.103187
MOL001092	Gamma-secretase	PSEN1	P49768	CHEMBL2094135	Protease	0.103187
MOL001092	Gamma-secretase	PSEN2	P49810	CHEMBL2094135	Protease	0.103187
MOL001092	Gamma-secretase	PSENEN	Q9NZ42	CHEMBL2094135	Protease	0.103187
MOL001092	Protein-tyrosine phosphatase 1B	PTPN1	P18031	CHEMBL335	Phosphatase	0.103187
MOL001092	NAD-dependent deacetylase sirtuin 2	SIRT2	Q8IXJ6	CHEMBL4462	Eraser	0.103187
MOL001092	Norepinephrine transporter	SLC6A2	P23975	CHEMBL222	Electrochemical transporter	0.103187
MOL001092	Neurokinin 1 receptor (by homology)	TACR1	P25103	CHEMBL249	Family A G protein-coupled receptor	0.103187
MOL001092	Vitamin D receptor	VDR	P11473	CHEMBL1977	Nuclear receptor	0.103187
MOL001093	Tyrosine-protein kinase ABL	ABL1	P00519	CHEMBL1862	Kinase	0.100634
MOL001093	Adenosine deaminase	ADA	P00813	CHEMBL1910	Hydrolase	0.100634
MOL001093	Type-1 angiotensin II receptor (by homology)	AGTR1	P30556	CHEMBL227	Family A G protein-coupled receptor	0.100634
MOL001093	Beta amyloid A4 protein	APP	P05067	CHEMBL2487	Membrane receptor	0.100634
MOL001093	Serine/threonine-protein kinase Aurora-A	AURKA	O14965	CHEMBL4722	Kinase	0.100634
MOL001093	Aurora kinase B	AURKB	Q96GD4	CHEMBL3430907	Kinase	0.100634
MOL001093	Vasopressin V1a receptor	AVPR1A	P37288	CHEMBL1889	Family A G protein-coupled receptor	0.100634
MOL001093	Vasopressin V2 receptor	AVPR2	P30518	CHEMBL1790	Family A G protein-coupled receptor	0.100634
MOL001093	Beta-secretase 1	BACE1	P56817	CHEMBL4822	Protease	0.100634
MOL001093	C5a anaphylatoxin chemotactic receptor	C5AR1	P21730	CHEMBL2373	Family A G protein-coupled receptor	0.100634
MOL001093	Voltage-gated N-type calcium channel alpha-1B subunit	CACNA1B	Q00975	CHEMBL4478	Voltage-gated ion channel	0.100634
MOL001093	CaM kinase II	CAMK2D	Q13557	CHEMBL2801	Kinase	0.100634
MOL001093	Cholecystokinin B receptor (by homology)	CCKBR	P32239	CHEMBL298	Family A G protein-coupled receptor	0.100634
MOL001093	cyclin D1	CCND1	P24385	CHEMBL1907601	Kinase	0.100634
MOL001093	cyclin E1	CCNE1	P24864	CHEMBL2094126	Other cytosolic protein	0.100634
MOL001093	cyclin E2	CCNE2	O96020	CHEMBL2094126	Other cytosolic protein	0.100634
MOL001093	C-C chemokine receptor type 1	CCR1	P32246	CHEMBL2413	Family A G protein-coupled receptor	0.100634
MOL001093	Dual specificity phosphatase Cdc25A	CDC25A	P30304	CHEMBL3775	Phosphatase	0.100634
MOL001093	CDC7/DBF4 (Cell division cycle 7-related protein kinase/Activator of S phase kinase)	CDC7	O00311	CHEMBL5443	Kinase	0.100634
MOL001093	Cyclin-dependent kinase 2	CDK2	P24941	CHEMBL301	Kinase	0.100634
MOL001093	Cyclin-dependent kinase 2	CDK2	P24941	CHEMBL2094126	Other cytosolic protein	0.100634
MOL001093	Cyclin-dependent kinase 4	CDK4	P11802	CHEMBL1907601	Kinase	0.100634
MOL001093	Inhibitor of NF-kappa-B kinase (IKK)	CHUK	O15111	CHEMBL3476	Kinase	0.100634
MOL001093	Cathepsin D	CTSD	P07339	CHEMBL2581	Protease	0.100634
MOL001093	Cytochrome P450 19A1	CYP19A1	P11511	CHEMBL1978	Cytochrome P450	0.100634
MOL001093	Cytochrome P450 2C9	CYP2C9	P11712	CHEMBL3397	Cytochrome P450	0.100634
MOL001093	Cytochrome P450 3A4	CYP3A4	P08684	CHEMBL340	Cytochrome P450	0.100634
MOL001093	Thrombin and coagulation factor X	F10	P00742	CHEMBL244	Protease	0.100634
MOL001093	Proteinase-activated receptor 1	F2R	P25116	CHEMBL3974	Family A G protein-coupled receptor	0.100634
MOL001093	Fatty acid synthase	FASN	P49327	CHEMBL4158	Transferase	0.100634
MOL001093	GABA-B receptor	GABBR1	Q9UBS5	CHEMBL2111463	Family C G protein-coupled receptor	0.100634
MOL001093	GABA-B receptor	GABBR2	O75899	CHEMBL2111463	Family C G protein-coupled receptor	0.100634
MOL001093	Glucagon receptor	GCGR	P47871	CHEMBL1985	Family B G protein-coupled receptor	0.100634
MOL001093	Glycogen synthase kinase-3 alpha	GSK3A	P49840	CHEMBL2850	Kinase	0.100634
MOL001093	Orexin receptor 1	HCRTR1	O43613	CHEMBL5113	Family A G protein-coupled receptor	0.100634
MOL001093	Orexin receptor 2	HCRTR2	O43614	CHEMBL4792	Family A G protein-coupled receptor	0.100634
MOL001093	Hypoxia-inducible factor 1 alpha	HIF1A	Q16665	CHEMBL4261	Transcription factor	0.100634
MOL001093	HMG-CoA reductase	HMGCR	P04035	CHEMBL402	Oxidoreductase	0.100634
MOL001093	Hematopoietic prostaglandin D synthase	HPGDS	O60760	CHEMBL5879	Transferase	0.100634
MOL001093	11-beta-hydroxysteroid dehydrogenase 1	HSD11B1	P28845	CHEMBL4235	Enzyme	0.100634
MOL001093	Estradiol 17-beta-dehydrogenase 3	HSD17B3	P37058	CHEMBL4234	Enzyme	0.100634
MOL001093	Isocitrate dehydrogenase [NADP] cytoplasmic	IDH1	O75874	CHEMBL2007625	Enzyme	0.100634
MOL001093	Inhibitor of nuclear factor kappa B kinase beta subunit	IKBKB	O14920	CHEMBL1991	Kinase	0.100634
MOL001093	Interleukin-6 receptor subunit beta	IL6ST	P40189	CHEMBL3124734	Membrane receptor	0.100634
MOL001093	Inner centromere protein	INCENP	Q9NQS7	CHEMBL3430907	Kinase	0.100634
MOL001093	Tyrosine-protein kinase JAK3	JAK3	P52333	CHEMBL2148	Kinase	0.100634
MOL001093	Voltage-gated potassium channel subunit Kv1.3	KCNA3	P22001	CHEMBL4633	Voltage-gated ion channel	0.100634
MOL001093	Voltage-gated potassium channel subunit Kv1.5	KCNA5	P22460	CHEMBL4306	Voltage-gated ion channel	0.100634
MOL001093	HERG	KCNH2	Q12809	CHEMBL240	Voltage-gated ion channel	0.100634
MOL001093	Potassium channel subfamily K member 3	KCNK3	O14649	CHEMBL2321613	Voltage-gated ion channel	0.100634
MOL001093	Vascular endothelial growth factor receptor 2	KDR	P35968	CHEMBL279	Kinase	0.100634
MOL001093	Hormone sensitive lipase	LIPE	Q05469	CHEMBL3590	Enzyme	0.100634
MOL001093	Mitogen-activated protein kinase kinase kinase 11	MAP3K11	Q16584	CHEMBL2708	Kinase	0.100634
MOL001093	Mitogen-activated protein kinase kinase kinase 9	MAP3K9	P80192	CHEMBL2872	Kinase	0.100634
MOL001093	MAP kinase p38 alpha	MAPK14	Q16539	CHEMBL260	Kinase	0.100634
MOL001093	c-Jun N-terminal kinase 1	MAPK8	P45983	CHEMBL2276	Kinase	0.100634
MOL001093	c-Jun N-terminal kinase 2	MAPK9	P45984	CHEMBL4179	Kinase	0.100634
MOL001093	Microtubule-associated serine/threonine-protein kinase 3	MAST3	O60307	CHEMBL2417352	Kinase	0.100634
MOL001093	p53-binding protein Mdm-2	MDM2	Q00987	CHEMBL5023	Other nuclear protein	0.100634
MOL001093	Hepatocyte growth factor receptor	MET	P08581	CHEMBL3717	Kinase	0.100634
MOL001093	Melatonin receptor 1A	MTNR1A	P48039	CHEMBL1945	Family A G protein-coupled receptor	0.100634
MOL001093	Melatonin receptor 1B	MTNR1B	P49286	CHEMBL1946	Family A G protein-coupled receptor	0.100634
MOL001093	Serine/threonine-protein kinase mTOR	MTOR	P42345	CHEMBL2842	Kinase	0.100634
MOL001093	Neuropeptide Y receptor type 5 (by homology)	NPY5R	Q15761	CHEMBL4561	Family A G protein-coupled receptor	0.100634
MOL001093	LXR-beta	NR1H2	P55055	CHEMBL4093	Nuclear receptor	0.100634
MOL001093	Oxytocin receptor (by homology)	OXTR	P30559	CHEMBL2049	Family A G protein-coupled receptor	0.100634
MOL001093	P2X purinoceptor 3	P2RX3	P56373	CHEMBL2998	Ligand-gated ion channel	0.100634
MOL001093	Peptidyl-glycine alpha-amidating monooxygenase	PAM	P19021	CHEMBL2544	Enzyme	0.100634
MOL001093	Phosphodiesterase 10A	PDE10A	Q9Y233	CHEMBL4409	Phosphodiesterase	0.100634
MOL001093	Phosphodiesterase 2A	PDE2A	O00408	CHEMBL2652	Phosphodiesterase	0.100634
MOL001093	Phosphodiesterase 4D	PDE4D	Q08499	CHEMBL288	Phosphodiesterase	0.100634
MOL001093	Period circadian protein homolog 2	PER2	O15055	CHEMBL3751648	Unclassified protein	0.100634
MOL001093	Geranylgeranyl transferase type I beta subunit	PGGT1B	P53609	CHEMBL4135	Enzyme	0.100634
MOL001093	PI3-kinase p110-alpha subunit	PIK3CA	P42336	CHEMBL4005	Enzyme	0.100634
MOL001093	PI3-kinase p110-beta subunit	PIK3CB	P42338	CHEMBL3145	Enzyme	0.100634
MOL001093	DNA polymerase alpha subunit	POLA1	P09884	CHEMBL1828	Transferase	0.100634
MOL001093	Lysosomal Pro-X carboxypeptidase	PRCP	P42785	CHEMBL2335	Protease	0.100634
MOL001093	Protein kinase C alpha	PRKCA	P17252	CHEMBL299	Kinase	0.100634
MOL001093	Protein kinase C gamma (by homology)	PRKCG	P05129	CHEMBL2938	Kinase	0.100634
MOL001093	Protein kinase C eta (by homology)	PRKCH	P24723	CHEMBL3616	Kinase	0.100634
MOL001093	Protein kinase C mu	PRKD1	Q15139	CHEMBL3863	Kinase	0.100634
MOL001093	Protein-tyrosine phosphatase 1B	PTPN1	P18031	CHEMBL335	Phosphatase	0.100634
MOL001093	Liver glycogen phosphorylase	PYGL	P06737	CHEMBL2568	Enzyme	0.100634
MOL001093	Muscle glycogen phosphorylase	PYGM	P11217	CHEMBL3526	Enzyme	0.100634
MOL001093	Serine/threonine-protein kinase RAF	RAF1	P04049	CHEMBL1906	Kinase	0.100634
MOL001093	Renin	REN	P00797	CHEMBL286	Protease	0.100634
MOL001093	Sphingosine 1-phosphate receptor Edg-5	S1PR2	O95136	CHEMBL2955	Family A G protein-coupled receptor	0.100634
MOL001093	Sphingosine 1-phosphate receptor Edg-3	S1PR3	Q99500	CHEMBL3892	Family A G protein-coupled receptor	0.100634
MOL001093	Sodium channel protein type IX alpha subunit	SCN9A	Q15858	CHEMBL4296	Voltage-gated ion channel	0.100634
MOL001093	NAD-dependent deacetylase sirtuin 2	SIRT2	Q8IXJ6	CHEMBL4462	Eraser	0.100634
MOL001093	Monocarboxylate transporter 1	SLC16A1	P53985	CHEMBL4360	Electrochemical transporter	0.100634
MOL001093	Norepinephrine transporter	SLC6A2	P23975	CHEMBL222	Electrochemical transporter	0.100634
MOL001093	Dopamine transporter	SLC6A3	Q01959	CHEMBL238	Electrochemical transporter	0.100634
MOL001093	Glycine transporter 1	SLC6A9	P48067	CHEMBL2337	Electrochemical transporter	0.100634
MOL001093	Tyrosine-protein kinase SYK	SYK	P43405	CHEMBL2599	Kinase	0.100634
MOL001093	Neurokinin 1 receptor	TACR1	P25103	CHEMBL249	Family A G protein-coupled receptor	0.100634
MOL001093	Neurokinin 2 receptor	TACR2	P21452	CHEMBL2327	Family A G protein-coupled receptor	0.100634
MOL001093	Thromboxane-A synthase	TBXAS1	P24557	CHEMBL1835	Cytochrome P450	0.100634
MOL001093	Thyroid hormone receptor alpha	THRA	P10827	CHEMBL1860	Nuclear receptor	0.100634
MOL001093	DNA topoisomerase I (by homology)	TOP1	P11387	CHEMBL1781	Isomerase	0.100634
MOL001093	Transient receptor potential cation channel subfamily A member 1	TRPA1	O75762	CHEMBL6007	Voltage-gated ion channel	0.100634
MOL001093	Vanilloid receptor	TRPV1	Q8NER1	CHEMBL4794	Voltage-gated ion channel	0.100634
MOL001093	Dual specificity protein kinase TTK	TTK	P33981	CHEMBL3983	Kinase	0.100634
MOL001093	Tubulin--tyrosine ligase	TTL	Q8NG68	CHEMBL5549	Enzyme	0.100634
MOL001093	Vitamin D receptor	VDR	P11473	CHEMBL1977	Nuclear receptor	0.100634
MOL001095	Cytochrome P450 19A1	CYP19A1	P11511	CHEMBL1978	Cytochrome P450	0.27658
MOL001095	Niemann-Pick C1-like protein 1	NPC1L1	Q9UHC9	CHEMBL2027	Other membrane protein	0.134155
MOL001095	LXR-alpha	NR1H3	Q13133	CHEMBL2808	Nuclear receptor	0.125771
MOL001095	Androgen Receptor	AR	P10275	CHEMBL1871	Nuclear receptor	0.11739
MOL001095	Glucose-6-phosphate 1-dehydrogenase	G6PD	P11413	CHEMBL5347	Enzyme	0.11739
MOL001095	Prostanoid IP receptor	PTGIR	P43119	CHEMBL1995	Family A G protein-coupled receptor	0.11739
MOL001095	Glucocorticoid receptor	NR3C1	P04150	CHEMBL2034	Nuclear receptor	0.109013
MOL001095	Peroxisome proliferator-activated receptor alpha	PPARA	Q07869	CHEMBL239	Nuclear receptor	0.109013
MOL001095	Peroxisome proliferator-activated receptor gamma	PPARG	P37231	CHEMBL235	Nuclear receptor	0.109013
MOL001095	Nuclear receptor ROR-gamma	RORC	P51449	CHEMBL1741186	Nuclear receptor	0.109013
MOL001095	Corticosteroid binding globulin	SERPINA6	P08185	CHEMBL2421	Secreted protein	0.109013
MOL001095	Testis-specific androgen-binding protein	SHBG	P04278	CHEMBL3305	Secreted protein	0.109013
MOL001095	Tyrosine-protein kinase ABL	ABL1	P00519	CHEMBL1862	Kinase	0.100634
MOL001095	Adenosine deaminase	ADA	P00813	CHEMBL1910	Hydrolase	0.100634
MOL001095	Type-1 angiotensin II receptor (by homology)	AGTR1	P30556	CHEMBL227	Family A G protein-coupled receptor	0.100634
MOL001095	Aldo-keto reductase family 1 member B10	AKR1B10	O60218	CHEMBL5983	Enzyme	0.100634
MOL001095	Serine/threonine-protein kinase Aurora-A	AURKA	O14965	CHEMBL4722	Kinase	0.100634
MOL001095	Vasopressin V1a receptor	AVPR1A	P37288	CHEMBL1889	Family A G protein-coupled receptor	0.100634
MOL001095	Beta-secretase 1	BACE1	P56817	CHEMBL4822	Protease	0.100634
MOL001095	Butyrylcholinesterase	BCHE	P06276	CHEMBL1914	Hydrolase	0.100634
MOL001095	Voltage-gated N-type calcium channel alpha-1B subunit	CACNA1B	Q00975	CHEMBL4478	Voltage-gated ion channel	0.100634
MOL001095	C-C chemokine receptor type 1	CCR1	P32246	CHEMBL2413	Family A G protein-coupled receptor	0.100634
MOL001095	Dual specificity phosphatase Cdc25A	CDC25A	P30304	CHEMBL3775	Phosphatase	0.100634
MOL001095	Dual specificity phosphatase Cdc25B	CDC25B	P30305	CHEMBL4804	Phosphatase	0.100634
MOL001095	Cyclin-dependent kinase 2	CDK2	P24941	CHEMBL301	Kinase	0.100634
MOL001095	Carboxylesterase 2	CES2	O00748	CHEMBL3180	Enzyme	0.100634
MOL001095	Muscarinic acetylcholine receptor M1	CHRM1	P11229	CHEMBL216	Family A G protein-coupled receptor	0.100634
MOL001095	Muscarinic acetylcholine receptor M2	CHRM2	P08172	CHEMBL211	Family A G protein-coupled receptor	0.100634
MOL001095	Muscarinic acetylcholine receptor M3	CHRM3	P20309	CHEMBL245	Family A G protein-coupled receptor	0.100634
MOL001095	Muscarinic acetylcholine receptor M4	CHRM4	P08173	CHEMBL1821	Family A G protein-coupled receptor	0.100634
MOL001095	Muscarinic acetylcholine receptor M5	CHRM5	P08912	CHEMBL2035	Family A G protein-coupled receptor	0.100634
MOL001095	Inhibitor of NF-kappa-B kinase (IKK)	CHUK	O15111	CHEMBL3476	Kinase	0.100634
MOL001095	Cannabinoid receptor 1	CNR1	P21554	CHEMBL218	Family A G protein-coupled receptor	0.100634
MOL001095	Cytochrome P450 17A1	CYP17A1	P05093	CHEMBL3522	Cytochrome P450	0.100634
MOL001095	Cytochrome P450 24A1	CYP24A1	Q07973	CHEMBL4521	Enzyme	0.100634
MOL001095	25-hydroxyvitamin D-1 alpha hydroxylase, mitochondrial	CYP27B1	O15528	CHEMBL5993	Enzyme	0.100634
MOL001095	Cytochrome P450 51	CYP51A1	Q16850	CHEMBL3849	Cytochrome P450	0.100634
MOL001095	Dopamine D2 receptor	DRD2	P14416	CHEMBL217	Family A G protein-coupled receptor	0.100634
MOL001095	Estrogen receptor alpha	ESR1	P03372	CHEMBL206	Nuclear receptor	0.100634
MOL001095	Estrogen receptor beta	ESR2	Q92731	CHEMBL242	Nuclear receptor	0.100634
MOL001095	Anandamide amidohydrolase	FAAH	O00519	CHEMBL2243	Enzyme	0.100634
MOL001095	Fatty acid-binding protein, liver	FABP1	P07148	CHEMBL5421	Fatty acid binding protein family	0.100634
MOL001095	Fatty acid binding protein muscle	FABP3	P05413	CHEMBL3344	Fatty acid binding protein family	0.100634
MOL001095	Fatty acid binding protein adipocyte	FABP4	P15090	CHEMBL2083	Fatty acid binding protein family	0.100634
MOL001095	Fatty acid binding protein epidermal	FABP5	Q01469	CHEMBL3674	Fatty acid binding protein family	0.100634
MOL001095	Fatty acid synthase	FASN	P49327	CHEMBL4158	Transferase	0.100634
MOL001095	Squalene synthetase (by homology)	FDFT1	P37268	CHEMBL3338	Enzyme	0.100634
MOL001095	Protein farnesyltransferase	FNTA	P49354	CHEMBL2094108	Enzyme	0.100634
MOL001095	Protein farnesyltransferase	FNTB	P49356	CHEMBL2094108	Enzyme	0.100634
MOL001095	HMG-CoA reductase	HMGCR	P04035	CHEMBL402	Oxidoreductase	0.100634
MOL001095	Hematopoietic prostaglandin D synthase	HPGDS	O60760	CHEMBL5879	Transferase	0.100634
MOL001095	11-beta-hydroxysteroid dehydrogenase 1	HSD11B1	P28845	CHEMBL4235	Enzyme	0.100634
MOL001095	11-beta-hydroxysteroid dehydrogenase 2	HSD11B2	P80365	CHEMBL3746	Enzyme	0.100634
MOL001095	Inhibitor of nuclear factor kappa B kinase beta subunit	IKBKB	O14920	CHEMBL1991	Kinase	0.100634
MOL001095	HERG	KCNH2	Q12809	CHEMBL240	Voltage-gated ion channel	0.100634
MOL001095	Potassium channel subfamily K member 3	KCNK3	O14649	CHEMBL2321613	Voltage-gated ion channel	0.100634
MOL001095	Vascular endothelial growth factor receptor 2	KDR	P35968	CHEMBL279	Kinase	0.100634
MOL001095	Leukotriene B4 receptor 1	LTB4R	Q15722	CHEMBL3911	Family A G protein-coupled receptor	0.100634
MOL001095	MAP kinase p38 alpha	MAPK14	Q16539	CHEMBL260	Kinase	0.100634
MOL001095	c-Jun N-terminal kinase 1	MAPK8	P45983	CHEMBL2276	Kinase	0.100634
MOL001095	p53-binding protein Mdm-2	MDM2	Q00987	CHEMBL5023	Other nuclear protein	0.100634
MOL001095	Protein Mdm4	MDM4	O15151	CHEMBL1255126	Unclassified protein	0.100634
MOL001095	Melatonin receptor 1A	MTNR1A	P48039	CHEMBL1945	Family A G protein-coupled receptor	0.100634
MOL001095	Melatonin receptor 1B	MTNR1B	P49286	CHEMBL1946	Family A G protein-coupled receptor	0.100634
MOL001095	Nitric oxide synthase, inducible (by homology)	NOS2	P35228	CHEMBL4481	Enzyme	0.100634
MOL001095	P2X purinoceptor 3	P2RX3	P56373	CHEMBL2998	Ligand-gated ion channel	0.100634
MOL001095	Phosphodiesterase 10A	PDE10A	Q9Y233	CHEMBL4409	Phosphodiesterase	0.100634
MOL001095	Phosphodiesterase 2A	PDE2A	O00408	CHEMBL2652	Phosphodiesterase	0.100634
MOL001095	Progesterone receptor	PGR	P06401	CHEMBL208	Nuclear receptor	0.100634
MOL001095	DNA polymerase beta (by homology)	POLB	P06746	CHEMBL2392	Enzyme	0.100634
MOL001095	Peroxisome proliferator-activated receptor delta	PPARD	Q03181	CHEMBL3979	Nuclear receptor	0.100634
MOL001095	Protein kinase C alpha	PRKCA	P17252	CHEMBL299	Kinase	0.100634
MOL001095	Protein kinase C beta	PRKCB	P05771	CHEMBL3045	Kinase	0.100634
MOL001095	Protein kinase C epsilon	PRKCE	Q02156	CHEMBL3582	Kinase	0.100634
MOL001095	Prostanoid DP receptor	PTGDR	Q13258	CHEMBL4427	Family A G protein-coupled receptor	0.100634
MOL001095	Prostanoid EP1 receptor	PTGER1	P34995	CHEMBL1811	Family A G protein-coupled receptor	0.100634
MOL001095	Prostanoid EP2 receptor	PTGER2	P43116	CHEMBL1881	Family A G protein-coupled receptor	0.100634
MOL001095	Prostanoid EP3 receptor	PTGER3	P43115	CHEMBL3710	Family A G protein-coupled receptor	0.100634
MOL001095	Prostanoid EP4 receptor (by homology)	PTGER4	P35408	CHEMBL1836	Family A G protein-coupled receptor	0.100634
MOL001095	Prostaglandin E synthase	PTGES	O14684	CHEMBL5658	Enzyme	0.100634
MOL001095	Prostanoid FP receptor	PTGFR	P43088	CHEMBL1987	Family A G protein-coupled receptor	0.100634
MOL001095	Cyclooxygenase-2	PTGS2	P35354	CHEMBL230	Oxidoreductase	0.100634
MOL001095	Protein-tyrosine phosphatase 1B	PTPN1	P18031	CHEMBL335	Phosphatase	0.100634
MOL001095	T-cell protein-tyrosine phosphatase	PTPN2	P17706	CHEMBL3807	Phosphatase	0.100634
MOL001095	Protein-tyrosine phosphatase 1C	PTPN6	P29350	CHEMBL3166	Phosphatase	0.100634
MOL001095	Receptor-type tyrosine-protein phosphatase F (LAR)	PTPRF	P10586	CHEMBL3521	Membrane receptor	0.100634
MOL001095	Liver glycogen phosphorylase	PYGL	P06737	CHEMBL2568	Enzyme	0.100634
MOL001095	Renin	REN	P00797	CHEMBL286	Protease	0.100634
MOL001095	Nuclear receptor ROR-alpha	RORA	P35398	CHEMBL5868	Nuclear receptor	0.100634
MOL001095	Acyl-CoA desaturase	SCD	O00767	CHEMBL5555	Enzyme	0.100634
MOL001095	Sigma opioid receptor	SIGMAR1	Q99720	CHEMBL287	Membrane receptor	0.100634
MOL001095	Solute carrier family 22 member 6 (by homology)	SLC22A6	Q4U2R8	CHEMBL1641347	Electrochemical transporter	0.100634
MOL001095	Norepinephrine transporter	SLC6A2	P23975	CHEMBL222	Electrochemical transporter	0.100634
MOL001095	Dopamine transporter	SLC6A3	Q01959	CHEMBL238	Electrochemical transporter	0.100634
MOL001095	Serotonin transporter (by homology)	SLC6A4	P31645	CHEMBL228	Electrochemical transporter	0.100634
MOL001095	Steroid 5-alpha-reductase 2	SRD5A2	P31213	CHEMBL1856	Oxidoreductase	0.100634
MOL001095	Steryl-sulfatase	STS	P08842	CHEMBL3559	Enzyme	0.100634
MOL001095	Neurokinin 1 receptor	TACR1	P25103	CHEMBL249	Family A G protein-coupled receptor	0.100634
MOL001095	Thromboxane A2 receptor	TBXA2R	P21731	CHEMBL2069	Family A G protein-coupled receptor	0.100634
MOL001095	Telomerase reverse transcriptase	TERT	O14746	CHEMBL2916	Enzyme	0.100634
MOL001095	TNF-alpha	TNF	P01375	CHEMBL1825	Secreted protein	0.100634
MOL001126	Multidrug resistance-associated protein 1	ABCC1	P33527	CHEMBL3004	Primary active transporter	0.100634
MOL001126	Serine/threonine-protein kinase receptor R3	ACVRL1	P37023	CHEMBL5311	Kinase	0.100634
MOL001126	Acid ceramidase (by homology)	ASAH1	Q13510	CHEMBL5463	Enzyme	0.100634
MOL001126	Beta-secretase 1	BACE1	P56817	CHEMBL4822	Protease	0.100634
MOL001126	Beta secretase 2	BACE2	Q9Y5Z0	CHEMBL2525	Protease	0.100634
MOL001126	Bromodomain adjacent to zinc finger domain protein 2A	BAZ2A	Q9UIF9	CHEMBL3108642	Reader	0.100634
MOL001126	Bromodomain adjacent to zinc finger domain protein 2B	BAZ2B	Q9UIF8	CHEMBL1741220	Reader	0.100634
MOL001126	Carbonic anhydrase I	CA1	P00915	CHEMBL261	Lyase	0.100634
MOL001126	Carbonic anhydrase II	CA2	P00918	CHEMBL205	Lyase	0.100634
MOL001126	Carbonic anhydrase IX	CA9	Q16790	CHEMBL3594	Lyase	0.100634
MOL001126	Calpain 1	CAPN1	P07384	CHEMBL3891	Protease	0.100634
MOL001126	Cholecystokinin B receptor	CCKBR	P32239	CHEMBL298	Family A G protein-coupled receptor	0.100634
MOL001126	cyclin A1	CCNA1	P78396	CHEMBL2094128	Other cytosolic protein	0.100634
MOL001126	Cyclin A	CCNA2	P20248	CHEMBL3038469	Kinase	0.100634
MOL001126	cyclin A2	CCNA2	P20248	CHEMBL2094128	Other cytosolic protein	0.100634
MOL001126	cyclin D1	CCND1	P24385	CHEMBL1907601	Kinase	0.100634
MOL001126	cyclin E1	CCNE1	P24864	CHEMBL2094126	Other cytosolic protein	0.100634
MOL001126	cyclin E1	CCNE1	P24864	CHEMBL1907605	Kinase	0.100634
MOL001126	cyclin E2	CCNE2	O96020	CHEMBL2094126	Other cytosolic protein	0.100634
MOL001126	Dual specificity phosphatase Cdc25B	CDC25B	P30305	CHEMBL4804	Phosphatase	0.100634
MOL001126	Cyclin-dependent kinase 1	CDK1	P06493	CHEMBL308	Kinase	0.100634
MOL001126	Cyclin-dependent kinase 2	CDK2	P24941	CHEMBL301	Kinase	0.100634
MOL001126	CDK2	CDK2	P24941	CHEMBL3038469	Kinase	0.100634
MOL001126	Cyclin-dependent kinase 2	CDK2	P24941	CHEMBL2094128	Other cytosolic protein	0.100634
MOL001126	Cyclin-dependent kinase 2	CDK2	P24941	CHEMBL2094126	Other cytosolic protein	0.100634
MOL001126	Cyclin-dependent kinase 2	CDK2	P24941	CHEMBL1907605	Kinase	0.100634
MOL001126	Cyclin-dependent kinase 4	CDK4	P11802	CHEMBL331	Kinase	0.100634
MOL001126	Cyclin-dependent kinase 4	CDK4	P11802	CHEMBL1907601	Kinase	0.100634
MOL001126	Cyclin-dependent kinase 5	CDK5	Q00535	CHEMBL1907600	Kinase	0.100634
MOL001126	CDK5 activator 1	CDK5R1	Q15078	CHEMBL1907600	Kinase	0.100634
MOL001126	Serine/threonine-protein kinase Chk1	CHEK1	O14757	CHEMBL4630	Kinase	0.100634
MOL001126	Dual specificty protein kinase CLK1 (by homology)	CLK1	P49759	CHEMBL4224	Kinase	0.100634
MOL001126	Dual specificity protein kinase CLK3 (by homology)	CLK3	P49761	CHEMBL4226	Kinase	0.100634
MOL001126	Chymase	CMA1	P23946	CHEMBL4068	Protease	0.100634
MOL001126	Cathepsin D	CTSD	P07339	CHEMBL2581	Protease	0.100634
MOL001126	Cathepsin G	CTSG	P08311	CHEMBL4071	Protease	0.100634
MOL001126	Cathepsin K	CTSK	P43235	CHEMBL268	Protease	0.100634
MOL001126	Cytochrome P450 2C19	CYP2C19	P33261	CHEMBL3622	Cytochrome P450	0.100634
MOL001126	Cytochrome P450 2C9	CYP2C9	P11712	CHEMBL3397	Cytochrome P450	0.100634
MOL001126	Cytochrome P450 3A4	CYP3A4	P08684	CHEMBL340	Cytochrome P450	0.100634
MOL001126	Dual-specificity tyrosine-phosphorylation regulated kinase 1A	DYRK1A	Q13627	CHEMBL2292	Kinase	0.100634
MOL001126	Dual specificity tyrosine-phosphorylation-regulated kinase 1B	DYRK1B	Q9Y463	CHEMBL5543	Kinase	0.100634
MOL001126	Dual-specificity tyrosine-phosphorylation regulated kinase 2	DYRK2	Q92630	CHEMBL4376	Kinase	0.100634
MOL001126	Eukaryotic translation initiation factor 2-alpha kinase 3	EIF2AK3	Q9NZJ5	CHEMBL6030	Kinase	0.100634
MOL001126	Ephrin receptor	EPHB4	P54760	CHEMBL5147	Kinase	0.100634
MOL001126	Thrombin and coagulation factor X	F10	P00742	CHEMBL244	Protease	0.100634
MOL001126	Tyrosine-protein kinase receptor FLT3	FLT3	P36888	CHEMBL1974	Kinase	0.100634
MOL001126	Vascular endothelial growth factor receptor 3	FLT4	P35916	CHEMBL1955	Kinase	0.100634
MOL001126	G-protein coupled receptor kinase 2	GRK2	P25098	CHEMBL4079	Kinase	0.100634
MOL001126	Beta-adrenergic receptor kinase 2	GRK3	P35626	CHEMBL1075166	Kinase	0.100634
MOL001126	Metabotropic glutamate receptor 5 (by homology)	GRM5	P41594	CHEMBL3227	Family C G protein-coupled receptor	0.100634
MOL001126	Glycogen synthase kinase-3 alpha	GSK3A	P49840	CHEMBL2850	Kinase	0.100634
MOL001126	Glycogen synthase kinase-3 beta	GSK3B	P49841	CHEMBL262	Kinase	0.100634
MOL001126	Orexin receptor 1	HCRTR1	O43613	CHEMBL5113	Family A G protein-coupled receptor	0.100634
MOL001126	Serotonin 6 (5-HT6) receptor	HTR6	P50406	CHEMBL3371	Family A G protein-coupled receptor	0.100634
MOL001126	Insulin-like growth factor I receptor	IGF1R	P08069	CHEMBL1957	Kinase	0.100634
MOL001126	Interleukin-1 receptor-associated kinase 4	IRAK4	Q9NWZ3	CHEMBL3778	Kinase	0.100634
MOL001126	Tyrosine-protein kinase JAK2	JAK2	O60674	CHEMBL2971	Kinase	0.100634
MOL001126	Tyrosine-protein kinase LCK	LCK	P06239	CHEMBL258	Kinase	0.100634
MOL001126	Leucine-rich repeat serine/threonine-protein kinase 2	LRRK2	Q5S007	CHEMBL1075104	Kinase	0.100634
MOL001126	c-Jun N-terminal kinase 3	MAPK10	P53779	CHEMBL2637	Kinase	0.100634
MOL001126	MAP kinase ERK1	MAPK3	P27361	CHEMBL3385	Kinase	0.100634
MOL001126	c-Jun N-terminal kinase 1	MAPK8	P45983	CHEMBL2276	Kinase	0.100634
MOL001126	MAP kinase-activated protein kinase 2	MAPKAPK2	P49137	CHEMBL2208	Kinase	0.100634
MOL001126	Arylamine N-acetyltransferase 1	NAT1	P18440	CHEMBL5101	Enzyme	0.100634
MOL001126	Neuropeptide Y receptor type 1	NPY1R	P25929	CHEMBL4777	Family A G protein-coupled receptor	0.100634
MOL001126	Neuropeptide Y receptor type 5	NPY5R	Q15761	CHEMBL4561	Family A G protein-coupled receptor	0.100634
MOL001126	Glucocorticoid receptor	NR3C1	P04150	CHEMBL2034	Nuclear receptor	0.100634
MOL001126	Steroidogenic factor 1	NR5A1	Q13285	CHEMBL4666	Nuclear receptor	0.100634
MOL001126	Oxytocin receptor	OXTR	P30559	CHEMBL2049	Family A G protein-coupled receptor	0.100634
MOL001126	Poly [ADP-ribose] polymerase-1	PARP1	P09874	CHEMBL3105	Enzyme	0.100634
MOL001126	Phosphodiesterase 10A	PDE10A	Q9Y233	CHEMBL4409	Phosphodiesterase	0.100634
MOL001126	Phosphodiesterase 2A	PDE2A	O00408	CHEMBL2652	Phosphodiesterase	0.100634
MOL001126	Phosphodiesterase 5A	PDE5A	O76074	CHEMBL1827	Phosphodiesterase	0.100634
MOL001126	Platelet-derived growth factor receptor alpha	PDGFRA	P16234	CHEMBL2007	Kinase	0.100634
MOL001126	Platelet-derived growth factor receptor beta	PDGFRB	P09619	CHEMBL1913	Kinase	0.100634
MOL001126	3-phosphoinositide dependent protein kinase-1	PDPK1	O15530	CHEMBL2534	Kinase	0.100634
MOL001126	Phosphoglycerate kinase 1	PGK1	P00558	CHEMBL2886	Enzyme	0.100634
MOL001126	PI3-kinase p110-alpha subunit	PIK3CA	P42336	CHEMBL4005	Enzyme	0.100634
MOL001126	PI3-kinase p110-beta subunit	PIK3CB	P42338	CHEMBL3145	Enzyme	0.100634
MOL001126	PI3-kinase p110-delta subunit	PIK3CD	O00329	CHEMBL3130	Enzyme	0.100634
MOL001126	PI3-kinase p110-gamma subunit	PIK3CG	P48736	CHEMBL3267	Enzyme	0.100634
MOL001126	Serine/threonine-protein kinase PLK4	PLK4	O00444	CHEMBL3788	Kinase	0.100634
MOL001126	Probable protein-cysteine N-palmitoyltransferase porcupine	PORCN	Q9H237	CHEMBL1255163	Enzyme	0.100634
MOL001126	Serine/threonine protein phosphatase PP1-alpha catalytic subunit	PPP1CA	P62136	CHEMBL2164	Phosphatase	0.100634
MOL001126	Cyclooxygenase-1	PTGS1	P23219	CHEMBL221	Oxidoreductase	0.100634
MOL001126	Focal adhesion kinase 1	PTK2	Q05397	CHEMBL2695	Kinase	0.100634
MOL001126	Protein tyrosine kinase 2 beta	PTK2B	Q14289	CHEMBL5469	Kinase	0.100634
MOL001126	Glutaminyl-peptide cyclotransferase	QPCT	Q16769	CHEMBL4508	Enzyme	0.100634
MOL001126	Glutaminyl-peptide cyclotransferase-like protein	QPCTL	Q9NXS2	CHEMBL3638349	Transferase	0.100634
MOL001126	Kinesin-1 heavy chain/ Tyrosine-protein kinase receptor RET	RET	P07949	CHEMBL2041	Kinase	0.100634
MOL001126	Sodium channel protein type II alpha subunit	SCN2A	Q99250	CHEMBL4187	Voltage-gated ion channel	0.100634
MOL001126	NAD-dependent deacetylase sirtuin 1	SIRT1	Q96EB6	CHEMBL4506	Eraser	0.100634
MOL001126	NAD-dependent deacetylase sirtuin 2	SIRT2	Q8IXJ6	CHEMBL4462	Eraser	0.100634
MOL001126	Smoothened homolog	SMO	Q99835	CHEMBL5971	Frizzled family G protein-coupled receptor	0.100634
MOL001126	Tyrosine-protein kinase SYK	SYK	P43405	CHEMBL2599	Kinase	0.100634
MOL001126	Trace amine-associated receptor 1 (by homology)	TAAR1	Q96RJ0	CHEMBL5857	Family A G protein-coupled receptor	0.100634
MOL001126	Tyrosine-protein kinase TIE-2	TEK	Q02763	CHEMBL4128	Kinase	0.100634
MOL001126	TGF-beta receptor type I	TGFBR1	P36897	CHEMBL4439	Kinase	0.100634
MOL001126	Troponin, cardiac muscle	TNNC1	P63316	CHEMBL2095202	Unclassified protein	0.100634
MOL001126	Troponin, cardiac muscle	TNNI3	P19429	CHEMBL2095202	Unclassified protein	0.100634
MOL001126	Troponin, cardiac muscle	TNNT2	P45379	CHEMBL2095202	Unclassified protein	0.100634
MOL001126	Vanilloid receptor	TRPV1	Q8NER1	CHEMBL4794	Voltage-gated ion channel	0.100634
MOL001126	Translocator protein (by homology)	TSPO	P30536	CHEMBL5742	Membrane receptor	0.100634
MOL001126	Dual specificity protein kinase TTK	TTK	P33981	CHEMBL3983	Kinase	0.100634
MOL001126	Tubulin beta-1 chain	TUBB1	Q9H4B7	CHEMBL1915	Structural protein	0.100634
MOL001126	Ubiquitin carboxyl-terminal hydrolase 47	USP47	Q96K76	CHEMBL2157851	Enzyme	0.100634
MOL001126	Ubiquitin carboxyl-terminal hydrolase 7	USP7	Q93009	CHEMBL2157850	Enzyme	0.100634
MOL001126	Xanthine dehydrogenase	XDH	P47989	CHEMBL1929	Oxidoreductase	0.100634
MOL001126	Tyrosine-protein kinase ZAP-70	ZAP70	P43403	CHEMBL2803	Kinase	0.100634
MOL001131	Cytochrome P450 19A1	CYP19A1	P11511	CHEMBL1978	Cytochrome P450	0.133945
MOL001131	ATP-binding cassette sub-family G member 2	ABCG2	Q9UNQ0	CHEMBL5393	Primary active transporter	0.125687
MOL001131	Adenosine A2a receptor (by homology)	ADORA2A	P29274	CHEMBL251	Family A G protein-coupled receptor	0.125687
MOL001131	Adenosine A2b receptor	ADORA2B	P29275	CHEMBL255	Family A G protein-coupled receptor	0.125687
MOL001131	Aldehyde dehydrogenase	ALDH2	P05091	CHEMBL1935	Oxidoreductase	0.125687
MOL001131	Acyl coenzyme A:cholesterol acyltransferase	CES1	P23141	CHEMBL2265	Enzyme	0.125687
MOL001131	Carboxylesterase 2	CES2	O00748	CHEMBL3180	Enzyme	0.125687
MOL001131	Epoxide hydratase	EPHX2	P34913	CHEMBL2409	Protease	0.125687
MOL001131	Estrogen receptor alpha	ESR1	P03372	CHEMBL206	Nuclear receptor	0.125687
MOL001131	Estrogen receptor beta	ESR2	Q92731	CHEMBL242	Nuclear receptor	0.125687
MOL001131	Heat shock protein HSP 90	HSP90	P07900	CHEMBL3880	Other cytosolic protein	0.125687
MOL001131	Interleukin-2	IL2	P60568	CHEMBL5880	Secreted protein	0.125687
MOL001131	Matrix metalloproteinase 1	MMP1	P03956	CHEMBL332	Protease	0.125687
MOL001131	Matrix metalloproteinase 12	MMP12	P39900	CHEMBL4393	Protease	0.125687
MOL001131	Matrix metalloproteinase 13	MMP13	P45452	CHEMBL280	Protease	0.125687
MOL001131	Matrix metalloproteinase 7	MMP7	P09237	CHEMBL4073	Protease	0.125687
MOL001131	Matrix metalloproteinase 8	MMP8	P22894	CHEMBL4588	Protease	0.125687
MOL001131	Protein kinase C alpha	PRKCA	P17252	CHEMBL299	Kinase	0.125687
MOL001131	Retinoid X receptor alpha	RXRA	P19793	CHEMBL2061	Nuclear receptor	0.125687
MOL001131	Solute carrier family 28 member 3	SLC28A3	Q9HAS3	CHEMBL5707	Electrochemical transporter	0.125687
MOL001131	Sodium/glucose cotransporter 1	SLC5A1	P13866	CHEMBL4979	Electrochemical transporter	0.125687
MOL001131	Sodium/glucose cotransporter 2	SLC5A2	P31639	CHEMBL3884	Electrochemical transporter	0.125687
MOL001131	Low affinity sodium-glucose cotransporter	SLC5A4	Q9NY91	CHEMBL1770047	Electrochemical transporter	0.125687
MOL001131	TNF-alpha	TNF	P01375	CHEMBL1825	Secreted protein	0.125687
MOL001164	Acetylcholinesterase	ACHE	P22303	CHEMBL220	Hydrolase	0.101614
MOL001164	Adenosine A2b receptor	ADORA2B	P29275	CHEMBL255	Family A G protein-coupled receptor	0.101614
MOL001164	Serine/threonine-protein kinase AKT	AKT1	P31749	CHEMBL4282	Kinase	0.101614
MOL001164	Arachidonate 5-lipoxygenase	ALOX5	P09917	CHEMBL215	Oxidoreductase	0.101614
MOL001164	Gamma-secretase	APH1A	Q96BI3	CHEMBL2094135	Protease	0.101614
MOL001164	Gamma-secretase	APH1B	Q8WW43	CHEMBL2094135	Protease	0.101614
MOL001164	Androgen Receptor	AR	P10275	CHEMBL1871	Nuclear receptor	0.101614
MOL001164	Bromodomain-containing protein 3	BRD3	Q15059	CHEMBL1795186	Reader	0.101614
MOL001164	Bromodomain-containing protein 4	BRD4	O60885	CHEMBL1163125	Reader	0.101614
MOL001164	Carbonic anhydrase I	CA1	P00915	CHEMBL261	Lyase	0.101614
MOL001164	Carbonic anhydrase XII	CA12	O43570	CHEMBL3242	Lyase	0.101614
MOL001164	Carbonic anhydrase XIII	CA13	Q8N1Q1	CHEMBL3912	Lyase	0.101614
MOL001164	Carbonic anhydrase XIV	CA14	Q9ULX7	CHEMBL3510	Lyase	0.101614
MOL001164	Carbonic anhydrase II	CA2	P00918	CHEMBL205	Lyase	0.101614
MOL001164	Carbonic anhydrase III	CA3	P07451	CHEMBL2885	Lyase	0.101614
MOL001164	Carbonic anhydrase IV	CA4	P22748	CHEMBL3729	Lyase	0.101614
MOL001164	Carbonic anhydrase VA	CA5A	P35218	CHEMBL4789	Lyase	0.101614
MOL001164	Carbonic anhydrase VB	CA5B	Q9Y2D0	CHEMBL3969	Lyase	0.101614
MOL001164	Carbonic anhydrase VI	CA6	P23280	CHEMBL3025	Lyase	0.101614
MOL001164	Carbonic anhydrase VII	CA7	P43166	CHEMBL2326	Lyase	0.101614
MOL001164	Carbonic anhydrase IX	CA9	Q16790	CHEMBL3594	Lyase	0.101614
MOL001164	Calpain 1	CAPN1	P07384	CHEMBL3891	Protease	0.101614
MOL001164	Caspase-3	CASP3	P42574	CHEMBL2334	Protease	0.101614
MOL001164	Caspase-7	CASP7	P55210	CHEMBL3468	Protease	0.101614
MOL001164	cyclin A1	CCNA1	P78396	CHEMBL2094128	Other cytosolic protein	0.101614
MOL001164	cyclin A1	CCNA1	P78396	CHEMBL2094128	Other cytosolic protein	0.101614
MOL001164	cyclin A2	CCNA2	P20248	CHEMBL2094128	Other cytosolic protein	0.101614
MOL001164	cyclin A2	CCNA2	P20248	CHEMBL2094128	Other cytosolic protein	0.101614
MOL001164	Lymphocyte differentiation antigen CD38	CD38	P28907	CHEMBL4660	Enzyme	0.101614
MOL001164	Dual specificity phosphatase Cdc25B	CDC25B	P30305	CHEMBL4804	Phosphatase	0.101614
MOL001164	Cyclin-dependent kinase 1	CDK1	P06493	CHEMBL308	Kinase	0.101614
MOL001164	Cyclin-dependent kinase 2	CDK2	P24941	CHEMBL301	Kinase	0.101614
MOL001164	Cyclin-dependent kinase 2	CDK2	P24941	CHEMBL2094128	Other cytosolic protein	0.101614
MOL001164	Cyclin-dependent kinase 2	CDK2	P24941	CHEMBL2094128	Other cytosolic protein	0.101614
MOL001164	Cyclin-dependent kinase 5	CDK5	Q00535	CHEMBL1907600	Kinase	0.101614
MOL001164	CDK5 activator 1	CDK5R1	Q15078	CHEMBL1907600	Kinase	0.101614
MOL001164	Dual specificity protein kinase CLK4	CLK4	Q9HAZ1	CHEMBL4203	Kinase	0.101614
MOL001164	Cannabinoid receptor 1	CNR1	P21554	CHEMBL218	Family A G protein-coupled receptor	0.101614
MOL001164	Cathepsin K	CTSK	P43235	CHEMBL268	Protease	0.101614
MOL001164	Cathepsin S	CTSS	P25774	CHEMBL2954	Protease	0.101614
MOL001164	Dopamine D2 receptor (by homology)	DRD2	P14416	CHEMBL217	Family A G protein-coupled receptor	0.101614
MOL001164	Epidermal growth factor receptor erbB1	EGFR	P00533	CHEMBL203	Kinase	0.101614
MOL001164	Eukaryotic translation initiation factor 2-alpha kinase 3	EIF2AK3	Q9NZJ5	CHEMBL6030	Kinase	0.101614
MOL001164	Autotaxin	ENPP2	Q13822	CHEMBL3691	Enzyme	0.101614
MOL001164	Histone acetyltransferase p300	EP300	Q09472	CHEMBL3784	Writer	0.101614
MOL001164	Estrogen receptor alpha	ESR1	P03372	CHEMBL206	Nuclear receptor	0.101614
MOL001164	Estrogen receptor beta	ESR2	Q92731	CHEMBL242	Nuclear receptor	0.101614
MOL001164	Tyrosine-protein kinase receptor FLT3	FLT3	P36888	CHEMBL1974	Kinase	0.101614
MOL001164	Formyl peptide receptor 1	FPR1	P21462	CHEMBL3359	Family A G protein-coupled receptor	0.101614
MOL001164	Lipoxin A4 receptor	FPR2	P25090	CHEMBL4227	Family A G protein-coupled receptor	0.101614
MOL001164	GABA receptor alpha-1 subunit	GABRA1	P14867	CHEMBL1962	Ligand-gated ion channel	0.101614
MOL001164	GABA A receptor alpha-2	GABRA2	P47869	CHEMBL2111366	Ligand-gated ion channel	0.101614
MOL001164	GABA receptor alpha-5 subunit	GABRA5	P31644	CHEMBL5112	Ligand-gated ion channel	0.101614
MOL001164	GABA-A receptor alpha-5	GABRA5	P31644	CHEMBL2094122	Ligand-gated ion channel	0.101614
MOL001164	GABA receptor alpha-6 subunit	GABRA6	Q16445	CHEMBL2579	Ligand-gated ion channel	0.101614
MOL001164	GABA A receptor beta-2	GABRB2	P47870	CHEMBL2111366	Ligand-gated ion channel	0.101614
MOL001164	GABA-A receptor beta-3	GABRB3	P28472	CHEMBL2094122	Ligand-gated ion channel	0.101614
MOL001164	GABA A receptor gamma-2	GABRG2	P18507	CHEMBL2111366	Ligand-gated ion channel	0.101614
MOL001164	GABA-A receptor gamma-2	GABRG2	P18507	CHEMBL2094122	Ligand-gated ion channel	0.101614
MOL001164	Glutamate [NMDA] receptor subunit epsilon 2	GRIN2B	Q13224	CHEMBL1904	Ligand-gated ion channel	0.101614
MOL001164	Glycogen synthase kinase-3 beta	GSK3B	P49841	CHEMBL262	Kinase	0.101614
MOL001164	Histamine H3 receptor	HRH3	Q9Y5N1	CHEMBL264	Family A G protein-coupled receptor	0.101614
MOL001164	Serotonin 2a (5-HT2a) receptor (by homology)	HTR2A	P28223	CHEMBL224	Family A G protein-coupled receptor	0.101614
MOL001164	Insulin-like growth factor I receptor	IGF1R	P08069	CHEMBL1957	Kinase	0.101614
MOL001164	Tyrosine-protein kinase JAK1	JAK1	P23458	CHEMBL2835	Kinase	0.101614
MOL001164	Tyrosine-protein kinase JAK2	JAK2	O60674	CHEMBL2971	Kinase	0.101614
MOL001164	Tyrosine-protein kinase JAK3	JAK3	P52333	CHEMBL2148	Kinase	0.101614
MOL001164	Voltage-gated potassium channel subunit Kv1.5	KCNA5	P22460	CHEMBL4306	Voltage-gated ion channel	0.101614
MOL001164	Calcium-activated potassium channel subunit alpha-1	KCNMA1	Q12791	CHEMBL4304	Voltage-gated ion channel	0.101614
MOL001164	Hormone sensitive lipase	LIPE	Q05469	CHEMBL3590	Enzyme	0.101614
MOL001164	Leucine-rich repeat serine/threonine-protein kinase 2	LRRK2	Q5S007	CHEMBL1075104	Kinase	0.101614
MOL001164	Mucosa-associated lymphoid tissue lymphoma translocation protein 1	MALT1	Q9UDY8	CHEMBL3632452	Hydrolase	0.101614
MOL001164	Monoamine oxidase A	MAOA	P21397	CHEMBL1951	Oxidoreductase	0.101614
MOL001164	MAP kinase ERK2	MAPK1	P28482	CHEMBL4040	Kinase	0.101614
MOL001164	c-Jun N-terminal kinase 3	MAPK10	P53779	CHEMBL2637	Kinase	0.101614
MOL001164	MAP kinase p38 alpha	MAPK14	Q16539	CHEMBL260	Kinase	0.101614
MOL001164	MAP kinase-activated protein kinase 2	MAPKAPK2	P49137	CHEMBL2208	Kinase	0.101614
MOL001164	Methionine aminopeptidase 2	METAP2	P50579	CHEMBL3922	Protease	0.101614
MOL001164	MAP kinase-interacting serine/threonine-protein kinase MNK1	MKNK1	Q9BUB5	CHEMBL4718	Kinase	0.101614
MOL001164	Serine/threonine-protein kinase mTOR	MTOR	P42345	CHEMBL2842	Kinase	0.101614
MOL001164	Myosin light chain kinase, smooth muscle	MYLK	Q15746	CHEMBL2428	Kinase	0.101614
MOL001164	N-acylsphingosine-amidohydrolase (by homology)	NAAA	Q02083	CHEMBL4349	Enzyme	0.101614
MOL001164	Gamma-secretase	NCSTN	Q92542	CHEMBL2094135	Protease	0.101614
MOL001164	Poly [ADP-ribose] polymerase-1	PARP1	P09874	CHEMBL3105	Enzyme	0.101614
MOL001164	Phosphodiesterase 10A (by homology)	PDE10A	Q9Y233	CHEMBL4409	Phosphodiesterase	0.101614
MOL001164	Phosphodiesterase 1C	PDE1C	Q14123	CHEMBL4619	Phosphodiesterase	0.101614
MOL001164	Phosphodiesterase 9A	PDE9A	O76083	CHEMBL3535	Phosphodiesterase	0.101614
MOL001164	PI3-kinase p110-alpha subunit	PIK3CA	P42336	CHEMBL4005	Enzyme	0.101614
MOL001164	PI3-kinase p110-alpha/p85-alpha	PIK3CA	P42336	CHEMBL2111367	Enzyme	0.101614
MOL001164	PI3-kinase p110-beta subunit	PIK3CB	P42338	CHEMBL3145	Enzyme	0.101614
MOL001164	PI3-kinase p110-delta subunit	PIK3CD	O00329	CHEMBL3130	Enzyme	0.101614
MOL001164	PI3-kinase p110-gamma subunit	PIK3CG	P48736	CHEMBL3267	Enzyme	0.101614
MOL001164	PI3-kinase p110-alpha/p85-alpha	PIK3R1	P27986	CHEMBL2111367	Enzyme	0.101614
MOL001164	Serine/threonine-protein kinase PIM1	PIM1	P11309	CHEMBL2147	Kinase	0.101614
MOL001164	Serine/threonine-protein kinase PLK1	PLK1	P53350	CHEMBL3024	Kinase	0.101614
MOL001164	Serine/threonine-protein kinase PLK3	PLK3	Q9H4B4	CHEMBL4897	Kinase	0.101614
MOL001164	Protein kinase C (PKC)	PRKCZ	Q05513	CHEMBL3438	Kinase	0.101614
MOL001164	DNA-dependent protein kinase	PRKDC	P78527	CHEMBL3142	Kinase	0.101614
MOL001164	Gamma-secretase	PSEN1	P49768	CHEMBL2094135	Protease	0.101614
MOL001164	Gamma-secretase	PSEN2	P49810	CHEMBL2094135	Protease	0.101614
MOL001164	Gamma-secretase	PSENEN	Q9NZ42	CHEMBL2094135	Protease	0.101614
MOL001164	Prostaglandin E synthase	PTGES	O14684	CHEMBL5658	Enzyme	0.101614
MOL001164	Liver glycogen phosphorylase	PYGL	P06737	CHEMBL2568	Enzyme	0.101614
MOL001164	Sodium channel protein type IX alpha subunit	SCN9A	Q15858	CHEMBL4296	Voltage-gated ion channel	0.101614
MOL001164	Sigma opioid receptor	SIGMAR1	Q99720	CHEMBL287	Membrane receptor	0.101614
MOL001164	Dopamine transporter (by homology)	SLC6A3	Q01959	CHEMBL238	Electrochemical transporter	0.101614
MOL001164	Serotonin transporter	SLC6A4	P31645	CHEMBL228	Electrochemical transporter	0.101614
MOL001164	Serine/threonine-protein kinase MST4	STK26	Q9P289	CHEMBL5941	Kinase	0.101614
MOL001164	Serine/threonine-protein kinase MST2	STK3	Q13188	CHEMBL4708	Kinase	0.101614
MOL001164	Tryptophan 2,3-dioxygenase	TDO2	P48775	CHEMBL2140	Enzyme	0.101614
MOL001164	Telomerase reverse transcriptase	TERT	O14746	CHEMBL2916	Enzyme	0.101614
MOL001164	Toll-like receptor (TLR7/TLR9)	TLR9	Q9NR96	CHEMBL5804	Toll-like and Il-1 receptors	0.101614
MOL001164	Tyrosine-protein kinase TYK2	TYK2	P29597	CHEMBL3553	Kinase	0.101614
MOL001164	Thymidylate synthase	TYMS	P04818	CHEMBL1952	Transferase	0.101614
MOL001164	Urotensin II receptor	UTS2R	Q9UKP6	CHEMBL3764	Family A G protein-coupled receptor	0.101614
MOL001164	Vitamin D receptor	VDR	P11473	CHEMBL1977	Nuclear receptor	0.101614
MOL001175	Androgen Receptor	AR	P10275	CHEMBL1871	Nuclear receptor	1
MOL001175	Pregnane X receptor	NR1I2	O75469	CHEMBL3401	Nuclear receptor	1
MOL001175	Glucocorticoid receptor	NR3C1	P04150	CHEMBL2034	Nuclear receptor	1
MOL001175	Mineralocorticoid receptor	NR3C2	P08235	CHEMBL1994	Nuclear receptor	1
MOL001175	Progesterone receptor	PGR	P06401	CHEMBL208	Nuclear receptor	1
MOL001175	Cytochrome P450 17A1	CYP17A1	P05093	CHEMBL3522	Cytochrome P450	0.864805
MOL001175	Fatty acid-binding protein, liver (by homology)	FABP1	P07148	CHEMBL5421	Fatty acid binding protein family	0.63486
MOL001175	Corticosteroid binding globulin	SERPINA6	P08185	CHEMBL2421	Secreted protein	0.63486
MOL001175	Testis-specific androgen-binding protein	SHBG	P04278	CHEMBL3305	Secreted protein	0.63486
MOL001175	Sigma opioid receptor	SIGMAR1	Q99720	CHEMBL287	Membrane receptor	0.63486
MOL001175	Cytochrome P450 19A1	CYP19A1	P11511	CHEMBL1978	Cytochrome P450	0.626506
MOL001175	Estradiol 17-beta-dehydrogenase 3	HSD17B3	P37058	CHEMBL4234	Enzyme	0.468148
MOL001175	Steroid 5-alpha-reductase 1	SRD5A1	P18405	CHEMBL1787	Oxidoreductase	0.459896
MOL001175	Steroid 5-alpha-reductase 2	SRD5A2	P31213	CHEMBL1856	Oxidoreductase	0.459896
MOL001175	Nuclear receptor subfamily 1 group I member 3 (by homology)	NR1I3	Q14994	CHEMBL5503	Nuclear receptor	0.301555
MOL001175	C-C chemokine receptor type 5	CCR5	P51681	CHEMBL274	Family A G protein-coupled receptor	0.109946
MOL001175	Niemann-Pick C1-like protein 1	NPC1L1	Q9UHC9	CHEMBL2027	Other membrane protein	0.109946
MOL001175	Adenosine A3 receptor	ADORA3	P0DMS8	CHEMBL256	Family A G protein-coupled receptor	0.101614
MOL001175	Aldo-keto reductase family 1 member B10	AKR1B10	O60218	CHEMBL5983	Enzyme	0.101614
MOL001175	Arachidonate 5-lipoxygenase	ALOX5	P09917	CHEMBL215	Oxidoreductase	0.101614
MOL001175	Beta-secretase 1	BACE1	P56817	CHEMBL4822	Protease	0.101614
MOL001175	Butyrylcholinesterase	BCHE	P06276	CHEMBL1914	Hydrolase	0.101614
MOL001175	Bromodomain-containing protein 2	BRD2	P25440	CHEMBL1293289	Reader	0.101614
MOL001175	Bromodomain-containing protein 3	BRD3	Q15059	CHEMBL1795186	Reader	0.101614
MOL001175	Bromodomain-containing protein 4	BRD4	O60885	CHEMBL1163125	Reader	0.101614
MOL001175	Dual specificity phosphatase Cdc25A	CDC25A	P30304	CHEMBL3775	Phosphatase	0.101614
MOL001175	Centromere-associated protein E	CENPE	Q02224	CHEMBL5870	Unclassified protein	0.101614
MOL001175	Carboxylesterase 2	CES2	O00748	CHEMBL3180	Enzyme	0.101614
MOL001175	Cathepsin (B and K)	CTSB	P07858	CHEMBL4072	Protease	0.101614
MOL001175	Cathepsin D	CTSD	P07339	CHEMBL2581	Protease	0.101614
MOL001175	Cathepsin K	CTSK	P43235	CHEMBL268	Protease	0.101614
MOL001175	Cathepsin L	CTSL	P07711	CHEMBL3837	Protease	0.101614
MOL001175	Epoxide hydrolase 1	EPHX1	P07099	CHEMBL1968	Protease	0.101614
MOL001175	Epoxide hydratase	EPHX2	P34913	CHEMBL2409	Protease	0.101614
MOL001175	Estrogen receptor alpha	ESR1	P03372	CHEMBL206	Nuclear receptor	0.101614
MOL001175	Estrogen receptor beta	ESR2	Q92731	CHEMBL242	Nuclear receptor	0.101614
MOL001175	Anandamide amidohydrolase	FAAH	O00519	CHEMBL2243	Enzyme	0.101614
MOL001175	Protein farnesyltransferase	FNTA	P49354	CHEMBL2094108	Enzyme	0.101614
MOL001175	Protein farnesyltransferase	FNTB	P49356	CHEMBL2094108	Enzyme	0.101614
MOL001175	Histamine H1 receptor	HRH1	P35367	CHEMBL231	Family A G protein-coupled receptor	0.101614
MOL001175	11-beta-hydroxysteroid dehydrogenase 1	HSD11B1	P28845	CHEMBL4235	Enzyme	0.101614
MOL001175	11-beta-hydroxysteroid dehydrogenase 2	HSD11B2	P80365	CHEMBL3746	Enzyme	0.101614
MOL001175	MAP kinase ERK1	MAPK3	P27361	CHEMBL3385	Kinase	0.101614
MOL001175	Melatonin receptor 1A	MTNR1A	P48039	CHEMBL1945	Family A G protein-coupled receptor	0.101614
MOL001175	Melatonin receptor 1B	MTNR1B	P49286	CHEMBL1946	Family A G protein-coupled receptor	0.101614
MOL001175	Nitric oxide synthase, inducible	NOS2	P35228	CHEMBL4481	Enzyme	0.101614
MOL001175	Kappa Opioid receptor	OPRK1	P41145	CHEMBL237	Family A G protein-coupled receptor	0.101614
MOL001175	Poly [ADP-ribose] polymerase-1	PARP1	P09874	CHEMBL3105	Enzyme	0.101614
MOL001175	Phosphodiesterase 4B	PDE4B	Q07343	CHEMBL275	Phosphodiesterase	0.101614
MOL001175	Protein kinase C eta	PRKCH	P24723	CHEMBL3616	Kinase	0.101614
MOL001175	Platelet activating factor receptor	PTAFR	P25105	CHEMBL250	Family A G protein-coupled receptor	0.101614
MOL001175	Prostaglandin E synthase	PTGES	O14684	CHEMBL5658	Enzyme	0.101614
MOL001175	Cyclooxygenase-1	PTGS1	P23219	CHEMBL221	Oxidoreductase	0.101614
MOL001175	Protein-tyrosine phosphatase 1B	PTPN1	P18031	CHEMBL335	Phosphatase	0.101614
MOL001175	Protein-tyrosine phosphatase 2C	PTPN11	Q06124	CHEMBL3864	Phosphatase	0.101614
MOL001175	T-cell protein-tyrosine phosphatase	PTPN2	P17706	CHEMBL3807	Phosphatase	0.101614
MOL001175	Protein-tyrosine phosphatase 1C	PTPN6	P29350	CHEMBL3166	Phosphatase	0.101614
MOL001175	Dopamine transporter	SLC6A3	Q01959	CHEMBL238	Electrochemical transporter	0.101614
MOL001175	Serotonin transporter	SLC6A4	P31645	CHEMBL228	Electrochemical transporter	0.101614
MOL001175	Transient receptor potential cation channel subfamily A member 1	TRPA1	O75762	CHEMBL6007	Voltage-gated ion channel	0.101614
MOL001175	Vanilloid receptor	TRPV1	Q8NER1	CHEMBL4794	Voltage-gated ion channel	0.101614
MOL001215	Androgen Receptor	AR	P10275	CHEMBL1871	Nuclear receptor	0.54525
MOL001215	Cytochrome P450 51 (by homology)	CYP51A1	Q16850	CHEMBL3849	Cytochrome P450	0.352127
MOL001215	HMG-CoA reductase	HMGCR	P04035	CHEMBL402	Oxidoreductase	0.352127
MOL001215	LXR-alpha	NR1H3	Q13133	CHEMBL2808	Nuclear receptor	0.271706
MOL001215	Norepinephrine transporter	SLC6A2	P23975	CHEMBL222	Electrochemical transporter	0.247572
MOL001215	Cytochrome P450 17A1	CYP17A1	P05093	CHEMBL3522	Cytochrome P450	0.191272
MOL001215	Estrogen receptor alpha	ESR1	P03372	CHEMBL206	Nuclear receptor	0.191272
MOL001215	Serotonin transporter	SLC6A4	P31645	CHEMBL228	Electrochemical transporter	0.191272
MOL001215	Butyrylcholinesterase	BCHE	P06276	CHEMBL1914	Hydrolase	0.183235
MOL001215	Protein-tyrosine phosphatase 1B	PTPN1	P18031	CHEMBL335	Phosphatase	0.175187
MOL001215	Niemann-Pick C1-like protein 1	NPC1L1	Q9UHC9	CHEMBL2027	Other membrane protein	0.167149
MOL001215	Sterol regulatory element-binding protein 2	SREBF2	Q12772	CHEMBL1795166	Unclassified protein	0.167149
MOL001215	Nuclear receptor ROR-gamma	RORC	P51449	CHEMBL1741186	Nuclear receptor	0.159097
MOL001215	Cytochrome P450 19A1	CYP19A1	P11511	CHEMBL1978	Cytochrome P450	0.151058
MOL001215	Acetylcholinesterase	ACHE	P22303	CHEMBL220	Hydrolase	0.143015
MOL001215	Muscarinic acetylcholine receptor M2	CHRM2	P08172	CHEMBL211	Family A G protein-coupled receptor	0.134972
MOL001215	Cytochrome P450 2C19	CYP2C19	P33261	CHEMBL3622	Cytochrome P450	0.134972
MOL001215	Estrogen receptor beta	ESR2	Q92731	CHEMBL242	Nuclear receptor	0.134972
MOL001215	Nuclear receptor subfamily 1 group I member 3 (by homology)	NR1I3	Q14994	CHEMBL5503	Nuclear receptor	0.134972
MOL001215	Testis-specific androgen-binding protein	SHBG	P04278	CHEMBL3305	Secreted protein	0.134972
MOL001215	Carboxylesterase 2	CES2	O00748	CHEMBL3180	Enzyme	0.126929
MOL001215	Low molecular weight phosphotyrosine protein phosphatase	ACP1	P24666	CHEMBL4903	Phosphatase	0.118883
MOL001215	Adenosine A3 receptor	ADORA3	P0DMS8	CHEMBL256	Family A G protein-coupled receptor	0.118883
MOL001215	Aldo-keto reductase family 1 member B10	AKR1B10	O60218	CHEMBL5983	Enzyme	0.118883
MOL001215	Dual specificity phosphatase Cdc25A	CDC25A	P30304	CHEMBL3775	Phosphatase	0.118883
MOL001215	Dual specificity phosphatase Cdc25B	CDC25B	P30305	CHEMBL4804	Phosphatase	0.118883
MOL001215	Cannabinoid receptor 1 (by homology)	CNR1	P21554	CHEMBL218	Family A G protein-coupled receptor	0.118883
MOL001215	Anti-estrogen binding site (AEBS) (by homology)	DHCR7	Q9UBM7	CHEMBL2169735	Enzyme	0.118883
MOL001215	Fatty acid-binding protein, liver	FABP1	P07148	CHEMBL5421	Fatty acid binding protein family	0.118883
MOL001215	Fatty acid binding protein muscle	FABP3	P05413	CHEMBL3344	Fatty acid binding protein family	0.118883
MOL001215	Fatty acid binding protein adipocyte	FABP4	P15090	CHEMBL2083	Fatty acid binding protein family	0.118883
MOL001215	Fatty acid binding protein epidermal	FABP5	Q01469	CHEMBL3674	Fatty acid binding protein family	0.118883
MOL001215	Protein farnesyltransferase	FNTA	P49354	CHEMBL2094108	Enzyme	0.118883
MOL001215	Protein farnesyltransferase	FNTB	P49356	CHEMBL2094108	Enzyme	0.118883
MOL001215	Glucose-6-phosphate 1-dehydrogenase	G6PD	P11413	CHEMBL5347	Enzyme	0.118883
MOL001215	Glycine receptor subunit alpha-1	GLRA1	P23415	CHEMBL5845	Ligand-gated ion channel	0.118883
MOL001215	11-beta-hydroxysteroid dehydrogenase 1	HSD11B1	P28845	CHEMBL4235	Enzyme	0.118883
MOL001215	11-beta-hydroxysteroid dehydrogenase 2	HSD11B2	P80365	CHEMBL3746	Enzyme	0.118883
MOL001215	MAP kinase ERK1	MAPK3	P27361	CHEMBL3385	Kinase	0.118883
MOL001215	LXR-beta	NR1H2	P55055	CHEMBL4093	Nuclear receptor	0.118883
MOL001215	Phosphodiesterase 4D	PDE4D	Q08499	CHEMBL288	Phosphodiesterase	0.118883
MOL001215	Phospholipase A2 group 1B	PLA2G1B	P04054	CHEMBL4426	Enzyme	0.118883
MOL001215	DNA polymerase beta (by homology)	POLB	P06746	CHEMBL2392	Enzyme	0.118883
MOL001215	Peroxisome proliferator-activated receptor alpha	PPARA	Q07869	CHEMBL239	Nuclear receptor	0.118883
MOL001215	Peroxisome proliferator-activated receptor delta	PPARD	Q03181	CHEMBL3979	Nuclear receptor	0.118883
MOL001215	Peroxisome proliferator-activated receptor gamma	PPARG	P37231	CHEMBL235	Nuclear receptor	0.118883
MOL001215	Prolyl endopeptidase	PREP	P48147	CHEMBL3202	Protease	0.118883
MOL001215	Prostanoid EP1 receptor (by homology)	PTGER1	P34995	CHEMBL1811	Family A G protein-coupled receptor	0.118883
MOL001215	Prostanoid EP2 receptor (by homology)	PTGER2	P43116	CHEMBL1881	Family A G protein-coupled receptor	0.118883
MOL001215	Prostaglandin E synthase	PTGES	O14684	CHEMBL5658	Enzyme	0.118883
MOL001215	Protein-tyrosine phosphatase 2C	PTPN11	Q06124	CHEMBL3864	Phosphatase	0.118883
MOL001215	T-cell protein-tyrosine phosphatase	PTPN2	P17706	CHEMBL3807	Phosphatase	0.118883
MOL001215	Protein-tyrosine phosphatase 1C	PTPN6	P29350	CHEMBL3166	Phosphatase	0.118883
MOL001215	Receptor-type tyrosine-protein phosphatase F (LAR)	PTPRF	P10586	CHEMBL3521	Membrane receptor	0.118883
MOL001215	Nuclear receptor ROR-alpha	RORA	P35398	CHEMBL5868	Nuclear receptor	0.118883
MOL001215	Acyl-CoA desaturase	SCD	O00767	CHEMBL5555	Enzyme	0.118883
MOL001215	Corticosteroid binding globulin	SERPINA6	P08185	CHEMBL2421	Secreted protein	0.118883
MOL001215	Squalene monooxygenase	SQLE	Q14534	CHEMBL3592	Enzyme	0.118883
MOL001215	DNA topoisomerase II alpha	TOP2A	P11388	CHEMBL1806	Isomerase	0.118883
MOL001215	UDP-glucuronosyltransferase 2B7	UGT2B7	P16662	CHEMBL4370	Enzyme	0.118883
MOL001215	Vitamin D receptor	VDR	P11473	CHEMBL1977	Nuclear receptor	0.118883
MOL001243	Prolyl endopeptidase	PREP	P48147	CHEMBL3202	Protease	0.350916
MOL001243	Protein-tyrosine phosphatase 1B	PTPN1	P18031	CHEMBL335	Phosphatase	0.150578
MOL001243	T-cell protein-tyrosine phosphatase	PTPN2	P17706	CHEMBL3807	Phosphatase	0.131513
MOL001243	CD81 antigen	CD81	P60033	CHEMBL1075180	Surface antigen	0.102432
MOL001243	Protein-tyrosine phosphatase 1C	PTPN6	P29350	CHEMBL3166	Phosphatase	0.102432
MOL001243	Fatty acid-binding protein, liver	FABP1	P07148	CHEMBL5421	Fatty acid binding protein family	0.0927518
MOL001243	Fatty acid binding protein muscle	FABP3	P05413	CHEMBL3344	Fatty acid binding protein family	0.0927518
MOL001243	Fatty acid binding protein adipocyte	FABP4	P15090	CHEMBL2083	Fatty acid binding protein family	0.0927518
MOL001243	Fatty acid binding protein epidermal	FABP5	Q01469	CHEMBL3674	Fatty acid binding protein family	0.0927518
MOL001243	Prostaglandin E synthase	PTGES	O14684	CHEMBL5658	Enzyme	0.0927518
MOL001243	Telomerase reverse transcriptase	TERT	O14746	CHEMBL2916	Enzyme	0.0927518
MOL001243	Dual specificity phosphatase Cdc25B	CDC25B	P30305	CHEMBL4804	Phosphatase	0.0738846
MOL001243	11-beta-hydroxysteroid dehydrogenase 1	HSD11B1	P28845	CHEMBL4235	Enzyme	0.0738846
MOL001243	Phospholipase A2 group 1B	PLA2G1B	P04054	CHEMBL4426	Enzyme	0.0738846
MOL001243	DNA polymerase beta	POLB	P06746	CHEMBL2392	Enzyme	0.0738846
MOL001243	Peroxisome proliferator-activated receptor alpha	PPARA	Q07869	CHEMBL239	Nuclear receptor	0.0738846
MOL001243	Peroxisome proliferator-activated receptor gamma	PPARG	P37231	CHEMBL235	Nuclear receptor	0.0738846
MOL001243	Acyl-CoA desaturase	SCD	O00767	CHEMBL5555	Enzyme	0.0738846
MOL001243	Low molecular weight phosphotyrosine protein phosphatase	ACP1	P24666	CHEMBL4903	Phosphatase	0.0642388
MOL001243	Adenosine A3 receptor	ADORA3	P0DMS8	CHEMBL256	Family A G protein-coupled receptor	0.0642388
MOL001243	Aldo-keto reductase family 1 member B10	AKR1B10	O60218	CHEMBL5983	Enzyme	0.0642388
MOL001243	Arachidonate 5-lipoxygenase	ALOX5	P09917	CHEMBL215	Oxidoreductase	0.0642388
MOL001243	Androgen Receptor	AR	P10275	CHEMBL1871	Nuclear receptor	0.0642388
MOL001243	Beta-secretase 1	BACE1	P56817	CHEMBL4822	Protease	0.0642388
MOL001243	Dual specificity phosphatase Cdc25A	CDC25A	P30304	CHEMBL3775	Phosphatase	0.0642388
MOL001243	Acyl coenzyme A:cholesterol acyltransferase	CES1	P23141	CHEMBL2265	Enzyme	0.0642388
MOL001243	Carboxylesterase 2	CES2	O00748	CHEMBL3180	Enzyme	0.0642388
MOL001243	Muscarinic acetylcholine receptor M2	CHRM2	P08172	CHEMBL211	Family A G protein-coupled receptor	0.0642388
MOL001243	Cannabinoid receptor 1	CNR1	P21554	CHEMBL218	Family A G protein-coupled receptor	0.0642388
MOL001243	Cytochrome P450 17A1	CYP17A1	P05093	CHEMBL3522	Cytochrome P450	0.0642388
MOL001243	Cytochrome P450 19A1	CYP19A1	P11511	CHEMBL1978	Cytochrome P450	0.0642388
MOL001243	Cytochrome P450 2C19	CYP2C19	P33261	CHEMBL3622	Cytochrome P450	0.0642388
MOL001243	Cytochrome P450 51 (by homology)	CYP51A1	Q16850	CHEMBL3849	Cytochrome P450	0.0642388
MOL001243	Estrogen receptor alpha	ESR1	P03372	CHEMBL206	Nuclear receptor	0.0642388
MOL001243	Estrogen receptor beta	ESR2	Q92731	CHEMBL242	Nuclear receptor	0.0642388
MOL001243	Anandamide amidohydrolase	FAAH	O00519	CHEMBL2243	Enzyme	0.0642388
MOL001243	Squalene synthetase (by homology)	FDFT1	P37268	CHEMBL3338	Enzyme	0.0642388
MOL001243	Free fatty acid receptor 1	FFAR1	O14842	CHEMBL4422	Family A G protein-coupled receptor	0.0642388
MOL001243	Protein farnesyltransferase	FNTA	P49354	CHEMBL2094108	Enzyme	0.0642388
MOL001243	Protein farnesyltransferase	FNTB	P49356	CHEMBL2094108	Enzyme	0.0642388
MOL001243	Glucose-6-phosphate 1-dehydrogenase	G6PD	P11413	CHEMBL5347	Enzyme	0.0642388
MOL001243	HMG-CoA reductase	HMGCR	P04035	CHEMBL402	Oxidoreductase	0.0642388
MOL001243	11-beta-hydroxysteroid dehydrogenase 2	HSD11B2	P80365	CHEMBL3746	Enzyme	0.0642388
MOL001243	Indoleamine 2,3-dioxygenase	IDO1	P14902	CHEMBL4685	Enzyme	0.0642388
MOL001243	Leukotriene B4 receptor 1	LTB4R	Q15722	CHEMBL3911	Family A G protein-coupled receptor	0.0642388
MOL001243	MAP kinase ERK1	MAPK3	P27361	CHEMBL3385	Kinase	0.0642388
MOL001243	Nitric oxide synthase, inducible	NOS2	P35228	CHEMBL4481	Enzyme	0.0642388
MOL001243	Niemann-Pick C1-like protein 1	NPC1L1	Q9UHC9	CHEMBL2027	Other membrane protein	0.0642388
MOL001243	LXR-alpha	NR1H3	Q13133	CHEMBL2808	Nuclear receptor	0.0642388
MOL001243	Nuclear receptor subfamily 1 group I member 3 (by homology)	NR1I3	Q14994	CHEMBL5503	Nuclear receptor	0.0642388
MOL001243	Glucocorticoid receptor	NR3C1	P04150	CHEMBL2034	Nuclear receptor	0.0642388
MOL001243	Mineralocorticoid receptor	NR3C2	P08235	CHEMBL1994	Nuclear receptor	0.0642388
MOL001243	Phosphodiesterase 4D	PDE4D	Q08499	CHEMBL288	Phosphodiesterase	0.0642388
MOL001243	Progesterone receptor	PGR	P06401	CHEMBL208	Nuclear receptor	0.0642388
MOL001243	Peroxisome proliferator-activated receptor delta	PPARD	Q03181	CHEMBL3979	Nuclear receptor	0.0642388
MOL001243	Protein kinase C eta	PRKCH	P24723	CHEMBL3616	Kinase	0.0642388
MOL001243	Prostanoid EP2 receptor	PTGER2	P43116	CHEMBL1881	Family A G protein-coupled receptor	0.0642388
MOL001243	Prostanoid EP4 receptor	PTGER4	P35408	CHEMBL1836	Family A G protein-coupled receptor	0.0642388
MOL001243	Prostanoid IP receptor	PTGIR	P43119	CHEMBL1995	Family A G protein-coupled receptor	0.0642388
MOL001243	Cyclooxygenase-1	PTGS1	P23219	CHEMBL221	Oxidoreductase	0.0642388
MOL001243	Cyclooxygenase-2	PTGS2	P35354	CHEMBL230	Oxidoreductase	0.0642388
MOL001243	Protein-tyrosine phosphatase 2C	PTPN11	Q06124	CHEMBL3864	Phosphatase	0.0642388
MOL001243	Receptor-type tyrosine-protein phosphatase F (LAR)	PTPRF	P10586	CHEMBL3521	Membrane receptor	0.0642388
MOL001243	Nuclear receptor ROR-alpha	RORA	P35398	CHEMBL5868	Nuclear receptor	0.0642388
MOL001243	Nuclear receptor ROR-gamma	RORC	P51449	CHEMBL1741186	Nuclear receptor	0.0642388
MOL001243	Corticosteroid binding globulin	SERPINA6	P08185	CHEMBL2421	Secreted protein	0.0642388
MOL001243	Testis-specific androgen-binding protein	SHBG	P04278	CHEMBL3305	Secreted protein	0.0642388
MOL001243	Sigma opioid receptor	SIGMAR1	Q99720	CHEMBL287	Membrane receptor	0.0642388
MOL001243	Dopamine transporter	SLC6A3	Q01959	CHEMBL238	Electrochemical transporter	0.0642388
MOL001243	Serotonin transporter	SLC6A4	P31645	CHEMBL228	Electrochemical transporter	0.0642388
MOL001243	DNA topoisomerase I	TOP1	P11387	CHEMBL1781	Isomerase	0.0642388
MOL001243	DNA topoisomerase II alpha	TOP2A	P11388	CHEMBL1806	Isomerase	0.0642388
MOL001255	Prolyl endopeptidase	PREP	P48147	CHEMBL3202	Protease	0.916465
MOL001255	Prostaglandin E synthase	PTGES	O14684	CHEMBL5658	Enzyme	0.916465
MOL001255	Protein-tyrosine phosphatase 1B	PTPN1	P18031	CHEMBL335	Phosphatase	0.528016
MOL001255	T-cell protein-tyrosine phosphatase	PTPN2	P17706	CHEMBL3807	Phosphatase	0.528016
MOL001255	Arachidonate 5-lipoxygenase	ALOX5	P09917	CHEMBL215	Oxidoreductase	0.243093
MOL001255	Peroxisome proliferator-activated receptor gamma	PPARG	P37231	CHEMBL235	Nuclear receptor	0.150917
MOL001255	Fatty acid-binding protein, liver	FABP1	P07148	CHEMBL5421	Fatty acid binding protein family	0.142507
MOL001255	Fatty acid binding protein adipocyte	FABP4	P15090	CHEMBL2083	Fatty acid binding protein family	0.142507
MOL001255	Protein-tyrosine phosphatase 1C	PTPN6	P29350	CHEMBL3166	Phosphatase	0.142507
MOL001255	Carboxylesterase 2	CES2	O00748	CHEMBL3180	Enzyme	0.125771
MOL001255	11-beta-hydroxysteroid dehydrogenase 1	HSD11B1	P28845	CHEMBL4235	Enzyme	0.125771
MOL001255	Peroxisome proliferator-activated receptor delta	PPARD	Q03181	CHEMBL3979	Nuclear receptor	0.125771
MOL001255	Low molecular weight phosphotyrosine protein phosphatase	ACP1	P24666	CHEMBL4903	Phosphatase	0.11739
MOL001255	Aldo-keto reductase family 1 member B10	AKR1B10	O60218	CHEMBL5983	Enzyme	0.11739
MOL001255	Dual specificity phosphatase Cdc25B	CDC25B	P30305	CHEMBL4804	Phosphatase	0.11739
MOL001255	Anandamide amidohydrolase	FAAH	O00519	CHEMBL2243	Enzyme	0.11739
MOL001255	Fatty acid binding protein muscle	FABP3	P05413	CHEMBL3344	Fatty acid binding protein family	0.11739
MOL001255	Fatty acid binding protein epidermal	FABP5	Q01469	CHEMBL3674	Fatty acid binding protein family	0.11739
MOL001255	Phospholipase A2 group 1B	PLA2G1B	P04054	CHEMBL4426	Enzyme	0.11739
MOL001255	DNA polymerase beta	POLB	P06746	CHEMBL2392	Enzyme	0.11739
MOL001255	Peroxisome proliferator-activated receptor alpha	PPARA	Q07869	CHEMBL239	Nuclear receptor	0.11739
MOL001255	Receptor-type tyrosine-protein phosphatase F (LAR)	PTPRF	P10586	CHEMBL3521	Membrane receptor	0.11739
MOL001255	Nuclear receptor ROR-gamma	RORC	P51449	CHEMBL1741186	Nuclear receptor	0.11739
MOL001255	Cytochrome P450 19A1	CYP19A1	P11511	CHEMBL1978	Cytochrome P450	0.109013
MOL001255	11-beta-hydroxysteroid dehydrogenase 2	HSD11B2	P80365	CHEMBL3746	Enzyme	0.109013
MOL001255	Leukotriene B4 receptor 1	LTB4R	Q15722	CHEMBL3911	Family A G protein-coupled receptor	0.109013
MOL001255	Phosphodiesterase 4D	PDE4D	Q08499	CHEMBL288	Phosphodiesterase	0.109013
MOL001255	Adenosine A3 receptor	ADORA3	P0DMS8	CHEMBL256	Family A G protein-coupled receptor	0.100634
MOL001255	Androgen Receptor	AR	P10275	CHEMBL1871	Nuclear receptor	0.100634
MOL001255	Beta-secretase 1	BACE1	P56817	CHEMBL4822	Protease	0.100634
MOL001255	Butyrylcholinesterase	BCHE	P06276	CHEMBL1914	Hydrolase	0.100634
MOL001255	Cholecystokinin B receptor (by homology)	CCKBR	P32239	CHEMBL298	Family A G protein-coupled receptor	0.100634
MOL001255	CD81 antigen	CD81	P60033	CHEMBL1075180	Surface antigen	0.100634
MOL001255	Dual specificity phosphatase Cdc25A	CDC25A	P30304	CHEMBL3775	Phosphatase	0.100634
MOL001255	Cannabinoid receptor 1	CNR1	P21554	CHEMBL218	Family A G protein-coupled receptor	0.100634
MOL001255	Cytochrome P450 17A1	CYP17A1	P05093	CHEMBL3522	Cytochrome P450	0.100634
MOL001255	Cytochrome P450 51 (by homology)	CYP51A1	Q16850	CHEMBL3849	Cytochrome P450	0.100634
MOL001255	Estrogen receptor alpha	ESR1	P03372	CHEMBL206	Nuclear receptor	0.100634
MOL001255	Estrogen receptor beta	ESR2	Q92731	CHEMBL242	Nuclear receptor	0.100634
MOL001255	Squalene synthetase	FDFT1	P37268	CHEMBL3338	Enzyme	0.100634
MOL001255	Free fatty acid receptor 1	FFAR1	O14842	CHEMBL4422	Family A G protein-coupled receptor	0.100634
MOL001255	Protein farnesyltransferase	FNTA	P49354	CHEMBL2094108	Enzyme	0.100634
MOL001255	Protein farnesyltransferase	FNTB	P49356	CHEMBL2094108	Enzyme	0.100634
MOL001255	Glucose-6-phosphate 1-dehydrogenase	G6PD	P11413	CHEMBL5347	Enzyme	0.100634
MOL001255	Glucagon receptor	GCGR	P47871	CHEMBL1985	Family B G protein-coupled receptor	0.100634
MOL001255	HMG-CoA reductase	HMGCR	P04035	CHEMBL402	Oxidoreductase	0.100634
MOL001255	Kelch-like ECH-associated protein 1	KEAP1	Q14145	CHEMBL2069156	Unclassified protein	0.100634
MOL001255	MAP kinase ERK1	MAPK3	P27361	CHEMBL3385	Kinase	0.100634
MOL001255	Matrix metalloproteinase 2	MMP2	P08253	CHEMBL333	Protease	0.100634
MOL001255	Matrix metalloproteinase 3	MMP3	P08254	CHEMBL283	Protease	0.100634
MOL001255	Nitric oxide synthase, inducible	NOS2	P35228	CHEMBL4481	Enzyme	0.100634
MOL001255	Niemann-Pick C1-like protein 1	NPC1L1	Q9UHC9	CHEMBL2027	Other membrane protein	0.100634
MOL001255	LXR-alpha	NR1H3	Q13133	CHEMBL2808	Nuclear receptor	0.100634
[truncated: 377 more rows]
