# Supplementary material for: Systems pharmacology in combination with proteomics reveals underlying mechanisms of Xihuang pill against triple-negative breast cancer
Source: Bioengineered. 2020 Oct 22;11(1):1170–88. doi: 10.1080/21655979.2020.1834726 (PMC8291799; doi:10.1080/21655979.2020.1834726)
Supplement: Supplemental Material [file KBIE_A_1834726_SM1210.zip › Table_S2.xls]

## Sheet: 150
Lists of 150 functional genes in TNBC
Gene	Reference
CEACAM5	NPJ Breast Cancer. 2018 Apr 30;4:9.
RASAL2	J Clin Invest. 2014 Dec;124(12):5291-304.
TP53	Nature. 2012 Apr 4;486(7403):395-9.
BRCA1	Nature. 2016; 534: 47–54
MYC	Nature. 2012 Apr 18;486(7403):346-52.
PARP	Lancet. 2010; 376: 235–244.
NFKB1	PLoS Genet 13(6):e1006853.
NOTCH1	PLoS Genet 13(6):e1006853.
NOTCH2	PLoS Genet 13(6):e1006853.
NOTCH3	PLoS Genet 13(6):e1006853.
CDKN2A	PLoS Genet 13(6):e1006853.
TP53	PLoS Genet 13(6):e1006853.
RB1	PLoS Genet 13(6):e1006853.
PTEN	PLoS Genet 13(6):e1006853.
KMT2C	PLoS Genet 13(6):e1006853.
MYC	PLoS Genet 13(6):e1006853.
PIK3CA	PLoS Genet 13(6):e1006853.
AKT1	PLoS Genet 13(6):e1006853.
ERBB2	PLoS Genet 13(6):e1006853.
TNFA	PLoS Genet 13(6):e1006853.
TP53	npj Breast Cancer (2016) 2, 16036
PIK3CA	npj Breast Cancer (2016) 2, 16036
FLG	npj Breast Cancer (2016) 2, 16036
MUC17	npj Breast Cancer (2016) 2, 16036
AKAP9	npj Breast Cancer (2016) 2, 16036
XIRP2	npj Breast Cancer (2016) 2, 16036
BRCA1	npj Breast Cancer (2016) 2, 16036
ERBB3	npj Breast Cancer (2016) 2, 16036
BRCA2	npj Breast Cancer (2016) 2, 16036
CDH11	npj Breast Cancer (2016) 2, 16036
HLF	npj Breast Cancer (2016) 2, 16036
ERBB4	npj Breast Cancer (2016) 2, 16036
RB1	npj Breast Cancer (2016) 2, 16036
NOTCH2	npj Breast Cancer (2016) 2, 16036
MXRA5	npj Breast Cancer (2016) 2, 16036
FGFR2	npj Breast Cancer (2016) 2, 16036
KDM5A	npj Breast Cancer (2016) 2, 16036
ALK1	npj Breast Cancer (2016) 2, 16036
ERG	npj Breast Cancer (2016) 2, 16036
HLA-A	npj Breast Cancer (2016) 2, 16036
NF1	npj Breast Cancer (2016) 2, 16036
TPR	npj Breast Cancer (2016) 2, 16036
CARD11	npj Breast Cancer (2016) 2, 16036
TRAF7	npj Breast Cancer (2016) 2, 16036
FRMD7	npj Breast Cancer (2016) 2, 16036
ITPKB	npj Breast Cancer (2016) 2, 16036
ATM	npj Breast Cancer (2016) 2, 16036
TRIM23	npj Breast Cancer (2016) 2, 16036
BCL9	npj Breast Cancer (2016) 2, 16036
RANBP17	npj Breast Cancer (2016) 2, 16036
CIITA	npj Breast Cancer (2016) 2, 16036
NAV3	npj Breast Cancer (2016) 2, 16036
TAF1	npj Breast Cancer (2016) 2, 16036
IL6ST	npj Breast Cancer (2016) 2, 16036
TPM3	npj Breast Cancer (2016) 2, 16036
KMT2D	npj Breast Cancer (2016) 2, 16036
PMS1	npj Breast Cancer (2016) 2, 16036
SLC34A2	npj Breast Cancer (2016) 2, 16036
CAMTA1	npj Breast Cancer (2016) 2, 16036
CBLB	npj Breast Cancer (2016) 2, 16036
MYB	npj Breast Cancer (2016) 2, 16036
PTCH1	npj Breast Cancer (2016) 2, 16036
AFF3	npj Breast Cancer (2016) 2, 16036
SIN3A	npj Breast Cancer (2016) 2, 16036
CD79A	npj Breast Cancer (2016) 2, 16036
KIAA1549	npj Breast Cancer (2016) 2, 16036
NFE2L3	npj Breast Cancer (2016) 2, 16036
EPHA3	npj Breast Cancer (2016) 2, 16036
FOXA1	npj Breast Cancer (2016) 2, 16036
MECOM	npj Breast Cancer (2016) 2, 16036
BUB1	Nat Commun. 2018 Mar 13;9(1):1044.
BUB1B	Nat Commun. 2018 Mar 13;9(1):1044.
KIFC1	Nat Commun. 2018 Mar 13;9(1):1044.
MASTL	Nat Commun. 2018 Mar 13;9(1):1044.
NUF2	Nat Commun. 2018 Mar 13;9(1):1044.
RAD21	Nat Commun. 2018 Mar 13;9(1):1044.
TTK	Nat Commun. 2018 Mar 13;9(1):1044.
CHEK1	Nat Commun. 2018 Mar 13;9(1):1044.
DTL	Nat Commun. 2018 Mar 13;9(1):1044.
RHNO1	Nat Commun. 2018 Mar 13;9(1):1044.
LIN9	Nat Commun. 2018 Mar 13;9(1):1044.
MYBL2	Nat Commun. 2018 Mar 13;9(1):1044.
FOXM1	Nat Commun. 2018 Mar 13;9(1):1044.
FANCL	Nat Commun. 2018 Mar 13;9(1):1044.
PRKDC	Nat Commun. 2018 Mar 13;9(1):1044.
UBE2T	Nat Commun. 2018 Mar 13;9(1):1044.
ING4	Nat Commun. 2018 Mar 13;9(1):1044.
S100A9	Nat Commun. 2018 Mar 13;9(1):1044.
FAM36A	Nat Commun. 2018 Mar 13;9(1):1044.
MRPL13	Nat Commun. 2018 Mar 13;9(1):1044.
PFKP	Nat Commun. 2018 Mar 13;9(1):1044.
GABRP	Nat Commun. 2018 Mar 13;9(1):1044.
PTK2	Nat Commun. 2018 Mar 13;9(1):1044.
PSMD4	Nat Commun. 2018 Mar 13;9(1):1044.
SEC61G	Nat Commun. 2018 Mar 13;9(1):1044.
FZD6	Nat Commun. 2018 Mar 13;9(1):1044.
GNB4	Nat Commun. 2018 Mar 13;9(1):1044.
NCSTN	Nat Commun. 2018 Mar 13;9(1):1044.
PTP4A3	Nat Commun. 2018 Mar 13;9(1):1044.
SPINT2	Nat Commun. 2018 Mar 13;9(1):1044.
NDRG1	Nat Commun. 2018 Mar 13;9(1):1044.
ANKRD46	Nat Commun. 2018 Mar 13;9(1):1044.
CXCORF61	Nat Commun. 2018 Mar 13;9(1):1044.
GBA	Nat Commun. 2018 Mar 13;9(1):1044.
TP53	Nature. ; 486(7403): . doi:10.1038/nature10933.N
PIK3CA	Nature. ; 486(7403): . doi:10.1038/nature10933.N
PTEN	Nature. ; 486(7403): . doi:10.1038/nature10933.N
RB1	Nature. ; 486(7403): . doi:10.1038/nature10933.N
EGFR	Nature. ; 486(7403): . doi:10.1038/nature10933.N
PARP1	Cancer Treatment Reviews, 2018-01-01, 62, 110-122,
EGFR	Cancer Treatment Reviews, 2018-01-01, 62, 110-122,
FGFR	Cancer Treatment Reviews, 2018-01-01, 62, 110-122,
VEGFR	Cancer Treatment Reviews, 2018-01-01, 62, 110-122,
VEGFA	Cancer Treatment Reviews, 2018-01-01, 62, 110-122,
MET	Cancer Treatment Reviews, 2018-01-01, 62, 110-122,
PI3K	Cancer Treatment Reviews, 2018-01-01, 62, 110-122,
AKT	Cancer Treatment Reviews, 2018-01-01, 62, 110-122,
mTOR	Cancer Treatment Reviews, 2018-01-01, 62, 110-122,
SRC	Cancer Treatment Reviews, 2018-01-01, 62, 110-122,
PDCD1/PD1	Cancer Treatment Reviews, 2018-01-01, 62, 110-122,
CD274/PDL1	Cancer Treatment Reviews, 2018-01-01, 62, 110-122,
HDAC	Cancer Treatment Reviews, 2018-01-01, 62, 110-122,
HSP90	Cancer Treatment Reviews, 2018-01-01, 62, 110-122,
AR	Cancer Treatment Reviews, 2018-01-01, 62, 110-122,
ADRB1	Cancer Treatment Reviews, 2018-01-01, 62, 110-122,
BRCA1	Nat Rev Clin Oncol. 2016 Nov;13(11):674-690.
BRCA2	Nat Rev Clin Oncol. 2016 Nov;13(11):674-690.
PIK3CA	Nat Rev Clin Oncol. 2016 Nov;13(11):674-690.
AKT3	Nat Rev Clin Oncol. 2016 Nov;13(11):674-690.
PTEN	Nat Rev Clin Oncol. 2016 Nov;13(11):674-690.
TSC1	Nat Rev Clin Oncol. 2016 Nov;13(11):674-690.
INPP4B	Nat Rev Clin Oncol. 2016 Nov;13(11):674-690.
TSC1	Nat Rev Clin Oncol. 2016 Nov;13(11):674-690.
FGFR1	Nat Rev Clin Oncol. 2016 Nov;13(11):674-690.
EGFR	Nat Rev Clin Oncol. 2016 Nov;13(11):674-690.
IGF1R	Nat Rev Clin Oncol. 2016 Nov;13(11):674-690.
ERBB2	Nat Rev Clin Oncol. 2016 Nov;13(11):674-690.
ERBB3	Nat Rev Clin Oncol. 2016 Nov;13(11):674-690.
ERBB4	Nat Rev Clin Oncol. 2016 Nov;13(11):674-690.
BRAF	Nat Rev Clin Oncol. 2016 Nov;13(11):674-690.
KRAS	Nat Rev Clin Oncol. 2016 Nov;13(11):674-690.
HRAS	Nat Rev Clin Oncol. 2016 Nov;13(11):674-690.
DUSP4	Nat Rev Clin Oncol. 2016 Nov;13(11):674-690.
RB1	Nat Rev Clin Oncol. 2016 Nov;13(11):674-690.
CDK6	Nat Rev Clin Oncol. 2016 Nov;13(11):674-690.
CCND1	Nat Rev Clin Oncol. 2016 Nov;13(11):674-690.
CCND2	Nat Rev Clin Oncol. 2016 Nov;13(11):674-690.
JAK2	Nat Rev Clin Oncol. 2016 Nov;13(11):674-690.
FGFR2	Nat Rev Clin Oncol. 2016 Nov;13(11):674-690.
IGFR1	Nat Rev Clin Oncol. 2016 Nov;13(11):674-690.
KIT	Nat Rev Clin Oncol. 2016 Nov;13(11):674-690.
MET	Nat Rev Clin Oncol. 2016 Nov;13(11):674-690.
HIF1A	Nat Rev Clin Oncol. 2016 Nov;13(11):674-690.
HIF1A	Nat Cell Biol. 2016 Feb; 18(2): 213–224.
PIM1	Nat Med. 2016 Nov;22(11):1303-1313.
BCL11A	Nat Commun 2015 Jan 9;6:5987.
Hh	Breast Cancer. 2017 Sep;24(5):683-693;British Journal of Cancer (2017) 116, 1425–1435
GLI1	British Journal of Cancer (2017) 116, 1425–1435 ;Br J Cancer. 2011 May 10;104(10):1575-86.
CDC25	Cell Rep. 2018 Apr 3;23(1):112-126.
SMYD2	Cell Death Dis. 2018 Feb 27;9(3):326.
MAFK	Sci Signal. 2017 Apr 11;10(474). pii: eaak9397.
UBR5	Cancer Res. 2017 Apr 15;77(8):2090-2101.
GPER	Cancer Lett. 2017 Feb 1;386:12-23.
CIP2A	Oncogene. 2017 Apr 6;36(14):1952-1964.
MAPK12	Stem Cells. 2015 Sep;33(9):2738-47.
ICAM1	Proc Natl Acad Sci USA. 2014 Oct 14;111(41):14710-5.
FOXC1	Han et al., 2015, Cell Reports 13, 1046–1058
SMO	Cell Reports 13, 1046–1058; DOI 10.1007/s40265-015-0458-y
GLI2	Cell Reports 13, 1046–1058
STAT3	Oncogene. 2018 May;37(19):2502-2514. ;Cell Cycle. 2012;11:335–42.
SYK	Mol Syst Biol. 2015 Feb 19;11(1):789.
TRAF4	Mol Cell. 2013 Sep 12;51(5):559-72.
CDK4	Sci Rep. 2016 Oct 19;6:35383. doi: 10.1038/srep35383.
N-RAS	Cell Rep. 2015 Jul 21;12(3):511-24.
WNT3A	BMC Cancer. 2013 Nov 10;13:537. doi: 10.1186/1471-2407-13-537.
