# Supplementary material for: Systems pharmacology in combination with proteomics reveals underlying mechanisms of Xihuang pill against triple-negative breast cancer
Source: Bioengineered. 2020 Oct 22;11(1):1170–88. doi: 10.1080/21655979.2020.1834726 (PMC8291799; doi:10.1080/21655979.2020.1834726)
Supplement: Supplemental Material [file KBIE_A_1834726_SM1210.zip › Table_S3.xls]

## Sheet: peptides
Sequence	N-term cleavage window	C-term cleavage window	Amino acid before	First amino acid	Second amino acid	Second last amino acid	Last amino acid	Amino acid after	A Count	R Count	N Count	D Count	C Count	Q Count	E Count	G Count	H Count	I Count	L Count	K Count	M Count	F Count	P Count	S Count	T Count	W Count	Y Count	V Count	U Count	O Count	Length	Missed cleavages	Mass	Proteins	Leading razor protein	Start position	End position	Unique (Groups)	Unique (Proteins)	Charges	PEP	Score	Identification type c-1	Identification type c-2	Identification type c-3	Identification type cell-c-1	Identification type cell-c-2	Identification type cell-c-3	Identification type cell-t-1
AAAAAAAAAAGAAGGR	______________________________	AAAAAAAAAGAAGGRGSGPGRRRHLVPGAG	M	A	A	G	R	G	12	1	0	0	0	0	0	3	0	0	0	0	0	0	0	0	0	0	0	0	0	0	16	0	1197.62	sp|Q86U42|PABP2_HUMANPolyadenylate-bindingprotein2OS=HomosapiensOX=9606GN=PABPN1PE=1SV=3	sp|Q86U42|PABP2_HUMANPolyadenylate-bindingprotein2OS=HomosapiensOX=9606GN=PABPN1PE=1SV=3	2	17	yes	yes	2	1.6021e-22	119.68				By MS/MS	By MS/MS	By matching	By matching
AAAAAAALQAK	TILRQARNHKLRVDKAAAAAAALQAKSDEK	RVDKAAAAAAALQAKSDEKAAVAGKKPVVG	K	A	A	A	K	S	8	0	0	0	0	1	0	0	0	0	1	1	0	0	0	0	0	0	0	0	0	0	11	0	955.545	sp|P36578|RL4_HUMAN60SribosomalproteinL4OS=HomosapiensOX=9606GN=RPL4PE=1SV=5;tr|H3BM89|H3BM89_HUMAN60SribosomalproteinL4OS=HomosapiensOX=9606GN=RPL4PE=1SV=1;tr|H3BU31|H3BU31_HUMAN60SribosomalproteinL4(Fragment)OS=HomosapiensOX=9606GN=RPL4PE=1SV=1	sp|P36578|RL4_HUMAN60SribosomalproteinL4OS=HomosapiensOX=9606GN=RPL4PE=1SV=5	354	364	yes	no	2	0.014692	33.797	By matching			By MS/MS	By matching		By matching
AAAAAAGAGPEMVR	______________________________	MAAAAAAGAGPEMVRGQVFDVGPRYTNLSY	M	A	A	V	R	G	7	1	0	0	0	0	1	2	0	0	0	0	1	0	1	0	0	0	0	1	0	0	14	0	1241.62	sp|P28482|MK01_HUMANMitogen-activatedproteinkinase1OS=HomosapiensOX=9606GN=MAPK1PE=1SV=3	sp|P28482|MK01_HUMANMitogen-activatedproteinkinase1OS=HomosapiensOX=9606GN=MAPK1PE=1SV=3	2	15	yes	yes	2	3.4444e-20	121.83						By MS/MS	By matching
AAAAAAGEAR	______________________________	______________________________	M	A	A	A	R	R	7	1	0	0	0	0	1	1	0	0	0	0	0	0	0	0	0	0	0	0	0	0	10	0	857.436	sp|P09417|DHPR_HUMANDihydropteridinereductaseOS=HomosapiensOX=9606GN=QDPRPE=1SV=2;tr|B7Z415|B7Z415_HUMANDihydropteridinereductaseOS=HomosapiensOX=9606GN=QDPRPE=1SV=1;tr|D6RGG7|D6RGG7_HUMANDihydropteridinereductaseOS=HomosapiensOX=9606GN=QDPRPE=1SV=1;tr|D6RHJ7|D6RHJ7_HUMANDihydropteridinereductaseOS=HomosapiensOX=9606GN=QDPRPE=1SV=1	sp|P09417|DHPR_HUMANDihydropteridinereductaseOS=HomosapiensOX=9606GN=QDPRPE=1SV=2	2	11	yes	no	1	0.00065742	58.981				By matching		By MS/MS	By matching
AAAAAGTATSQR	______________________________	______________________________	M	A	A	Q	R	F	6	1	0	0	0	1	0	1	0	0	0	0	0	0	0	1	2	0	0	0	0	0	12	0	1074.54	sp|Q9Y2Z0|SGT1_HUMANProteinSGT1homologOS=HomosapiensOX=9606GN=SUGT1PE=1SV=3	sp|Q9Y2Z0|SGT1_HUMANProteinSGT1homologOS=HomosapiensOX=9606GN=SUGT1PE=1SV=3	2	13	yes	yes	2	0.001588	53.756				By MS/MS	By matching	By matching	By MS/MS
AAAAAQGGGGGEPR	______________________________	MAAAAAQGGGGGEPRRTEGVGPGVPGEVEM	M	A	A	P	R	R	5	1	0	0	0	1	1	5	0	0	0	0	0	0	1	0	0	0	0	0	0	0	14	0	1168.56	sp|P27361|MK03_HUMANMitogen-activatedproteinkinase3OS=HomosapiensOX=9606GN=MAPK3PE=1SV=4;tr|E9PJF0|E9PJF0_HUMANMitogen-activatedproteinkinaseOS=HomosapiensOX=9606GN=MAPK3PE=1SV=1;tr|E9PQW4|E9PQW4_HUMANMitogen-activatedproteinkinaseOS=HomosapiensOX=9606GN=MAPK3PE=1SV=1	sp|P27361|MK03_HUMANMitogen-activatedproteinkinase3OS=HomosapiensOX=9606GN=MAPK3PE=1SV=4	2	15	yes	no	2	0.00091942	54.608					By MS/MS	By MS/MS	By MS/MS
AAAAELSLLEK	______________________________	______________________________	M	A	A	E	K	S	4	0	0	0	0	0	2	0	0	0	3	1	0	0	0	1	0	0	0	0	0	0	11	0	1114.62	tr|D6RBD7|D6RBD7_HUMANEukaryotictranslationelongationfactor1epsilon-1OS=HomosapiensOX=9606GN=EEF1E1PE=4SV=1;tr|C9J1V9|C9J1V9_HUMANEEF1E1-BLOC1S5readthrough(NMDcandidate)OS=HomosapiensOX=9606GN=EEF1E1-BLOC1S5PE=4SV=2;sp|O43324|MCA3_HUMANEukaryotictranslationelongationfactor1epsilon-1OS=HomosapiensOX=9606GN=EEF1E1PE=1SV=1	tr|D6RBD7|D6RBD7_HUMANEukaryotictranslationelongationfactor1epsilon-1OS=HomosapiensOX=9606GN=EEF1E1PE=4SV=1	2	12	yes	no	2	0.00035935	55.549	By matching				By MS/MS
AAAASVPNADGLK	LGPWGTGKIGENREKAAAASVPNADGLKDS	EKAAAASVPNADGLKDSLYVAVADFEGDKD	K	A	A	L	K	D	5	0	1	1	0	0	0	1	0	0	1	1	0	0	1	1	0	0	0	1	0	0	13	0	1183.62	sp|A1X283|SPD2B_HUMANSH3andPXdomain-containingprotein2BOS=HomosapiensOX=9606GN=SH3PXD2BPE=1SV=3	sp|A1X283|SPD2B_HUMANSH3andPXdomain-containingprotein2BOS=HomosapiensOX=9606GN=SH3PXD2BPE=1SV=3	839	851	yes	yes	2	0.0014614	45.368				By matching	By matching	By matching	By MS/MS
AAAAVVEFQR	______________________________	______________________________	M	A	A	Q	R	A	4	1	0	0	0	1	1	0	0	0	0	0	0	1	0	0	0	0	0	2	0	0	10	0	1060.57	sp|O00231|PSD11_HUMAN26Sproteasomenon-ATPaseregulatorysubunit11OS=HomosapiensOX=9606GN=PSMD11PE=1SV=3;tr|J3QRY4|J3QRY4_HUMAN26Sproteasomenon-ATPaseregulatorysubunit11(Fragment)OS=HomosapiensOX=9606GN=PSMD11PE=1SV=8	sp|O00231|PSD11_HUMAN26Sproteasomenon-ATPaseregulatorysubunit11OS=HomosapiensOX=9606GN=PSMD11PE=1SV=3	2	11	yes	no	2	0.00061614	60.59				By MS/MS	By MS/MS	By matching	By matching
AAAAVVVPAEWIK	______________________________	______________________________	M	A	A	I	K	N	5	0	0	0	0	0	1	0	0	1	0	1	0	0	1	0	0	1	0	3	0	0	13	0	1323.76	tr|F2Z2V2|F2Z2V2_HUMANTHOcomplexsubunit2OS=HomosapiensOX=9606GN=THOC2PE=1SV=1;sp|Q8NI27|THOC2_HUMANTHOcomplexsubunit2OS=HomosapiensOX=9606GN=THOC2PE=1SV=2	tr|F2Z2V2|F2Z2V2_HUMANTHOcomplexsubunit2OS=HomosapiensOX=9606GN=THOC2PE=1SV=1	2	14	yes	no	2	0.00034518	55.549				By matching	By matching	By matching	By MS/MS
AAADSDPNLDPLMNPHIR	LGFLALLALMSRLGRAAADSDPNLDPLMNP	DSDPNLDPLMNPHIRVGPS___________	R	A	A	I	R	V	3	1	2	3	0	0	0	0	1	1	2	0	1	0	3	1	0	0	0	0	0	0	18	0	1945.93	sp|O95159|ZFPL1_HUMANZincfingerprotein-like1OS=HomosapiensOX=9606GN=ZFPL1PE=1SV=2	sp|O95159|ZFPL1_HUMANZincfingerprotein-like1OS=HomosapiensOX=9606GN=ZFPL1PE=1SV=2	289	306	yes	yes	3	0.013651	16.123				By matching	By matching	By matching	By MS/MS
AAAEAAAEAK	EWAAQYREAMEADLKAAAEAAAEAKARAEI	EADLKAAAEAAAEAKARAEIRARMGIGLGS	K	A	A	A	K	A	7	0	0	0	0	0	2	0	0	0	0	1	0	0	0	0	0	0	0	0	0	0	10	0	901.451	tr|Q5H907|Q5H907_HUMANMelanomaantigenfamilyD,2,isoformCRA_dOS=HomosapiensOX=9606GN=MAGED2PE=1SV=1;tr|Q5H909|Q5H909_HUMANMelanoma-associatedantigenD2OS=HomosapiensOX=9606GN=MAGED2PE=1SV=2;sp|Q9UNF1|MAGD2_HUMANMelanoma-associatedantigenD2OS=HomosapiensOX=9606GN=MAGED2PE=1SV=2	tr|Q5H907|Q5H907_HUMANMelanomaantigenfamilyD,2,isoformCRA_dOS=HomosapiensOX=9606GN=MAGED2PE=1SV=1	400	409	yes	no	2	0.0082384	39.305						By matching	By MS/MS
AAAEDVNVTFEDQQK	______________________________	AAAEDVNVTFEDQQKINKFARNTSRITELK	K	A	A	Q	K	I	3	0	1	2	0	2	2	0	0	0	0	1	0	1	0	0	1	0	0	2	0	0	15	0	1663.77	sp|Q9NQP4|PFD4_HUMANPrefoldinsubunit4OS=HomosapiensOX=9606GN=PFDN4PE=1SV=1;tr|E9PQY2|E9PQY2_HUMANPrefoldinsubunit4OS=HomosapiensOX=9606GN=PFDN4PE=1SV=1	sp|Q9NQP4|PFD4_HUMANPrefoldinsubunit4OS=HomosapiensOX=9606GN=PFDN4PE=1SV=1	8	22	yes	no	2	7.0025e-19	82.171				By MS/MS
AAAEVNQDYGLDPK	RMPTPVIKAFGILKRAAAEVNQDYGLDPKI	RAAAEVNQDYGLDPKIANAIMKAADEVAEG	R	A	A	P	K	I	3	0	1	2	0	1	1	1	0	0	1	1	0	0	1	0	0	0	1	1	0	0	14	0	1489.7	sp|P07954|FUMH_HUMANFumaratehydratase,mitochondrialOS=HomosapiensOX=9606GN=FHPE=1SV=3	sp|P07954|FUMH_HUMANFumaratehydratase,mitochondrialOS=HomosapiensOX=9606GN=FHPE=1SV=3	102	115	yes	yes	2	0.00042033	58.699		By matching		By MS/MS	By MS/MS	By MS/MS	By MS/MS
AAAFEEQENETVVVK	AVKRASDNLVKAAQKAAAFEEQENETVVVK	AAAFEEQENETVVVKEKMVGGIAQIIAAQE	K	A	A	V	K	E	3	0	1	0	0	1	4	0	0	0	0	1	0	1	0	0	1	0	0	3	0	0	15	0	1662.81	sp|Q9Y490|TLN1_HUMANTalin-1OS=HomosapiensOX=9606GN=TLN1PE=1SV=3	sp|Q9Y490|TLN1_HUMANTalin-1OS=HomosapiensOX=9606GN=TLN1PE=1SV=3	2477	2491	yes	yes	2	3.551e-06	81.475				By MS/MS	By MS/MS	By MS/MS	By MS/MS
AAAGEFADDPCSSVK	VAAVEDVRKQGDLMKAAAGEFADDPCSSVK	AAAGEFADDPCSSVKRGNMVRAARALLSAV	K	A	A	V	K	R	4	0	0	2	1	0	1	1	0	0	0	1	0	1	1	2	0	0	0	1	0	0	15	0	1523.66	tr|G3XAM7|G3XAM7_HUMANCatenin(Cadherin-associatedprotein),alpha1,102kDa,isoformCRA_aOS=HomosapiensOX=9606GN=CTNNA1PE=1SV=1;sp|P35221|CTNA1_HUMANCateninalpha-1OS=HomosapiensOX=9606GN=CTNNA1PE=1SV=1;tr|E5RIB1|E5RIB1_HUMANCateninalpha-1(Fragment)OS=HomosapiensOX=9606GN=CTNNA1PE=1SV=1;tr|E5RG03|E5RG03_HUMANCateninalpha-1(Fragment)OS=HomosapiensOX=9606GN=CTNNA1PE=1SV=1;tr|E5RJ41|E5RJ41_HUMANCateninalp…	tr|G3XAM7|G3XAM7_HUMANCatenin(Cadherin-associatedprotein),alpha1,102kDa,isoformCRA_aOS=HomosapiensOX=9606GN=CTNNA1PE=1SV=1	106	120	yes	no	2	0.0011894	43.628				By MS/MS	By MS/MS	By MS/MS	By matching
AAAGELQEDSGLCVLAR	DSKLSFREFLLIFRKAAAGELQEDSGLCVL	AGELQEDSGLCVLARLSEIDVSSEGVKGAK	K	A	A	A	R	L	4	1	0	1	1	1	2	2	0	0	3	0	0	0	0	1	0	0	0	1	0	0	17	0	1758.86	sp|Q96C19|EFHD2_HUMANEF-handdomain-containingproteinD2OS=HomosapiensOX=9606GN=EFHD2PE=1SV=1;tr|H0Y4Y4|H0Y4Y4_HUMANEF-handdomain-containingproteinD2(Fragment)OS=HomosapiensOX=9606GN=EFHD2PE=1SV=1	sp|Q96C19|EFHD2_HUMANEF-handdomain-containingproteinD2OS=HomosapiensOX=9606GN=EFHD2PE=1SV=1	160	176	yes	no	2	0.00015191	53.528				By MS/MS	By MS/MS	By matching	By MS/MS
AAAGGGGGGAAAAGR	______________________________	AAAGGGGGGAAAAGRAYSFKVVLLGEGCVG	M	A	A	G	R	A	7	1	0	0	0	0	0	7	0	0	0	0	0	0	0	0	0	0	0	0	0	0	15	0	1070.52	sp|Q9UL25|RAB21_HUMANRas-relatedproteinRab-21OS=HomosapiensOX=9606GN=RAB21PE=1SV=3	sp|Q9UL25|RAB21_HUMANRas-relatedproteinRab-21OS=HomosapiensOX=9606GN=RAB21PE=1SV=3	2	16	yes	yes	2	8.0673e-16	112.75				By MS/MS	By matching	By matching	By MS/MS
AAAITSDILEALGR	IQDFIEAEDDLSSFRAAAITSDILEALGRD	RAAAITSDILEALGRDGHFTLFAPTNEAFE	R	A	A	G	R	D	4	1	0	1	0	0	1	1	0	2	2	0	0	0	0	1	1	0	0	0	0	0	14	0	1399.77	sp|Q15063|POSTN_HUMANPeriostinOS=HomosapiensOX=9606GN=POSTNPE=1SV=2;tr|B1ALD9|B1ALD9_HUMANPeriostinOS=HomosapiensOX=9606GN=POSTNPE=1SV=1	sp|Q15063|POSTN_HUMANPeriostinOS=HomosapiensOX=9606GN=POSTNPE=1SV=2	252	265	no	no	2	1.8717e-05	81.865	By MS/MS	By matching
AAAMDVDTPSGTNSGAGK	______________________________	MDVDTPSGTNSGAGKKRFEVKKWNAVALWA	M	A	A	G	K	K	4	0	1	2	0	0	0	3	0	0	0	1	1	0	1	2	2	0	0	1	0	0	18	0	1648.74	sp|P62877|RBX1_HUMANE3ubiquitin-proteinligaseRBX1OS=HomosapiensOX=9606GN=RBX1PE=1SV=1	sp|P62877|RBX1_HUMANE3ubiquitin-proteinligaseRBX1OS=HomosapiensOX=9606GN=RBX1PE=1SV=1	2	19	yes	yes	2	3.3084e-05	66.289				By MS/MS	By MS/MS	By MS/MS	By MS/MS
AAAPAPEEEMDECEQALAAEPK	EEKQKPQAERKEEKKAAAPAPEEEMDECEQ	EEMDECEQALAAEPKAKDPFAHLPKSTFVL	K	A	A	P	K	A	7	0	0	1	1	1	6	0	0	0	1	1	1	0	3	0	0	0	0	0	0	0	22	0	2356.02	sp|P26641|EF1G_HUMANElongationfactor1-gammaOS=HomosapiensOX=9606GN=EEF1GPE=1SV=3	sp|P26641|EF1G_HUMANElongationfactor1-gammaOS=HomosapiensOX=9606GN=EEF1GPE=1SV=3	254	275	yes	yes	2	8.3033e-08	48.14				By MS/MS	By MS/MS	By matching	By MS/MS
AAAPAPVSEAVCR	KEKPSKPTEKTEESKAAAPAPVSEAVCRTS	SKAAAPAPVSEAVCRTSMCSIQSAPPEPAT	K	A	A	C	R	T	5	1	0	0	1	0	1	0	0	0	0	0	0	0	2	1	0	0	0	2	0	0	13	0	1297.64	tr|A0A0C4DGB5|A0A0C4DGB5_HUMANCalpastatinOS=HomosapiensOX=9606GN=CASTPE=1SV=1;tr|E9PCH5|E9PCH5_HUMANCalpastatinOS=HomosapiensOX=9606GN=CASTPE=1SV=1;tr|E7EVY3|E7EVY3_HUMANCalpastatinOS=HomosapiensOX=9606GN=CASTPE=1SV=1;tr|B7Z574|B7Z574_HUMANCalpastatinOS=HomosapiensOX=9606GN=CASTPE=1SV=1;sp|P20810|ICAL_HUMANCalpastatinOS=HomosapiensOX=9606GN=CASTPE=1SV=4;tr|E7ES10|E7ES10_HUMANCalpastatin(Fragment)…	tr|A0A0C4DGB5|A0A0C4DGB5_HUMANCalpastatinOS=HomosapiensOX=9606GN=CASTPE=1SV=1	443	455	yes	no	2	8.9209e-05	67.726				By MS/MS		By MS/MS	By MS/MS
AAAPQAWAGPMEEPPQAQAPPR	ETQEPSPILDSEETRAAAPQAWAGPMEEPP	AGPMEEPPQAQAPPRGPGSPAEDLMFMESA	R	A	A	P	R	G	7	1	0	0	0	3	2	1	0	0	0	0	1	0	6	0	0	1	0	0	0	0	22	0	2270.09	sp|Q16643|DREB_HUMANDrebrinOS=HomosapiensOX=9606GN=DBN1PE=1SV=4;tr|D6R9Q9|D6R9Q9_HUMANDrebrinOS=HomosapiensOX=9606GN=DBN1PE=1SV=1	sp|Q16643|DREB_HUMANDrebrinOS=HomosapiensOX=9606GN=DBN1PE=1SV=4	391	412	yes	no	2;3	2.6875e-10	49.089				By MS/MS	By MS/MS	By MS/MS	By MS/MS
AAAQEQYSAAVAR	MVIDGVTYPGNIKEKAAAQEQYSAAVARGE	EKAAAQEQYSAAVARGESAGLVRATGRKTE	K	A	A	A	R	G	6	1	0	0	0	2	1	0	0	0	0	0	0	0	0	1	0	0	1	1	0	0	13	0	1334.66	CON__Q3T052	CON__Q3T052	100	112	yes	yes	2	0.0020462	43.512	By matching	By MS/MS	By matching
AAAQLLQSQAQQSGAQQTK	KKELEEEVNNFQKKKAAAQLLQSQAQQSGA	LLQSQAQQSGAQQTKKDKDKKK________	K	A	A	T	K	K	5	0	0	0	0	7	0	1	0	0	2	1	0	0	0	2	1	0	0	0	0	0	19	0	1956	tr|D6RGI3|D6RGI3_HUMANSeptin11,isoformCRA_bOS=HomosapiensOX=9606GN=SEPTIN11PE=1SV=1;sp|Q9NVA2|SEP11_HUMANSeptin-11OS=HomosapiensOX=9606GN=SEPTIN11PE=1SV=3;tr|D6RER5|D6RER5_HUMANSeptin-11OS=HomosapiensOX=9606GN=SEPTIN11PE=1SV=1;tr|H0Y961|H0Y961_HUMANSeptin-11(Fragment)OS=HomosapiensOX=9606GN=SEPTIN11PE=1SV=1;tr|H0Y9G8|H0Y9G8_HUMANSeptin-11(Fragment)OS=HomosapiensOX=9606GN=SEPTIN11PE=1SV=1	tr|D6RGI3|D6RGI3_HUMANSeptin11,isoformCRA_bOS=HomosapiensOX=9606GN=SEPTIN11PE=1SV=1	400	418	yes	no	2;3	2.0005e-06	72.496				By MS/MS	By MS/MS	By MS/MS	By MS/MS
AAATGAVAASAASGQAEGK	______________________________	GAVAASAASGQAEGKKITDLRVIDLKSELK	M	A	A	G	K	K	9	0	0	0	0	1	1	3	0	0	0	1	0	0	0	2	1	0	0	1	0	0	19	0	1587.79	tr|H0YLW7|H0YLW7_HUMANSAFB-liketranscriptionmodulatorOS=HomosapiensOX=9606GN=SLTMPE=1SV=1;tr|H0YMW8|H0YMW8_HUMANSAFB-liketranscriptionmodulatorOS=HomosapiensOX=9606GN=SLTMPE=1SV=1;tr|H0YNF3|H0YNF3_HUMANSAFB-liketranscriptionmodulator(Fragment)OS=HomosapiensOX=9606GN=SLTMPE=1SV=1;tr|H0YMR6|H0YMR6_HUMANSAFB-liketranscriptionmodulatorOS=HomosapiensOX=9606GN=SLTMPE=1SV=1;tr|H0YLE6|H0YLE6_HUMANSAFB-li…	tr|H0YLW7|H0YLW7_HUMANSAFB-liketranscriptionmodulatorOS=HomosapiensOX=9606GN=SLTMPE=1SV=1	2	20	yes	no	2	2.0503e-21	109.84					By MS/MS		By MS/MS
AAATGPSFWLGNETLK	______________________________	AATGPSFWLGNETLKVPLALFALNRQRLCE	M	A	A	L	K	V	3	0	1	0	0	0	1	2	0	0	2	1	0	1	1	1	2	1	0	0	0	0	16	0	1661.84	sp|P12955|PEPD_HUMANXaa-ProdipeptidaseOS=HomosapiensOX=9606GN=PEPDPE=1SV=3	sp|P12955|PEPD_HUMANXaa-ProdipeptidaseOS=HomosapiensOX=9606GN=PEPDPE=1SV=3	2	17	yes	yes	2	0.00014778	73.781				By MS/MS	By MS/MS		By MS/MS
AAATLTSK	______________________________	______________________________	M	A	A	S	K	L	3	0	0	0	0	0	0	0	0	0	1	1	0	0	0	1	2	0	0	0	0	0	8	0	761.428	sp|Q9UDW1|QCR9_HUMANCytochromeb-c1complexsubunit9OS=HomosapiensOX=9606GN=UQCR10PE=1SV=3	sp|Q9UDW1|QCR9_HUMANCytochromeb-c1complexsubunit9OS=HomosapiensOX=9606GN=UQCR10PE=1SV=3	2	9	yes	yes	2	0.048971	31.229				By MS/MS	By matching		By matching
AAATPESQEPQAK	EIGACSDEGTAQEGKAAATPESQEPQAKGA	GKAAATPESQEPQAKGAEASAASEEEAGPQ	K	A	A	A	K	G	4	0	0	0	0	2	2	0	0	0	0	1	0	0	2	1	1	0	0	0	0	0	13	0	1326.64	sp|P49006|MRP_HUMANMARCKS-relatedproteinOS=HomosapiensOX=9606GN=MARCKSL1PE=1SV=2	sp|P49006|MRP_HUMANMARCKS-relatedproteinOS=HomosapiensOX=9606GN=MARCKSL1PE=1SV=2	145	157	yes	yes	2	8.2516e-09	107.79				By MS/MS	By MS/MS	By MS/MS	By MS/MS
AAAVAAAGAGEPQSPDELLPK	______________________________	AGAGEPQSPDELLPKGDAEKPEEELEEDDD	M	A	A	P	K	G	7	0	0	1	0	1	2	2	0	0	2	1	0	0	3	1	0	0	0	1	0	0	21	0	1962.01	sp|Q9NS69|TOM22_HUMANMitochondrialimportreceptorsubunitTOM22homologOS=HomosapiensOX=9606GN=TOMM22PE=1SV=3	sp|Q9NS69|TOM22_HUMANMitochondrialimportreceptorsubunitTOM22homologOS=HomosapiensOX=9606GN=TOMM22PE=1SV=3	2	22	yes	yes	2;3	5.9016e-10	77.64				By MS/MS	By MS/MS		By matching
AAAVLPVLDLAQR	KRIEAIVKNYPEGHKAAAVLPVLDLAQRQN	HKAAAVLPVLDLAQRQNGWLPISAMNKVAE	K	A	A	Q	R	Q	4	1	0	1	0	1	0	0	0	0	3	0	0	0	1	0	0	0	0	2	0	0	13	0	1335.79	sp|P19404|NDUV2_HUMANNADHdehydrogenase[ubiquinone]flavoprotein2,mitochondrialOS=HomosapiensOX=9606GN=NDUFV2PE=1SV=2;tr|E7EPT4|E7EPT4_HUMANNADHdehydrogenase[ubiquinone]flavoprotein2,mitochondrialOS=HomosapiensOX=9606GN=NDUFV2PE=1SV=1	sp|P19404|NDUV2_HUMANNADHdehydrogenase[ubiquinone]flavoprotein2,mitochondrialOS=HomosapiensOX=9606GN=NDUFV2PE=1SV=2	76	88	yes	no	2	9.1372e-05	67.563	By matching	By matching		By MS/MS	By MS/MS	By MS/MS	By MS/MS
AAAVSEAEADFYEQNSR	SDSRFLLGSWLEQARAAAVSEAEADFYEQN	AVSEAEADFYEQNSRYQLTLWGPEGNILDY	R	A	A	S	R	Y	5	1	1	1	0	1	3	0	0	0	0	0	0	1	0	2	0	0	1	1	0	0	17	0	1856.82	sp|P54802|ANAG_HUMANAlpha-N-acetylglucosaminidaseOS=HomosapiensOX=9606GN=NAGLUPE=1SV=2	sp|P54802|ANAG_HUMANAlpha-N-acetylglucosaminidaseOS=HomosapiensOX=9606GN=NAGLUPE=1SV=2	627	643	yes	yes	2	0.023424	29.299					By MS/MS		By MS/MS
AAAYSAQVQPVDGATR	AQMEAEWREALRALRAAAYSAQVQPVDGAT	AAYSAQVQPVDGATRKKSQRVCRPRSIWRA	R	A	A	T	R	K	5	1	0	1	0	2	0	1	0	0	0	0	0	0	1	1	1	0	1	2	0	0	16	0	1603.8	tr|A0A3B3IRR6|A0A3B3IRR6_HUMANUPF0488proteinC8orf33OS=HomosapiensOX=9606GN=C8orf33PE=1SV=1;sp|Q9H7E9|CH033_HUMANUPF0488proteinC8orf33OS=HomosapiensOX=9606GN=C8orf33PE=1SV=1;tr|A0A3B3IT54|A0A3B3IT54_HUMANUPF0488proteinC8orf33OS=HomosapiensOX=9606GN=C8orf33PE=1SV=1;tr|A0A3B3ITA3|A0A3B3ITA3_HUMANUPF0488proteinC8orf33OS=HomosapiensOX=9606GN=C8orf33PE=1SV=1	tr|A0A3B3IRR6|A0A3B3IRR6_HUMANUPF0488proteinC8orf33OS=HomosapiensOX=9606GN=C8orf33PE=1SV=1	183	198	yes	no	2	0.00019949	57.836				By MS/MS	By MS/MS
AACGAVLLTELLER	AAAAAAAAGAFAGRRAACGAVLLTELLERA	RAACGAVLLTELLERAAFYGITSNLVLFLN	R	A	A	E	R	A	3	1	0	0	1	0	2	1	0	0	4	0	0	0	0	0	1	0	0	1	0	0	14	0	1514.81	sp|Q8N697|S15A4_HUMANSolutecarrierfamily15member4OS=HomosapiensOX=9606GN=SLC15A4PE=1SV=1	sp|Q8N697|S15A4_HUMANSolutecarrierfamily15member4OS=HomosapiensOX=9606GN=SLC15A4PE=1SV=1	35	48	yes	yes	2;3	0.00042202	58.676				By MS/MS	By MS/MS	By matching	By MS/MS
AACLESAQEPAGAWGNK	DPPTYKDAFPPLPEKAACLESAQEPAGAWG	CLESAQEPAGAWGNKIRPIKASVITQVFHV	K	A	A	N	K	I	5	0	1	0	1	1	2	2	0	0	1	1	0	0	1	1	0	1	0	0	0	0	17	0	1758.8	tr|A0A024R4E5|A0A024R4E5_HUMANHighdensitylipoproteinbindingprotein(Vigilin),isoformCRA_aOS=HomosapiensOX=9606GN=HDLBPPE=1SV=1;tr|C9JIZ1|C9JIZ1_HUMANVigilin(Fragment)OS=HomosapiensOX=9606GN=HDLBPPE=1SV=2;tr|C9J5E5|C9J5E5_HUMANVigilin(Fragment)OS=HomosapiensOX=9606GN=HDLBPPE=1SV=2;tr|C9JHS7|C9JHS7_HUMANVigilin(Fragment)OS=HomosapiensOX=9606GN=HDLBPPE=1SV=2;tr|C9JHZ8|C9JHZ8_HUMANVigilin(Fragment)OS=…	tr|A0A024R4E5|A0A024R4E5_HUMANHighdensitylipoproteinbindingprotein(Vigilin),isoformCRA_aOS=HomosapiensOX=9606GN=HDLBPPE=1SV=1	51	67	yes	no	2	5.4639e-12	99.522				By MS/MS	By MS/MS	By MS/MS	By MS/MS
AADCEVEQWDSDEPIPAK	VTRRIPAEGRVALARAADCEVEQWDSDEPI	CEVEQWDSDEPIPAKELERGVAGAHGLLCL	R	A	A	A	K	E	3	0	0	3	1	1	3	0	0	1	0	1	0	0	2	1	0	1	0	1	0	0	18	0	2058.88	sp|Q9UBQ7|GRHPR_HUMANGlyoxylatereductase/hydroxypyruvatereductaseOS=HomosapiensOX=9606GN=GRHPRPE=1SV=1;tr|U3KQ56|U3KQ56_HUMANGlyoxylatereductase/hydroxypyruvatereductaseOS=HomosapiensOX=9606GN=GRHPRPE=1SV=1	sp|Q9UBQ7|GRHPR_HUMANGlyoxylatereductase/hydroxypyruvatereductaseOS=HomosapiensOX=9606GN=GRHPRPE=1SV=1	26	43	yes	no	2	5.1124e-05	64.55				By MS/MS	By MS/MS	By MS/MS	By matching
AADESER	ERLATALQKLEEAEKAADESERGMKVIENR	QKLEEAEKAADESERGMKVIENRALKDEEK	K	A	A	E	R	G	2	1	0	1	0	0	2	0	0	0	0	0	0	0	0	1	0	0	0	0	0	0	7	0	776.33	sp|P67936|TPM4_HUMANTropomyosinalpha-4chainOS=HomosapiensOX=9606GN=TPM4PE=1SV=3;tr|A0A2R8Y5V9|A0A2R8Y5V9_HUMANTropomyosinalpha-4chainOS=HomosapiensOX=9606GN=TPM4PE=1SV=1;tr|A0A2R8YGX3|A0A2R8YGX3_HUMANTropomyosinalpha-4chainOS=HomosapiensOX=9606GN=TPM4PE=1SV=1;tr|A0A2R8YH90|A0A2R8YH90_HUMANTropomyosinalpha-4chain(Fragment)OS=HomosapiensOX=9606GN=TPM4PE=1SV=1;tr|A0A2R8YE05|A0A2R8YE05_HUMANTropomyos…	tr|J3KN67|J3KN67_HUMANTropomyosinalpha-3chainOS=HomosapiensOX=9606GN=TPM3PE=1SV=1	120	126	no	no	2	8.7768e-13	107.43					By MS/MS	By MS/MS	By MS/MS
AADFIDQALAQK	______________________________	FERAADFIDQALAQKNDGVSLLLPRLKSNG	R	A	A	Q	K	N	4	0	0	2	0	2	0	0	0	1	1	1	0	1	0	0	0	0	0	0	0	0	12	0	1289.66	tr|K7ELG5|K7ELG5_HUMANDual-specificityproteinphosphatase3(Fragment)OS=HomosapiensOX=9606GN=DUSP3PE=1SV=1;tr|K7ES89|K7ES89_HUMANDualspecificityproteinphosphatase(Fragment)OS=HomosapiensOX=9606GN=DUSP3PE=1SV=1;sp|P51452|DUS3_HUMANDualspecificityproteinphosphatase3OS=HomosapiensOX=9606GN=DUSP3PE=1SV=1	tr|K7ELG5|K7ELG5_HUMANDual-specificityproteinphosphatase3(Fragment)OS=HomosapiensOX=9606GN=DUSP3PE=1SV=1	7	18	yes	no	2	0.00037593	60.828				By matching	By MS/MS	By matching	By MS/MS
AADFQLHTHVNDGTEFGGSIYQK	AKSKLSQNNFALGYKAADFQLHTHVNDGTE	HVNDGTEFGGSIYQKVNEKIETSINLAWTA	K	A	A	Q	K	V	2	0	1	2	0	2	1	3	2	1	1	1	0	2	0	1	2	0	1	1	0	0	23	0	2534.18	sp|Q9Y277|VDAC3_HUMANVoltage-dependentanion-selectivechannelprotein3OS=HomosapiensOX=9606GN=VDAC3PE=1SV=1	sp|Q9Y277|VDAC3_HUMANVoltage-dependentanion-selectivechannelprotein3OS=HomosapiensOX=9606GN=VDAC3PE=1SV=1	175	197	yes	yes	3	0.0025494	23.296				By MS/MS
AADFSDPAFLAHTNR	DFKTQVREYYFAEVRAADFSDPAFLAHTNR	AADFSDPAFLAHTNRHVARLTKGLIRDALQ	R	A	A	N	R	H	4	1	1	2	0	0	0	0	1	0	1	0	0	2	1	1	1	0	0	0	0	0	15	0	1631.77	CON__ENSEMBL:ENSBTAP00000018574	CON__ENSEMBL:ENSBTAP00000018574	247	261	yes	yes	3	0.0021374	36.022		By MS/MS		By matching	By matching	By matching	By matching
AADIGVAMGQTGTDVCK	VAMTGDGVNDAVALKAADIGVAMGQTGTDV	DIGVAMGQTGTDVCKEAADMILVDDDFQTI	K	A	A	C	K	E	3	0	0	2	1	1	0	3	0	1	0	1	1	0	0	0	2	0	0	2	0	0	17	0	1692.78	tr|B4E2Q0|B4E2Q0_HUMANCalcium-transportingATPaseOS=HomosapiensOX=9606GN=ATP2C1PE=1SV=1;tr|H0Y9V7|H0Y9V7_HUMANCalcium-transportingATPasetype2Cmember1(Fragment)OS=HomosapiensOX=9606GN=ATP2C1PE=1SV=1;sp|P98194|AT2C1_HUMANCalcium-transportingATPasetype2Cmember1OS=HomosapiensOX=9606GN=ATP2C1PE=1SV=3;tr|H0Y9S7|H0Y9S7_HUMANCalcium-transportingATPasetype2Cmember1(Fragment)OS=HomosapiensOX=9606GN=ATP2C1PE…	tr|B4E2Q0|B4E2Q0_HUMANCalcium-transportingATPaseOS=HomosapiensOX=9606GN=ATP2C1PE=1SV=1	688	704	yes	no	2	0.015939	32.062
AADLLYAMCDR	INALKTERDVSVRQRAADLLYAMCDRSNAK	VRQRAADLLYAMCDRSNAKQIVSEMLRYLE	R	A	A	D	R	S	3	1	0	2	1	0	0	0	0	0	2	0	1	0	0	0	0	0	1	0	0	0	11	0	1297.58	sp|O95782|AP2A1_HUMANAP-2complexsubunitalpha-1OS=HomosapiensOX=9606GN=AP2A1PE=1SV=3	sp|O95782|AP2A1_HUMANAP-2complexsubunitalpha-1OS=HomosapiensOX=9606GN=AP2A1PE=1SV=3	389	399	yes	yes	2	0.00032175	68.735			By matching	By matching	By MS/MS	By MS/MS	By MS/MS
AADLNGDLTATR	HTFKKMLPRDERRFKAADLNGDLTATREEF	RFKAADLNGDLTATREEFTAFLHPEEFEHM	K	A	A	T	R	E	3	1	1	2	0	0	0	1	0	0	2	0	0	0	0	0	2	0	0	0	0	0	12	0	1216.6	sp|Q15293|RCN1_HUMANReticulocalbin-1OS=HomosapiensOX=9606GN=RCN1PE=1SV=1;tr|E9PP27|E9PP27_HUMANUncharacterizedprotein(Fragment)OS=HomosapiensOX=9606PE=1SV=1	sp|Q15293|RCN1_HUMANReticulocalbin-1OS=HomosapiensOX=9606GN=RCN1PE=1SV=1	177	188	yes	no	2	0.00027361	64.04				By MS/MS	By MS/MS	By MS/MS
AADPPAENSSAPEAEQGGAE	RRPENPKPQDGKETKAADPPAENSSAPEAE	AENSSAPEAEQGGAE_______________	K	A	A	A	E	-	6	0	1	1	0	1	4	2	0	0	0	0	0	0	3	2	0	0	0	0	0	0	20	0	1896.8	sp|P67809|YBOX1_HUMANY-box-bindingprotein1OS=HomosapiensOX=9606GN=YBX1PE=1SV=3;tr|H0Y449|H0Y449_HUMANY-box-bindingprotein1(Fragment)OS=HomosapiensOX=9606GN=YBX1PE=1SV=1	sp|P67809|YBOX1_HUMANY-box-bindingprotein1OS=HomosapiensOX=9606GN=YBX1PE=1SV=3	305	324	yes	no	2	0.019155	29.689				By matching	By matching	By MS/MS	By matching
AADRLPNLSSPSAEGPPGPPSGPAPR	VTSEEFDKFLEERAKAADRLPNLSSPSAEG	SAEGPPGPPSGPAPRKKTQEKDDDMLFAL_	K	A	A	P	R	K	4	2	1	1	0	0	1	3	0	0	2	0	0	0	8	4	0	0	0	0	0	0	26	1	2494.26	sp|O60784|TOM1_HUMANTargetofMybprotein1OS=HomosapiensOX=9606GN=TOM1PE=1SV=2	sp|O60784|TOM1_HUMANTargetofMybprotein1OS=HomosapiensOX=9606GN=TOM1PE=1SV=2	453	478	yes	yes	3	0.00026259	32.952				By MS/MS		By matching	By matching
AADTQVSETLKR	______________________________	______________________________	M	A	A	K	R	F	2	1	0	1	0	1	1	0	0	0	1	1	0	0	0	1	2	0	0	1	0	0	12	1	1317.69	sp|Q92616|GCN1_HUMANeIF-2-alphakinaseactivatorGCN1OS=HomosapiensOX=9606GN=GCN1PE=1SV=6	sp|Q92616|GCN1_HUMANeIF-2-alphakinaseactivatorGCN1OS=HomosapiensOX=9606GN=GCN1PE=1SV=6	2	13	yes	yes	2	0.0001706	99.653				By MS/MS	By MS/MS	By MS/MS	By MS/MS
AAEAAAAPAESAAPAAGEEPSKEEGEPK	EQAAPGPAAGGEAPKAAEAAAAPAESAAPA	PAAGEEPSKEEGEPKKTEAPAAPAAQETKS	K	A	A	P	K	K	11	0	0	0	0	0	7	2	0	0	0	2	0	0	4	2	0	0	0	0	0	0	28	1	2635.22	sp|P80723|BASP1_HUMANBrainacidsolubleprotein1OS=HomosapiensOX=9606GN=BASP1PE=1SV=2	sp|P80723|BASP1_HUMANBrainacidsolubleprotein1OS=HomosapiensOX=9606GN=BASP1PE=1SV=2	122	149	yes	yes	3	1.6946e-36	107.87		By matching		By MS/MS	By MS/MS	By MS/MS	By MS/MS
AAEAGGAEEQYGFLTTPTK	EKMEAEDYVMAVVDKAAEAGGAEEQYGFLT	GGAEEQYGFLTTPTKQLGAQSPGREPASSI	K	A	A	T	K	Q	4	0	0	0	0	1	3	3	0	0	1	1	0	1	1	0	3	0	1	0	0	0	19	0	1939.92	sp|P46821|MAP1B_HUMANMicrotubule-associatedprotein1BOS=HomosapiensOX=9606GN=MAP1BPE=1SV=2	sp|P46821|MAP1B_HUMANMicrotubule-associatedprotein1BOS=HomosapiensOX=9606GN=MAP1BPE=1SV=2	1052	1070	yes	yes	2;3	9.4652e-08	103.4				By MS/MS	By MS/MS	By MS/MS	By matching
AAEAHVDAHYYEQNEQPTGTCAACITGDNR	GCIGIDKFGEILKRKAAEAHVDAHYYEQNE	QPTGTCAACITGDNRSLIANLAAANCYKKE	K	A	A	N	R	S	6	1	2	2	2	2	3	2	2	1	0	0	0	0	1	0	3	0	2	1	0	0	30	0	3348.42	tr|A0A5K1VW54|A0A5K1VW54_HUMANAdenosinekinaseOS=HomosapiensOX=9606GN=ADKPE=4SV=1;sp|P55263|ADK_HUMANAdenosinekinaseOS=HomosapiensOX=9606GN=ADKPE=1SV=2;tr|A0A5F9ZHJ1|A0A5F9ZHJ1_HUMANAdenosinekinaseOS=HomosapiensOX=9606GN=ADKPE=1SV=1;tr|A0A5F9ZH31|A0A5F9ZH31_HUMANAdenosinekinaseOS=HomosapiensOX=9606GN=ADKPE=1SV=1;tr|A0A5K1VW94|A0A5K1VW94_HUMANAdenosinekinaseOS=HomosapiensOX=9606GN=ADKPE=4SV=1;tr|A0…	tr|A0A5K1VW54|A0A5K1VW54_HUMANAdenosinekinaseOS=HomosapiensOX=9606GN=ADKPE=4SV=1	120	149	yes	no	4	7.6452e-05	30.602						By MS/MS	By MS/MS
AAEDDEDDDVDTK	DGDEDEEAESATGKRAAEDDEDDDVDTKKQ	KRAAEDDEDDDVDTKKQKTDEDD_______	R	A	A	T	K	K	2	0	0	6	0	0	2	0	0	0	0	1	0	0	0	0	1	0	0	1	0	0	13	0	1436.54	tr|B8ZZQ6|B8ZZQ6_HUMANProthymosinalphaOS=HomosapiensOX=9606GN=PTMAPE=1SV=1;sp|P06454|PTMA_HUMANProthymosinalphaOS=HomosapiensOX=9606GN=PTMAPE=1SV=2;tr|B8ZZA1|B8ZZA1_HUMANProthymosinalphaOS=HomosapiensOX=9606GN=PTMAPE=1SV=1;tr|B8ZZW7|B8ZZW7_HUMANProthymosinalphaOS=HomosapiensOX=9606GN=PTMAPE=1SV=1;tr|H7C2N1|H7C2N1_HUMANProthymosinalpha(Fragment)OS=HomosapiensOX=9606GN=PTMAPE=1SV=1	tr|B8ZZQ6|B8ZZQ6_HUMANProthymosinalphaOS=HomosapiensOX=9606GN=PTMAPE=1SV=1	87	99	yes	no	2	3.2378e-05	91.855				By MS/MS	By MS/MS	By MS/MS	By MS/MS
AAEDDEDDDVDTKK	DGDEDEEAESATGKRAAEDDEDDDVDTKKQ	RAAEDDEDDDVDTKKQKTDEDD________	R	A	A	K	K	Q	2	0	0	6	0	0	2	0	0	0	0	2	0	0	0	0	1	0	0	1	0	0	14	1	1564.64	tr|B8ZZQ6|B8ZZQ6_HUMANProthymosinalphaOS=HomosapiensOX=9606GN=PTMAPE=1SV=1;sp|P06454|PTMA_HUMANProthymosinalphaOS=HomosapiensOX=9606GN=PTMAPE=1SV=2;tr|B8ZZA1|B8ZZA1_HUMANProthymosinalphaOS=HomosapiensOX=9606GN=PTMAPE=1SV=1;tr|B8ZZW7|B8ZZW7_HUMANProthymosinalphaOS=HomosapiensOX=9606GN=PTMAPE=1SV=1;tr|H7C2N1|H7C2N1_HUMANProthymosinalpha(Fragment)OS=HomosapiensOX=9606GN=PTMAPE=1SV=1	tr|B8ZZQ6|B8ZZQ6_HUMANProthymosinalphaOS=HomosapiensOX=9606GN=PTMAPE=1SV=1	87	100	yes	no	2;3	6.353e-132	180.88				By MS/MS	By MS/MS	By MS/MS	By MS/MS
AAEDYGVIK	SMVFKQMEQVAQFLKAAEDYGVIKTDMFQT	VAQFLKAAEDYGVIKTDMFQTVDLFEGKDM	K	A	A	I	K	T	2	0	0	1	0	0	1	1	0	1	0	1	0	0	0	0	0	0	1	1	0	0	9	0	964.487	sp|Q01995|TAGL_HUMANTransgelinOS=HomosapiensOX=9606GN=TAGLNPE=1SV=4;tr|H0YCU9|H0YCU9_HUMANTransgelin(Fragment)OS=HomosapiensOX=9606GN=TAGLNPE=1SV=1	sp|Q01995|TAGL_HUMANTransgelinOS=HomosapiensOX=9606GN=TAGLNPE=1SV=4	100	108	yes	no	2	0.020084	35.88				By MS/MS	By matching
AAEEEDEADPK	EEEEEEDDEGPALKRAAEEEDEADPKRQKT	ALKRAAEEEDEADPKRQKTENGASA_____	R	A	A	P	K	R	3	0	0	2	0	0	4	0	0	0	0	1	0	0	1	0	0	0	0	0	0	0	11	0	1202.49	sp|P20962|PTMS_HUMANParathymosinOS=HomosapiensOX=9606GN=PTMSPE=1SV=2	sp|P20962|PTMS_HUMANParathymosinOS=HomosapiensOX=9606GN=PTMSPE=1SV=2	82	92	yes	yes	2	0.00040913	61.161					By matching	By MS/MS	By MS/MS
AAEEEDEADPKR	EEEEEEDDEGPALKRAAEEEDEADPKRQKT	LKRAAEEEDEADPKRQKTENGASA______	R	A	A	K	R	Q	3	1	0	2	0	0	4	0	0	0	0	1	0	0	1	0	0	0	0	0	0	0	12	1	1358.6	sp|P20962|PTMS_HUMANParathymosinOS=HomosapiensOX=9606GN=PTMSPE=1SV=2	sp|P20962|PTMS_HUMANParathymosinOS=HomosapiensOX=9606GN=PTMSPE=1SV=2	82	93	yes	yes	2;3	3.2533e-60	128.27				By MS/MS	By MS/MS	By MS/MS	By MS/MS
AAEEPQQQK	______________________________	______________________________	M	A	A	Q	K	Q	2	0	0	0	0	3	2	0	0	0	0	1	0	0	1	0	0	0	0	0	0	0	9	0	1027.49	sp|Q96FW1|OTUB1_HUMANUbiquitinthioesteraseOTUB1OS=HomosapiensOX=9606GN=OTUB1PE=1SV=2;tr|J3KR44|J3KR44_HUMANUbiquitinthioesteraseOS=HomosapiensOX=9606GN=OTUB1PE=1SV=2;tr|F5GYJ8|F5GYJ8_HUMANUbiquitinthioesteraseOTUB1OS=HomosapiensOX=9606GN=OTUB1PE=1SV=1;tr|F5H6Q1|F5H6Q1_HUMANUbiquitinthioesteraseOS=HomosapiensOX=9606GN=OTUB1PE=1SV=1;tr|F5H3F0|F5H3F0_HUMANUbiquitinthioesteraseOTUB1OS=HomosapiensOX=9…	sp|Q96FW1|OTUB1_HUMANUbiquitinthioesteraseOTUB1OS=HomosapiensOX=9606GN=OTUB1PE=1SV=2	2	10	yes	no	2	0.0036988	46.016				By matching	By MS/MS	By MS/MS
AAEEPSKVEEK	AAVAPEKPPASDETKAAEEPSKVEEKKAEE	DETKAAEEPSKVEEKKAEEAGASAAACEAP	K	A	A	E	K	K	2	0	0	0	0	0	4	0	0	0	0	2	0	0	1	1	0	0	0	1	0	0	11	1	1215.6	sp|P29966|MARCS_HUMANMyristoylatedalanine-richC-kinasesubstrateOS=HomosapiensOX=9606GN=MARCKSPE=1SV=4	sp|P29966|MARCS_HUMANMyristoylatedalanine-richC-kinasesubstrateOS=HomosapiensOX=9606GN=MARCKSPE=1SV=4	257	267	yes	yes	2;3	3.3348e-62	152.54				By MS/MS	By MS/MS	By MS/MS	By MS/MS
AAEIHSR	______________________________	______________________________	M	A	A	S	R	P	2	1	0	0	0	0	1	0	1	1	0	0	0	0	0	1	0	0	0	0	0	0	7	0	782.404	sp|Q8IWB7|WDFY1_HUMANWDrepeatandFYVEdomain-containingprotein1OS=HomosapiensOX=9606GN=WDFY1PE=1SV=1;tr|C9JJ54|C9JJ54_HUMANWDrepeatandFYVEdomain-containingprotein1(Fragment)OS=HomosapiensOX=9606GN=WDFY1PE=1SV=1;tr|A0A494C0A6|A0A494C0A6_HUMANWD_REPEATS_REGIONdomain-containingproteinOS=HomosapiensOX=9606PE=4SV=1	sp|Q8IWB7|WDFY1_HUMANWDrepeatandFYVEdomain-containingprotein1OS=HomosapiensOX=9606GN=WDFY1PE=1SV=1	2	8	yes	no	2	0.022491	46.813	By matching					By matching	By MS/MS
AAELFSQWMESSGK	LKLACDLNHAPCIQKAAELFSQWMESSGKL	KAAELFSQWMESSGKLNIPTDVLKIVYSVG	K	A	A	G	K	L	2	0	0	0	0	1	2	1	0	0	1	1	1	1	0	3	0	1	0	0	0	0	14	0	1569.71	sp|Q6P179|ERAP2_HUMANEndoplasmicreticulumaminopeptidase2OS=HomosapiensOX=9606GN=ERAP2PE=1SV=2	sp|Q6P179|ERAP2_HUMANEndoplasmicreticulumaminopeptidase2OS=HomosapiensOX=9606GN=ERAP2PE=1SV=2	770	783	yes	yes	2	0.00068526	67.153					By MS/MS	By matching	By MS/MS
AAELIANSLATAGDGLIELR	QQKKAAIISAEGDSKAAELIANSLATAGDG	ANSLATAGDGLIELRKLEAAEDIAYQLSRS	K	A	A	L	R	K	5	1	1	1	0	0	2	2	0	2	4	0	0	0	0	1	1	0	0	0	0	0	20	0	1997.08	sp|P35232|PHB_HUMANProhibitinOS=HomosapiensOX=9606GN=PHBPE=1SV=1;tr|C9JW96|C9JW96_HUMANProhibitin(Fragment)OS=HomosapiensOX=9606GN=PHBPE=1SV=2	sp|P35232|PHB_HUMANProhibitinOS=HomosapiensOX=9606GN=PHBPE=1SV=1	220	239	yes	no	2;3	5.137e-21	136.33				By MS/MS	By matching	By matching	By MS/MS
AAEMMASLLK	ELQKLKEMTNHQKKRAAEMMASLLKDLAEI	HQKKRAAEMMASLLKDLAEIGIAVGNNDVK	R	A	A	L	K	D	3	0	0	0	0	0	1	0	0	0	2	1	2	0	0	1	0	0	0	0	0	0	10	0	1063.54	sp|P33176|KINH_HUMANKinesin-1heavychainOS=HomosapiensOX=9606GN=KIF5BPE=1SV=1	sp|P33176|KINH_HUMANKinesin-1heavychainOS=HomosapiensOX=9606GN=KIF5BPE=1SV=1	551	560	yes	yes	2	0.0077237	40.002				By MS/MS	By MS/MS
AAEPQEQEFGK	EFQKRDVSLGTYGSRAAEPQEQEFGKSAWI	YGSRAAEPQEQEFGKSAWIRDYSSGGSSRT	R	A	A	G	K	S	2	0	0	0	0	2	3	1	0	0	0	1	0	1	1	0	0	0	0	0	0	0	11	0	1232.57	sp|Q9C0C2|TB182_HUMAN182kDatankyrase-1-bindingproteinOS=HomosapiensOX=9606GN=TNKS1BP1PE=1SV=4;tr|A0A2R8Y5C4|A0A2R8Y5C4_HUMAN182kDatankyrase-1-bindingprotein(Fragment)OS=HomosapiensOX=9606GN=TNKS1BP1PE=1SV=1	sp|Q9C0C2|TB182_HUMAN182kDatankyrase-1-bindingproteinOS=HomosapiensOX=9606GN=TNKS1BP1PE=1SV=4	944	954	yes	no	2	0.011452	35.445				By matching	By matching	By matching	By matching
AAESLADPTEYENLFPGLK	VVKLWRENLSKVNQKAAESLADPTEYENLF	LADPTEYENLFPGLKEAFVVEEWVKETHAD	K	A	A	L	K	E	3	0	1	1	0	0	3	1	0	0	3	1	0	1	2	1	1	0	1	0	0	0	19	0	2064.01	sp|P35606|COPB2_HUMANCoatomersubunitbeta'OS=HomosapiensOX=9606GN=COPB2PE=1SV=2	sp|P35606|COPB2_HUMANCoatomersubunitbeta'OS=HomosapiensOX=9606GN=COPB2PE=1SV=2	784	802	yes	yes	2	2.2142e-06	52.344				By MS/MS	By matching	By matching	By matching
AAETQTLNFGPEWLR	______________________________	AAETQTLNFGPEWLRALSSGGSITSPPLSP	M	A	A	L	R	A	2	1	1	0	0	1	2	1	0	0	2	0	0	1	1	0	2	1	0	0	0	0	15	0	1731.86	sp|Q6Y7W6|GGYF2_HUMANGRB10-interactingGYFprotein2OS=HomosapiensOX=9606GN=GIGYF2PE=1SV=1;tr|I1E4Y6|I1E4Y6_HUMANGRB10-interactingGYFprotein2OS=HomosapiensOX=9606GN=GIGYF2PE=1SV=1;tr|C9JHW1|C9JHW1_HUMANGRB10-interactingGYFprotein2(Fragment)OS=HomosapiensOX=9606GN=GIGYF2PE=1SV=1;tr|E7ESB6|E7ESB6_HUMANGRB10-interactingGYFprotein2(Fragment)OS=HomosapiensOX=9606GN=GIGYF2PE=1SV=1;tr|C9JW88|C9JW88_HUMANGR…	sp|Q6Y7W6|GGYF2_HUMANGRB10-interactingGYFprotein2OS=HomosapiensOX=9606GN=GIGYF2PE=1SV=1	2	16	yes	no	2	0.00061515	43.628				By MS/MS	By matching		By matching
AAEWQLDQPSWSGR	HVYRIPPRATNRGYRAAEWQLDQPSWSGRL	RAAEWQLDQPSWSGRLRITAKGQMAYIKLE	R	A	A	G	R	L	2	1	0	1	0	2	1	1	0	0	1	0	0	0	1	2	0	2	0	0	0	0	14	0	1629.75	tr|H0Y970|H0Y970_HUMANAdaptinear-bindingcoat-associatedprotein2(Fragment)OS=HomosapiensOX=9606GN=NECAP2PE=1SV=1;tr|D6RAN6|D6RAN6_HUMANAdaptinear-bindingcoat-associatedprotein2OS=HomosapiensOX=9606GN=NECAP2PE=1SV=1;tr|F6SKB8|F6SKB8_HUMANAdaptinear-bindingcoat-associatedprotein2OS=HomosapiensOX=9606GN=NECAP2PE=1SV=1;sp|Q9NVZ3|NECP2_HUMANAdaptinear-bindingcoat-associatedprotein2OS=HomosapiensOX=9606…	tr|H0Y970|H0Y970_HUMANAdaptinear-bindingcoat-associatedprotein2(Fragment)OS=HomosapiensOX=9606GN=NECAP2PE=1SV=1	29	42	yes	no	2	0.00035624	59.542				By MS/MS	By MS/MS		By MS/MS
AAFDDAIAELDTLSEESYK	YEILNSPDRACRLAKAAFDDAIAELDTLSE	DAIAELDTLSEESYKDSTLIMQLLRDNLTL	K	A	A	Y	K	D	4	0	0	3	0	0	3	0	0	1	2	1	0	1	0	2	1	0	1	0	0	0	19	0	2086.96	sp|P62258|1433E_HUMAN14-3-3proteinepsilonOS=HomosapiensOX=9606GN=YWHAEPE=1SV=1;tr|K7EM20|K7EM20_HUMAN14-3-3proteinepsilon(Fragment)OS=HomosapiensOX=9606GN=YWHAEPE=1SV=1	sp|P62258|1433E_HUMAN14-3-3proteinepsilonOS=HomosapiensOX=9606GN=YWHAEPE=1SV=1	197	215	yes	no	2;3	7.42e-06	46.494				By MS/MS	By matching		By matching
AAFGISDSYVDGSSFDPQR	HQLAELNEKKNERLRAAFGISDSYVDGSSF	ISDSYVDGSSFDPQRRAREAKQPAPEPPKP	R	A	A	Q	R	R	2	1	0	3	0	1	0	2	0	1	0	0	0	2	1	4	0	0	1	1	0	0	19	0	2017.9	sp|Q9UQ35|SRRM2_HUMANSerine/argininerepetitivematrixprotein2OS=HomosapiensOX=9606GN=SRRM2PE=1SV=2;tr|I3L1I8|I3L1I8_HUMANSerine/argininerepetitivematrixprotein2(Fragment)OS=HomosapiensOX=9606GN=SRRM2PE=1SV=1;tr|I3L182|I3L182_HUMANSerine/argininerepetitivematrixprotein2(Fragment)OS=HomosapiensOX=9606GN=SRRM2PE=1SV=1;tr|I3L4D8|I3L4D8_HUMANSerine/argininerepetitivematrixprotein2(Fragment)OS=Homosapie…	sp|Q9UQ35|SRRM2_HUMANSerine/argininerepetitivematrixprotein2OS=HomosapiensOX=9606GN=SRRM2PE=1SV=2	137	155	yes	no	2	0.032597	20.857				By MS/MS	By matching	By matching
AAFGLSEAGFNTACVTK	EFDAVVVGAGGAGLRAAFGLSEAGFNTACV	FGLSEAGFNTACVTKLFPTRSHTVAAQGGI	R	A	A	T	K	L	4	0	1	0	1	0	1	2	0	0	1	1	0	2	0	1	2	0	0	1	0	0	17	0	1742.83	tr|D6RFM5|D6RFM5_HUMANSuccinatedehydrogenase[ubiquinone]flavoproteinsubunit,mitochondrialOS=HomosapiensOX=9606GN=SDHAPE=1SV=1;sp|P31040|SDHA_HUMANSuccinatedehydrogenase[ubiquinone]flavoproteinsubunit,mitochondrialOS=HomosapiensOX=9606GN=SDHAPE=1SV=2;tr|A0A087X1I3|A0A087X1I3_HUMANSuccinatedehydrogenase[ubiquinone]flavoproteinsubunit,mitochondrialOS=HomosapiensOX=9606GN=SDHAPE=1SV=1;tr|A0A494C1T6|A…	tr|D6RFM5|D6RFM5_HUMANSuccinatedehydrogenase[ubiquinone]flavoproteinsubunit,mitochondrialOS=HomosapiensOX=9606GN=SDHAPE=1SV=1	76	92	yes	no	2	0.044943	20.733				By matching	By matching	By matching	By MS/MS
AAFNSGK	VGVNGFGRIGRLVTRAAFNSGKVDIVAIND	RIGRLVTRAAFNSGKVDIVAINDPFIDLNY	R	A	A	G	K	V	2	0	1	0	0	0	0	1	0	0	0	1	0	1	0	1	0	0	0	0	0	0	7	0	693.345	sp|P04406|G3P_HUMANGlyceraldehyde-3-phosphatedehydrogenaseOS=HomosapiensOX=9606GN=GAPDHPE=1SV=3	sp|P04406|G3P_HUMANGlyceraldehyde-3-phosphatedehydrogenaseOS=HomosapiensOX=9606GN=GAPDHPE=1SV=3	21	27	yes	yes	2	0.025214	62.717				By MS/MS	By MS/MS	By matching	By MS/MS
AAFQLGSPWR	EGDKEDVDKAVKAARAAFQLGSPWRRMDAS	VKAARAAFQLGSPWRRMDASHRGRLLNRLA	R	A	A	W	R	R	2	1	0	0	0	1	0	1	0	0	1	0	0	1	1	1	0	1	0	0	0	0	10	0	1131.58	sp|P05091|ALDH2_HUMANAldehydedehydrogenase,mitochondrialOS=HomosapiensOX=9606GN=ALDH2PE=1SV=2;tr|F8VP50|F8VP50_HUMANAldedhdomain-containingprotein(Fragment)OS=HomosapiensOX=9606PE=4SV=4	sp|P05091|ALDH2_HUMANAldehydedehydrogenase,mitochondrialOS=HomosapiensOX=9606GN=ALDH2PE=1SV=2	85	94	yes	no	2	0.0016719	52.716				By matching	By matching	By matching	By MS/MS
AAFTAFEEAQLPR	VAEEAADRHPERRMRAAFTAFEEAQLPRLK	MRAAFTAFEEAQLPRLKQENPNMRLSQLKQ	R	A	A	P	R	L	4	1	0	0	0	1	2	0	0	0	1	0	0	2	1	0	1	0	0	0	0	0	13	0	1449.73	sp|Q96CT7|CC124_HUMANCoiled-coildomain-containingprotein124OS=HomosapiensOX=9606GN=CCDC124PE=1SV=1	sp|Q96CT7|CC124_HUMANCoiled-coildomain-containingprotein124OS=HomosapiensOX=9606GN=CCDC124PE=1SV=1	171	183	yes	yes	2	0.0008074	67.334		By matching	By matching	By MS/MS	By MS/MS	By matching	By MS/MS
AAFTECCQAADK	YFYAPELLFFAKRYKAAFTECCQAADKAAC	RYKAAFTECCQAADKAACLLPKLDELRDEG	K	A	A	D	K	A	4	0	0	1	2	1	1	0	0	0	0	1	0	1	0	0	1	0	0	0	0	0	12	0	1370.56	tr|A0A0C4DGB6|A0A0C4DGB6_HUMANSerumalbuminOS=HomosapiensOX=9606GN=ALBPE=1SV=1;sp|P02768|ALBU_HUMANSerumalbuminOS=HomosapiensOX=9606GN=ALBPE=1SV=2;CON__P02768-1;tr|H0YA55|H0YA55_HUMANSerumalbumin(Fragment)OS=HomosapiensOX=9606GN=ALBPE=1SV=1;tr|D6RHD5|D6RHD5_HUMANSerumalbuminOS=HomosapiensOX=9606GN=ALBPE=1SV=1;tr|B7WNR0|B7WNR0_HUMANSerumalbuminOS=HomosapiensOX=9606GN=ALBPE=1SV=1	tr|A0A0C4DGB6|A0A0C4DGB6_HUMANSerumalbuminOS=HomosapiensOX=9606GN=ALBPE=1SV=1	187	198	yes	no	2	0.00079495	52.79	By MS/MS	By matching	By matching
AAFVLPEFAR	VAQMQLKYYNSDVHRAAFVLPEFARKALND	SDVHRAAFVLPEFARKALNDVS________	R	A	A	A	R	K	3	1	0	0	0	0	1	0	0	0	1	0	0	2	1	0	0	0	0	1	0	0	10	0	1119.61	sp|P19623|SPEE_HUMANSpermidinesynthaseOS=HomosapiensOX=9606GN=SRMPE=1SV=1;tr|K7EL89|K7EL89_HUMANSpermidinesynthase(Fragment)OS=HomosapiensOX=9606GN=SRMPE=1SV=1	sp|P19623|SPEE_HUMANSpermidinesynthaseOS=HomosapiensOX=9606GN=SRMPE=1SV=1	286	295	yes	no	2	0.06078	30.254				By matching		By matching	By MS/MS
AAGGTGGLR	______________________________	______________________________	M	A	A	L	R	E	2	1	0	0	0	0	0	4	0	0	1	0	0	0	0	0	1	0	0	0	0	0	9	0	758.404	sp|O00472|ELL2_HUMANRNApolymeraseIIelongationfactorELL2OS=HomosapiensOX=9606GN=ELL2PE=1SV=2;tr|D6RC27|D6RC27_HUMANRNApolymeraseIIelongationfactorELL2(Fragment)OS=HomosapiensOX=9606GN=ELL2PE=1SV=1	sp|O00472|ELL2_HUMANRNApolymeraseIIelongationfactorELL2OS=HomosapiensOX=9606GN=ELL2PE=1SV=2	2	10	yes	no	2	0.014758	38.792			By matching
AAGHPGDPESQQR	DVLDKASSLIEEAKKAAGHPGDPESQQRLA	KKAAGHPGDPESQQRLAQVAKAVTQALNRC	K	A	A	Q	R	L	2	1	0	1	0	2	1	2	1	0	0	0	0	0	2	1	0	0	0	0	0	0	13	0	1348.61	sp|Q9Y490|TLN1_HUMANTalin-1OS=HomosapiensOX=9606GN=TLN1PE=1SV=3	sp|Q9Y490|TLN1_HUMANTalin-1OS=HomosapiensOX=9606GN=TLN1PE=1SV=3	1172	1184	yes	yes	2;3	3.9927e-05	66.498				By MS/MS	By MS/MS	By MS/MS	By MS/MS
AAGLATMISTMRPDIDNMDEYVR	YARVEGREIISNLAKAAGLATMISTMRPDI	STMRPDIDNMDEYVRNTTARAFAVVASALG	K	A	A	V	R	N	3	2	1	3	0	0	1	1	0	2	1	0	3	0	1	1	2	0	1	1	0	0	23	1	2569.2	sp|O75533|SF3B1_HUMANSplicingfactor3Bsubunit1OS=HomosapiensOX=9606GN=SF3B1PE=1SV=3	sp|O75533|SF3B1_HUMANSplicingfactor3Bsubunit1OS=HomosapiensOX=9606GN=SF3B1PE=1SV=3	603	625	yes	yes	3	0.0022794	28.891				By MS/MS
AAGNECPELQPPVHGK	SDNSGENRGWRLSYRAAGNECPELQPPVHG	AGNECPELQPPVHGKIEPSQAKYFFKDQVL	R	A	A	G	K	I	2	0	1	0	1	1	2	2	1	0	1	1	0	0	3	0	0	0	0	1	0	0	16	0	1702.81	tr|F8W876|F8W876_HUMANMannan-bindinglectinserineprotease1OS=HomosapiensOX=9606GN=MASP1PE=1SV=1;sp|P48740|MASP1_HUMANMannan-bindinglectinserineprotease1OS=HomosapiensOX=9606GN=MASP1PE=1SV=3	tr|F8W876|F8W876_HUMANMannan-bindinglectinserineprotease1OS=HomosapiensOX=9606GN=MASP1PE=1SV=1	270	285	yes	no	3	0.010342	26.435	By matching	By matching					By matching
AAGPSLSHTSGGTQSK	STVSKAYGASKTFGKAAGPSLSHTSGGTQS	AGPSLSHTSGGTQSKVVPIASLTPYQSKWT	K	A	A	S	K	V	2	0	0	0	0	1	0	3	1	0	1	1	0	0	1	4	2	0	0	0	0	0	16	0	1484.72	sp|P27694|RFA1_HUMANReplicationproteinA70kDaDNA-bindingsubunitOS=HomosapiensOX=9606GN=RPA1PE=1SV=2	sp|P27694|RFA1_HUMANReplicationproteinA70kDaDNA-bindingsubunitOS=HomosapiensOX=9606GN=RPA1PE=1SV=2	168	183	yes	yes	3	0.00088887	53.3				By MS/MS	By matching	By matching	By MS/MS
AAGTAAALAFLSQESR	______________________________	AGTAAALAFLSQESRTRAGGVGGLRVPAPV	M	A	A	S	R	T	6	1	0	0	0	1	1	1	0	0	2	0	0	1	0	2	1	0	0	0	0	0	16	0	1562.81	sp|O75607|NPM3_HUMANNucleoplasmin-3OS=HomosapiensOX=9606GN=NPM3PE=1SV=3	sp|O75607|NPM3_HUMANNucleoplasmin-3OS=HomosapiensOX=9606GN=NPM3PE=1SV=3	2	17	yes	yes	2	2.668e-05	100.55				By MS/MS	By MS/MS		By MS/MS
AAGTLYTYPENWR	______________________________	______________________________	M	A	A	W	R	A	2	1	1	0	0	0	1	1	0	0	1	0	0	0	1	0	2	1	2	0	0	0	13	0	1540.73	sp|P26641|EF1G_HUMANElongationfactor1-gammaOS=HomosapiensOX=9606GN=EEF1GPE=1SV=3	sp|P26641|EF1G_HUMANElongationfactor1-gammaOS=HomosapiensOX=9606GN=EEF1GPE=1SV=3	2	14	yes	yes	2	7.1752e-09	125.56				By MS/MS	By MS/MS	By MS/MS	By MS/MS
AAGTSSYWEDLRK	______________________________	______________________________	M	A	A	R	K	Q	2	1	0	1	0	0	1	1	0	0	1	1	0	0	0	2	1	1	1	0	0	0	13	1	1482.71	tr|F6RU00|F6RU00_HUMANGolgiSNAPreceptorcomplexmember1OS=HomosapiensOX=9606GN=GOSR1PE=1SV=1;tr|B4DQA8|B4DQA8_HUMANGolgiSNAPreceptorcomplexmember1OS=HomosapiensOX=9606GN=GOSR1PE=1SV=1;tr|K7EJC8|K7EJC8_HUMANGolgiSNAPreceptorcomplexmember1OS=HomosapiensOX=9606GN=GOSR1PE=1SV=1;tr|E9PCW1|E9PCW1_HUMANGolgiSNAPreceptorcomplexmember1OS=HomosapiensOX=9606GN=GOSR1PE=1SV=1;sp|O95249|GOSR1_HUMANGolgiSNAPrecep…	tr|F6RU00|F6RU00_HUMANGolgiSNAPreceptorcomplexmember1OS=HomosapiensOX=9606GN=GOSR1PE=1SV=1	2	14	yes	no	2	1.335e-05	97.915				By MS/MS	By MS/MS	By MS/MS	By MS/MS
AAGVEAAAEVAATEIK	______________________________	AGVEAAAEVAATEIKMEEESGAPGVPSGNG	M	A	A	I	K	M	7	0	0	0	0	0	3	1	0	1	0	1	0	0	0	0	1	0	0	2	0	0	16	0	1499.78	tr|A0A087X0X3|A0A087X0X3_HUMANHeterogeneousnuclearribonucleoproteinMOS=HomosapiensOX=9606GN=HNRNPMPE=1SV=1;sp|P52272|HNRPM_HUMANHeterogeneousnuclearribonucleoproteinMOS=HomosapiensOX=9606GN=HNRNPMPE=1SV=3;tr|M0R2T0|M0R2T0_HUMANHeterogeneousnuclearribonucleoproteinM(Fragment)OS=HomosapiensOX=9606GN=HNRNPMPE=1SV=1;tr|M0R019|M0R019_HUMANHeterogeneousnuclearribonucleoproteinM(Fragment)OS=HomosapiensO…	tr|A0A087X0X3|A0A087X0X3_HUMANHeterogeneousnuclearribonucleoproteinMOS=HomosapiensOX=9606GN=HNRNPMPE=1SV=1	2	17	yes	no	2	5.8361e-52	142.07				By MS/MS	By MS/MS	By MS/MS	By MS/MS
AAGVNVEPFWPGLFAK	DEVTVTEDKINALIKAAGVNVEPFWPGLFA	AGVNVEPFWPGLFAKALANVNIGSLICNVG	K	A	A	A	K	A	3	0	1	0	0	0	1	2	0	0	1	1	0	2	2	0	0	1	0	2	0	0	16	0	1701.89	sp|P05386|RLA1_HUMAN60SacidicribosomalproteinP1OS=HomosapiensOX=9606GN=RPLP1PE=1SV=1	sp|P05386|RLA1_HUMAN60SacidicribosomalproteinP1OS=HomosapiensOX=9606GN=RPLP1PE=1SV=1	34	49	yes	yes	2	0.00012579	81.017				By MS/MS	By matching	By matching	By MS/MS
AAGVVLEMIR	RQASQGMVGQLAARRAAGVVLEMIREGKIA	LAARRAAGVVLEMIREGKIAGRAVLIAGQP	R	A	A	I	R	E	2	1	0	0	0	0	1	1	0	1	1	0	1	0	0	0	0	0	0	2	0	0	10	0	1057.6	sp|Q9Y230|RUVB2_HUMANRuvB-like2OS=HomosapiensOX=9606GN=RUVBL2PE=1SV=3;tr|M0R0Y3|M0R0Y3_HUMANRuvB-likehelicaseOS=HomosapiensOX=9606GN=RUVBL2PE=1SV=1;tr|X6R2L4|X6R2L4_HUMANRuvB-likehelicaseOS=HomosapiensOX=9606GN=RUVBL2PE=1SV=1;tr|M0QXI6|M0QXI6_HUMANRuvB-likehelicase(Fragment)OS=HomosapiensOX=9606GN=RUVBL2PE=1SV=1	sp|Q9Y230|RUVB2_HUMANRuvB-like2OS=HomosapiensOX=9606GN=RUVBL2PE=1SV=3	55	64	yes	no	2	0.023559	31.074				By MS/MS	By matching	By matching	By matching
AAHLCAEAALR	AQGTQVTGRKADVIKAAHLCAEAALRLVKP	DVIKAAHLCAEAALRLVKPGNQNTQVTEAW	K	A	A	L	R	L	5	1	0	0	1	0	1	0	1	0	2	0	0	0	0	0	0	0	0	0	0	0	11	0	1181.6	sp|Q9UQ80|PA2G4_HUMANProliferation-associatedprotein2G4OS=HomosapiensOX=9606GN=PA2G4PE=1SV=3;tr|F8VR77|F8VR77_HUMANProliferation-associatedprotein2G4OS=HomosapiensOX=9606GN=PA2G4PE=1SV=1;tr|H0YIN7|H0YIN7_HUMANPeptidase_M24domain-containingprotein(Fragment)OS=HomosapiensOX=9606PE=1SV=3;tr|F8W0A3|F8W0A3_HUMANProliferation-associatedprotein2G4(Fragment)OS=HomosapiensOX=9606GN=PA2G4PE=1SV=1	sp|Q9UQ80|PA2G4_HUMANProliferation-associatedprotein2G4OS=HomosapiensOX=9606GN=PA2G4PE=1SV=3	145	155	yes	no	3	0.0006898	51.762				By MS/MS	By MS/MS		By matching
AAHSEGNTTAGLDMR	DNAGYDSADLVAQLRAAHSEGNTTAGLDMR	AAHSEGNTTAGLDMREGTIGDMAILGITES	R	A	A	M	R	E	3	1	1	1	0	0	1	2	1	0	1	0	1	0	0	1	2	0	0	0	0	0	15	0	1529.69	sp|P78371|TCPB_HUMANT-complexprotein1subunitbetaOS=HomosapiensOX=9606GN=CCT2PE=1SV=4	sp|P78371|TCPB_HUMANT-complexprotein1subunitbetaOS=HomosapiensOX=9606GN=CCT2PE=1SV=4	467	481	yes	yes	2;3	3.4098e-06	81.865	By matching		By matching	By MS/MS	By MS/MS	By MS/MS	By MS/MS
AAIDWFDGK	KGEATVSFDDPPSAKAAIDWFDGKEFSGNP	DPPSAKAAIDWFDGKEFSGNPIKVSFATRR	K	A	A	G	K	E	2	0	0	2	0	0	0	1	0	1	0	1	0	1	0	0	0	1	0	0	0	0	9	0	1021.49	sp|P35637|FUS_HUMANRNA-bindingproteinFUSOS=HomosapiensOX=9606GN=FUSPE=1SV=1;tr|H3BPE7|H3BPE7_HUMANRNA-bindingproteinFUSOS=HomosapiensOX=9606GN=FUSPE=1SV=1;sp|Q92804|RBP56_HUMANTATA-bindingprotein-associatedfactor2NOS=HomosapiensOX=9606GN=TAF15PE=1SV=1;tr|A0A075B7D9|A0A075B7D9_HUMANTATA-bindingprotein-associatedfactor2NOS=HomosapiensOX=9606GN=TAF15PE=1SV=1	sp|P35637|FUS_HUMANRNA-bindingproteinFUSOS=HomosapiensOX=9606GN=FUSPE=1SV=1	349	357	no	no	2	0.0075778	51.854				By MS/MS	By MS/MS	By MS/MS	By MS/MS
AAIDWFDGKEFSGNPIK	KGEATVSFDDPPSAKAAIDWFDGKEFSGNP	IDWFDGKEFSGNPIKVSFATRRADFNRGGG	K	A	A	I	K	V	2	0	1	2	0	0	1	2	0	2	0	2	0	2	1	1	0	1	0	0	0	0	17	1	1893.93	sp|P35637|FUS_HUMANRNA-bindingproteinFUSOS=HomosapiensOX=9606GN=FUSPE=1SV=1;tr|H3BPE7|H3BPE7_HUMANRNA-bindingproteinFUSOS=HomosapiensOX=9606GN=FUSPE=1SV=1	sp|P35637|FUS_HUMANRNA-bindingproteinFUSOS=HomosapiensOX=9606GN=FUSPE=1SV=1	349	365	yes	no	3	0.0032842	34.909				By matching	By MS/MS	By matching	By matching
AAIGLLAR	FRDISPVLKDPASFRAAIGLLARHLKATHG	KDPASFRAAIGLLARHLKATHGGRIDYIAG	R	A	A	A	R	H	3	1	0	0	0	0	0	1	0	1	2	0	0	0	0	0	0	0	0	0	0	0	8	0	783.497	tr|H3BSW3|H3BSW3_HUMANAdeninephosphoribosyltransferaseOS=HomosapiensOX=9606GN=APRTPE=1SV=1;tr|H3BQF1|H3BQF1_HUMANAdeninephosphoribosyltransferase(Fragment)OS=HomosapiensOX=9606GN=APRTPE=1SV=8;tr|H3BQZ9|H3BQZ9_HUMANAdeninephosphoribosyltransferaseOS=HomosapiensOX=9606GN=APRTPE=1SV=1;tr|H3BQB1|H3BQB1_HUMANAdeninephosphoribosyltransferase(Fragment)OS=HomosapiensOX=9606GN=APRTPE=1SV=1;sp|P07741|APT_H…	tr|H3BSW3|H3BSW3_HUMANAdeninephosphoribosyltransferaseOS=HomosapiensOX=9606GN=APRTPE=1SV=1	41	48	yes	no	2	0.023846	41.502				By MS/MS	By matching	By matching	By matching
AAIQSQLDGVR	RREARKKASVEARLKAAIQSQLDGVRTGLS	ARLKAAIQSQLDGVRTGLSQLHNALNDVKD	K	A	A	V	R	T	2	1	0	1	0	2	0	1	0	1	1	0	0	0	0	1	0	0	0	1	0	0	11	0	1156.62	tr|D6RB59|D6RB59_HUMANExocystcomplexcomponent3OS=HomosapiensOX=9606GN=EXOC3PE=1SV=1;sp|O60645|EXOC3_HUMANExocystcomplexcomponent3OS=HomosapiensOX=9606GN=EXOC3PE=1SV=3;tr|D6RBR9|D6RBR9_HUMANExocystcomplexcomponent3(Fragment)OS=HomosapiensOX=9606GN=EXOC3PE=1SV=8	tr|D6RB59|D6RB59_HUMANExocystcomplexcomponent3OS=HomosapiensOX=9606GN=EXOC3PE=1SV=1	49	59	yes	no	2	0.033761	31.422				By MS/MS
AAIYGGVEGGGTR	______________________________	______________________________	M	A	A	T	R	S	2	1	0	0	0	0	1	5	0	1	0	0	0	0	0	0	1	0	1	1	0	0	13	0	1206.6	sp|Q9UJ70|NAGK_HUMANN-acetyl-D-glucosaminekinaseOS=HomosapiensOX=9606GN=NAGKPE=1SV=4;tr|H7C3G9|H7C3G9_HUMANN-acetyl-D-glucosaminekinaseOS=HomosapiensOX=9606GN=NAGKPE=1SV=2;tr|H7C1L7|H7C1L7_HUMANN-acetyl-D-glucosaminekinaseOS=HomosapiensOX=9606GN=NAGKPE=1SV=2	sp|Q9UJ70|NAGK_HUMANN-acetyl-D-glucosaminekinaseOS=HomosapiensOX=9606GN=NAGKPE=1SV=4	2	14	yes	no	2	0.00012038	64.297	By matching			By MS/MS	By MS/MS	By MS/MS
AALAGGTTMIIDHVVPEPESSLTEAYEK	YKGMTTVDDFFQGTKAALAGGTTMIIDHVV	VVPEPESSLTEAYEKWREWADGKSCCDYAL	K	A	A	E	K	W	4	0	0	1	0	0	4	2	1	2	2	1	1	0	2	2	3	0	1	2	0	0	28	0	2928.44	sp|Q14195|DPYL3_HUMANDihydropyrimidinase-relatedprotein3OS=HomosapiensOX=9606GN=DPYSL3PE=1SV=1	sp|Q14195|DPYL3_HUMANDihydropyrimidinase-relatedprotein3OS=HomosapiensOX=9606GN=DPYSL3PE=1SV=1	95	122	yes	yes	3	0.022759	16.621				By MS/MS			By matching
AALAHSEEVTASQVAATK	QRLREQLQLLEEQHRAALAHSEEVTASQVA	AHSEEVTASQVAATKTLPNGRDALDGPAAE	R	A	A	T	K	T	6	0	0	0	0	1	2	0	1	0	1	1	0	0	0	2	2	0	0	2	0	0	18	0	1782.91	sp|Q15149|PLEC_HUMANPlectinOS=HomosapiensOX=9606GN=PLECPE=1SV=3;tr|H0YDN1|H0YDN1_HUMANPlectinOS=HomosapiensOX=9606GN=PLECPE=1SV=9	sp|Q15149|PLEC_HUMANPlectinOS=HomosapiensOX=9606GN=PLECPE=1SV=3	2744	2761	yes	no	2;3	2.2791e-05	61.815		By matching	By matching	By MS/MS	By MS/MS	By MS/MS	By MS/MS
AALAPLPPLPAQFK	______________________________	MAALAPLPPLPAQFKSIQHHLRTAQEHDKR	M	A	A	F	K	S	4	0	0	0	0	1	0	0	0	0	3	1	0	1	4	0	0	0	0	0	0	0	14	0	1432.84	tr|A0A087WY55|A0A087WY55_HUMANChromosome6openreadingframe55,isoformCRA_bOS=HomosapiensOX=9606GN=VTA1PE=1SV=1;sp|Q9NP79|VTA1_HUMANVacuolarproteinsorting-associatedproteinVTA1homologOS=HomosapiensOX=9606GN=VTA1PE=1SV=1	tr|A0A087WY55|A0A087WY55_HUMANChromosome6openreadingframe55,isoformCRA_bOS=HomosapiensOX=9606GN=VTA1PE=1SV=1	2	15	yes	no	2	2.261e-05	75.682				By MS/MS	By MS/MS		By MS/MS
AALCHFCIDMLNAK	DSPLLKYSAKDYFFKAALCHFCIDMLNAKL	KAALCHFCIDMLNAKLAVQKYEELFPAFSD	K	A	A	A	K	L	3	0	1	1	2	0	0	0	1	1	2	1	1	1	0	0	0	0	0	0	0	0	14	0	1662.77	sp|P54920|SNAA_HUMANAlpha-solubleNSFattachmentproteinOS=HomosapiensOX=9606GN=NAPAPE=1SV=3;tr|M0R2M1|M0R2M1_HUMANAlpha-solubleNSFattachmentprotein(Fragment)OS=HomosapiensOX=9606GN=NAPAPE=1SV=1;tr|M0R0Y2|M0R0Y2_HUMANAlpha-solubleNSFattachmentproteinOS=HomosapiensOX=9606GN=NAPAPE=1SV=1;tr|M0R0I4|M0R0I4_HUMANAlpha-solubleNSFattachmentprotein(Fragment)OS=HomosapiensOX=9606GN=NAPAPE=1SV=1	sp|P54920|SNAA_HUMANAlpha-solubleNSFattachmentproteinOS=HomosapiensOX=9606GN=NAPAPE=1SV=3	209	222	yes	no	3	0.0081447	19.678				By matching	By matching	By matching	By MS/MS
AALDGTPGMIGYGMAK	KHLKEGGLLTLAGAKAALDGTPGMIGYGMA	ALDGTPGMIGYGMAKGAVHQLCQSLAGKNS	K	A	A	A	K	G	3	0	0	1	0	0	0	4	0	1	1	1	2	0	1	0	1	0	1	0	0	0	16	0	1551.74	sp|P09417|DHPR_HUMANDihydropteridinereductaseOS=HomosapiensOX=9606GN=QDPRPE=1SV=2	sp|P09417|DHPR_HUMANDihydropteridinereductaseOS=HomosapiensOX=9606GN=QDPRPE=1SV=2	139	154	yes	yes	2	0.00012408	59.542				By MS/MS	By MS/MS	By MS/MS	By MS/MS
AALEACHK	VDYSFECIGNVKVMRAALEACHKGWGVSVV	GNVKVMRAALEACHKGWGVSVVVGVAASGE	R	A	A	H	K	G	3	0	0	0	1	0	1	0	1	0	1	1	0	0	0	0	0	0	0	0	0	0	8	0	898.433	sp|P11766|ADHX_HUMANAlcoholdehydrogenaseclass-3OS=HomosapiensOX=9606GN=ADH5PE=1SV=4	sp|P11766|ADHX_HUMANAlcoholdehydrogenaseclass-3OS=HomosapiensOX=9606GN=ADH5PE=1SV=4	277	284	yes	yes	3	0.017401	35.295				By MS/MS	By matching	By matching	By MS/MS
AALEALGSCLNNK	CRGLELIASENFCSRAALEALGSCLNNKYS	SRAALEALGSCLNNKYSEGYPGKRYYGGAE	R	A	A	N	K	Y	3	0	2	0	1	0	1	1	0	0	3	1	0	0	0	1	0	0	0	0	0	0	13	0	1359.68	sp|P34897|GLYM_HUMANSerinehydroxymethyltransferase,mitochondrialOS=HomosapiensOX=9606GN=SHMT2PE=1SV=3;tr|G3V5L0|G3V5L0_HUMANSerinehydroxymethyltransferase,mitochondrial(Fragment)OS=HomosapiensOX=9606GN=SHMT2PE=1SV=1;tr|G3V4W5|G3V4W5_HUMANSerinehydroxymethyltransferase,mitochondrial(Fragment)OS=HomosapiensOX=9606GN=SHMT2PE=1SV=1;tr|G3V540|G3V540_HUMANSerinehydroxymethyltransferase,mitochondrialOS=…	sp|P34897|GLYM_HUMANSerinehydroxymethyltransferase,mitochondrialOS=HomosapiensOX=9606GN=SHMT2PE=1SV=3	83	95	yes	no	2	0.0017054	55.401				By MS/MS	By matching	By matching	By MS/MS
AALEEVER	QKSLAAEEEAARQRKAALEEVERLKAKVEE	EAARQRKAALEEVERLKAKVEEARRLRERA	K	A	A	E	R	L	2	1	0	0	0	0	3	0	0	0	1	0	0	0	0	0	0	0	0	1	0	0	8	0	915.466	sp|Q15149|PLEC_HUMANPlectinOS=HomosapiensOX=9606GN=PLECPE=1SV=3	sp|Q15149|PLEC_HUMANPlectinOS=HomosapiensOX=9606GN=PLECPE=1SV=3	2143	2150	yes	yes	2	0.048795	31.289				By MS/MS	By matching	By matching	By matching
AALEGTATYR	YAKEADYVAQATRLRAALEGTATYRGDIYF	ATRLRAALEGTATYRGDIYFCTGYDPPMKP	R	A	A	Y	R	G	3	1	0	0	0	0	1	1	0	0	1	0	0	0	0	0	2	0	1	0	0	0	10	0	1051.53	sp|Q9NRV9|HEBP1_HUMANHeme-bindingprotein1OS=HomosapiensOX=9606GN=HEBP1PE=1SV=1;tr|A0A3B3IRV5|A0A3B3IRV5_HUMANHeme-bindingprotein1(Fragment)OS=HomosapiensOX=9606GN=HEBP1PE=1SV=1	sp|Q9NRV9|HEBP1_HUMANHeme-bindingprotein1OS=HomosapiensOX=9606GN=HEBP1PE=1SV=1	153	162	yes	no	2	8.7591e-07	60.59
AALLELWELR	SDEVREKLTVLSEERAALLELWELRRQQYE	LSEERAALLELWELRRQQYEQCMDLQLFYR	R	A	A	L	R	R	2	1	0	0	0	0	2	0	0	0	4	0	0	0	0	0	0	1	0	0	0	0	10	0	1212.69	sp|Q13813|SPTN1_HUMANSpectrinalphachain,non-erythrocytic1OS=HomosapiensOX=9606GN=SPTAN1PE=1SV=3;tr|A0A0D9SGF6|A0A0D9SGF6_HUMANSpectrinalphachain,non-erythrocytic1OS=HomosapiensOX=9606GN=SPTAN1PE=1SV=1;tr|A0A0D9SF54|A0A0D9SF54_HUMANSpectrinalphachain,non-erythrocytic1OS=HomosapiensOX=9606GN=SPTAN1PE=1SV=1	sp|Q13813|SPTN1_HUMANSpectrinalphachain,non-erythrocytic1OS=HomosapiensOX=9606GN=SPTAN1PE=1SV=3	450	459	no	no	2	0.0016862	52.482				By MS/MS	By MS/MS	By MS/MS	By MS/MS
AALLELWELRR	SDEVREKLTVLSEERAALLELWELRRQQYE	SEERAALLELWELRRQQYEQCMDLQLFYRD	R	A	A	R	R	Q	2	2	0	0	0	0	2	0	0	0	4	0	0	0	0	0	0	1	0	0	0	0	11	1	1368.79	sp|Q13813|SPTN1_HUMANSpectrinalphachain,non-erythrocytic1OS=HomosapiensOX=9606GN=SPTAN1PE=1SV=3;tr|A0A0D9SGF6|A0A0D9SGF6_HUMANSpectrinalphachain,non-erythrocytic1OS=HomosapiensOX=9606GN=SPTAN1PE=1SV=1;tr|A0A0D9SF54|A0A0D9SF54_HUMANSpectrinalphachain,non-erythrocytic1OS=HomosapiensOX=9606GN=SPTAN1PE=1SV=1	sp|Q13813|SPTN1_HUMANSpectrinalphachain,non-erythrocytic1OS=HomosapiensOX=9606GN=SPTAN1PE=1SV=3	450	460	no	no	3	0.0054453	37.344				By MS/MS	By matching	By matching	By matching
AALMESQGQQQEER	EREAEQMGNELERLRAALMESQGQQQEERG	RAALMESQGQQQEERGQQEREVARLTQERG	R	A	A	E	R	G	2	1	0	0	0	4	3	1	0	0	1	0	1	0	0	1	0	0	0	0	0	0	14	0	1603.73	sp|Q14980|NUMA1_HUMANNuclearmitoticapparatusprotein1OS=HomosapiensOX=9606GN=NUMA1PE=1SV=2;tr|A0A087WY61|A0A087WY61_HUMANNuclearmitoticapparatusprotein1OS=HomosapiensOX=9606GN=NUMA1PE=1SV=1	sp|Q14980|NUMA1_HUMANNuclearmitoticapparatusprotein1OS=HomosapiensOX=9606GN=NUMA1PE=1SV=2	986	999	yes	no	2	1.8717e-05	81.865				By MS/MS	By MS/MS	By MS/MS	By MS/MS
AALPYFPR	IQCSFDASGTLTPERAALPYFPRRYGAHAS	GTLTPERAALPYFPRRYGAHASLRYNPRER	R	A	A	P	R	R	2	1	0	0	0	0	0	0	0	0	1	0	0	1	2	0	0	0	1	0	0	0	8	0	933.507	sp|Q9NRN5|OLFL3_HUMANOlfactomedin-likeprotein3OS=HomosapiensOX=9606GN=OLFML3PE=2SV=1;tr|B4DNG0|B4DNG0_HUMANOlfactomedin-likeprotein3OS=HomosapiensOX=9606GN=OLFML3PE=1SV=1	sp|Q9NRN5|OLFL3_HUMANOlfactomedin-likeprotein3OS=HomosapiensOX=9606GN=OLFML3PE=2SV=1	360	367	yes	no	2	0.010314	54.525	By matching	By matching	By MS/MS
AALQEELQLCK	FCFTPHTEEGCLSERAALQEELQLCKGLVQ	LSERAALQEELQLCKGLVQALQTKVTQQGL	R	A	A	C	K	G	2	0	0	0	1	2	2	0	0	0	3	1	0	0	0	0	0	0	0	0	0	0	11	0	1301.66	tr|A0A0U1RQF0|A0A0U1RQF0_HUMANFattyacidsynthaseOS=HomosapiensOX=9606GN=FASNPE=1SV=1;sp|P49327|FAS_HUMANFattyacidsynthaseOS=HomosapiensOX=9606GN=FASNPE=1SV=3	tr|A0A0U1RQF0|A0A0U1RQF0_HUMANFattyacidsynthaseOS=HomosapiensOX=9606GN=FASNPE=1SV=1	1132	1142	yes	no	2	4.9745e-05	95.099				By matching	By matching	By matching
AALQEGHQFLCSIEA	GLEEACQLAQFKEMKAALQEGHQFLCSIEA	AALQEGHQFLCSIEA_______________	K	A	A	E	A	-	3	0	0	0	1	2	2	1	1	1	2	0	0	1	0	1	0	0	0	0	0	0	15	0	1672.79	sp|P50583|AP4A_HUMANBis(5'-nucleosyl)-tetraphosphatase[asymmetrical]OS=HomosapiensOX=9606GN=NUDT2PE=1SV=3	sp|P50583|AP4A_HUMANBis(5'-nucleosyl)-tetraphosphatase[asymmetrical]OS=HomosapiensOX=9606GN=NUDT2PE=1SV=3	133	147	yes	yes	2	0.0048078	33.409				By MS/MS	By MS/MS	By matching	By MS/MS
AALQELLSK	AVVSERLKIRGSLARAALQELLSKGLIKLV	RGSLARAALQELLSKGLIKLVSKHRAQVIY	R	A	A	S	K	G	2	0	0	0	0	1	1	0	0	0	3	1	0	0	0	1	0	0	0	0	0	0	9	0	971.565	sp|P62851|RS25_HUMAN40SribosomalproteinS25OS=HomosapiensOX=9606GN=RPS25PE=1SV=1	sp|P62851|RS25_HUMAN40SribosomalproteinS25OS=HomosapiensOX=9606GN=RPS25PE=1SV=1	86	94	yes	yes	2	0.061087	26.105						By matching	By MS/MS
AALSALESFLK	VLLKWCAHTNVELKKAALSALESFLKQVSN	ELKKAALSALESFLKQVSNMVAKNAEMHKN	K	A	A	L	K	Q	3	0	0	0	0	0	1	0	0	0	3	1	0	1	0	2	0	0	0	0	0	0	11	0	1148.64	sp|P78527|PRKDC_HUMANDNA-dependentproteinkinasecatalyticsubunitOS=HomosapiensOX=9606GN=PRKDCPE=1SV=3	sp|P78527|PRKDC_HUMANDNA-dependentproteinkinasecatalyticsubunitOS=HomosapiensOX=9606GN=PRKDCPE=1SV=3	311	321	yes	yes	2	0.0097045	36.334				By MS/MS	By matching	By matching	By matching
AALSASEGEEVPQDK	RISGLGLTPEQKQKKAALSASEGEEVPQDK	AALSASEGEEVPQDKAPSHVPFLLIGGGTA	K	A	A	D	K	A	3	0	0	1	0	1	3	1	0	0	1	1	0	0	1	2	0	0	0	1	0	0	15	0	1529.72	sp|O95831|AIFM1_HUMANApoptosis-inducingfactor1,mitochondrialOS=HomosapiensOX=9606GN=AIFM1PE=1SV=1	sp|O95831|AIFM1_HUMANApoptosis-inducingfactor1,mitochondrialOS=HomosapiensOX=9606GN=AIFM1PE=1SV=1	113	127	yes	yes	2	0.0053664	32.498			By matching	By matching	By MS/MS		By MS/MS
AALSGANVLTLIEK	MFWTNWNEQHPSIMRAALSGANVLTLIEKD	RAALSGANVLTLIEKDIRTPNGLAIDHRAE	R	A	A	E	K	D	3	0	1	0	0	0	1	1	0	1	3	1	0	0	0	1	1	0	0	1	0	0	14	0	1398.81	sp|Q07954|LRP1_HUMANProlow-densitylipoproteinreceptor-relatedprotein1OS=HomosapiensOX=9606GN=LRP1PE=1SV=2;tr|H0YJI8|H0YJI8_HUMANProlow-densitylipoproteinreceptor-relatedprotein1(Fragment)OS=HomosapiensOX=9606GN=LRP1PE=1SV=1	sp|Q07954|LRP1_HUMANProlow-densitylipoproteinreceptor-relatedprotein1OS=HomosapiensOX=9606GN=LRP1PE=1SV=2	2361	2374	yes	no	2	0.0017889	42.743	By matching			By MS/MS	By MS/MS	By matching	By MS/MS
AALTGLLHR	SGTSYKDLMPHDLARAALTGLLHRTSVPKE	PHDLARAALTGLLHRTSVPKEVVDYIIFGT	R	A	A	H	R	T	2	1	0	0	0	0	0	1	1	0	3	0	0	0	0	0	1	0	0	0	0	0	9	0	950.566	sp|P55084|ECHB_HUMANTrifunctionalenzymesubunitbeta,mitochondrialOS=HomosapiensOX=9606GN=HADHBPE=1SV=3;tr|B5MD38|B5MD38_HUMANTrifunctionalenzymesubunitbeta,mitochondrialOS=HomosapiensOX=9606GN=HADHBPE=1SV=1;tr|C9JEY0|C9JEY0_HUMANTrifunctionalenzymesubunitbeta,mitochondrial(Fragment)OS=HomosapiensOX=9606GN=HADHBPE=1SV=8;tr|C9JE81|C9JE81_HUMANTrifunctionalenzymesubunitbeta,mitochondrial(Fragment)OS=…	sp|P55084|ECHB_HUMANTrifunctionalenzymesubunitbeta,mitochondrialOS=HomosapiensOX=9606GN=HADHBPE=1SV=3	82	90	yes	no	3	0.020414	31.074				By MS/MS	By matching	By matching	By matching
AALVDLEPGTMDSVR	NVYYNESSSQKYVPRAALVDLEPGTMDSVR	AALVDLEPGTMDSVRSGPFGQLFRPDNFIF	R	A	A	V	R	S	2	1	0	2	0	0	1	1	0	0	2	0	1	0	1	1	1	0	0	2	0	0	15	0	1572.78	sp|Q9BUF5|TBB6_HUMANTubulinbeta-6chainOS=HomosapiensOX=9606GN=TUBB6PE=1SV=1;tr|K7EL29|K7EL29_HUMANTubulinbeta-6chain(Fragment)OS=HomosapiensOX=9606GN=TUBB6PE=1SV=1;tr|K7ESQ3|K7ESQ3_HUMANTubulinbeta-6chainOS=HomosapiensOX=9606GN=TUBB6PE=1SV=1;tr|K7EQT3|K7EQT3_HUMANTubulinbeta-6chainOS=HomosapiensOX=9606GN=TUBB6PE=1SV=1;tr|K7EJ64|K7EJ64_HUMANTubulinbeta-6chainOS=HomosapiensOX=9606GN=TUBB6PE=1SV=1;t…	sp|Q9BUF5|TBB6_HUMANTubulinbeta-6chainOS=HomosapiensOX=9606GN=TUBB6PE=1SV=1	63	77	yes	no	2	0.00010398	90.913		By matching	By matching		By MS/MS	By MS/MS	By MS/MS
AALVLEDGSVLR	______________________________	______________________________	M	A	A	L	R	G	2	1	0	1	0	0	1	1	0	0	3	0	0	0	0	1	0	0	0	2	0	0	12	0	1241.7	tr|F8VPD4|F8VPD4_HUMANCADproteinOS=HomosapiensOX=9606GN=CADPE=1SV=1;sp|P27708|PYR1_HUMANCADproteinOS=HomosapiensOX=9606GN=CADPE=1SV=3	tr|F8VPD4|F8VPD4_HUMANCADproteinOS=HomosapiensOX=9606GN=CADPE=1SV=1	2	13	yes	no	2	0.00010206	66.435			By matching	By MS/MS	By MS/MS	By MS/MS	By MS/MS
AAMDNSEIAGEK	NAAVQAVNAHSNILKAAMDNSEIAGEKKSA	ILKAAMDNSEIAGEKKSAQWRTVEGALKER	K	A	A	E	K	K	3	0	1	1	0	0	2	1	0	1	0	1	1	0	0	1	0	0	0	0	0	0	12	0	1234.55	sp|Q16891|MIC60_HUMANMICOScomplexsubunitMIC60OS=HomosapiensOX=9606GN=IMMTPE=1SV=1;tr|B9A067|B9A067_HUMANMICOScomplexsubunitMIC60OS=HomosapiensOX=9606GN=IMMTPE=1SV=2	sp|Q16891|MIC60_HUMANMICOScomplexsubunitMIC60OS=HomosapiensOX=9606GN=IMMTPE=1SV=1	258	269	no	no	2	0.00032897	62.303				By MS/MS	By matching	By MS/MS	By matching
AAMFPETLDEGMQIPSTQFDAAHPTNVQR	DIDGQYAMTRAQRVRAAMFPETLDEGMQIP	PSTQFDAAHPTNVQRLAEPSQMLKHAVVNL	R	A	A	Q	R	L	4	1	1	2	0	3	2	1	1	1	1	0	2	2	3	1	3	0	0	1	0	0	29	0	3201.49	tr|A0A2R8Y804|A0A2R8Y804_HUMANCateninbeta-1OS=HomosapiensOX=9606GN=CTNNB1PE=1SV=1;tr|A0A2R8Y543|A0A2R8Y543_HUMANCateninbeta-1OS=HomosapiensOX=9606GN=CTNNB1PE=1SV=1;tr|A0A2R8YCH5|A0A2R8YCH5_HUMANCateninbeta-1(Fragment)OS=HomosapiensOX=9606GN=CTNNB1PE=1SV=1;tr|A0A2R8Y7Z0|A0A2R8Y7Z0_HUMANCateninbeta-1OS=HomosapiensOX=9606GN=CTNNB1PE=1SV=1;sp|P35222|CTNB1_HUMANCateninbeta-1OS=HomosapiensOX=9606GN=CTN…	tr|A0A2R8Y804|A0A2R8Y804_HUMANCateninbeta-1OS=HomosapiensOX=9606GN=CTNNB1PE=1SV=1	96	124	yes	no	3	0.022512	16.27				By MS/MS	By matching
AANAAENDFSVSQAEMSSR	LKKQMEYERQVASLKAANAAENDFSVSQAE	AENDFSVSQAEMSSRQAMLENASDIKLEKF	K	A	A	S	R	Q	5	1	2	1	0	1	2	0	0	0	0	0	1	1	0	4	0	0	0	1	0	0	19	0	1983.86	tr|H0YGW7|H0YGW7_HUMANATP-bindingcassettesub-familyFmember1(Fragment)OS=HomosapiensOX=9606GN=ABCF1PE=1SV=1;sp|Q8NE71|ABCF1_HUMANATP-bindingcassettesub-familyFmember1OS=HomosapiensOX=9606GN=ABCF1PE=1SV=2;tr|Q5STZ8|Q5STZ8_HUMANATP-bindingcassettesub-familyFmember1(Fragment)OS=HomosapiensOX=9606GN=ABCF1PE=1SV=9	tr|H0YGW7|H0YGW7_HUMANATP-bindingcassettesub-familyFmember1(Fragment)OS=HomosapiensOX=9606GN=ABCF1PE=1SV=1	27	45	yes	no	2	6.9984e-05	42.789					By MS/MS
AANATTNPSQLLPLELVDK	______________________________	TTNPSQLLPLELVDKCIGSRIHIVMKSDKE	M	A	A	D	K	C	3	0	2	1	0	1	1	0	0	0	4	1	0	0	2	1	2	0	0	1	0	0	19	0	1994.07	tr|B8ZZF8|B8ZZF8_HUMANU6snRNA-associatedSm-likeproteinLSm5OS=HomosapiensOX=9606GN=LSM5PE=1SV=1;sp|Q9Y4Y9|LSM5_HUMANU6snRNA-associatedSm-likeproteinLSm5OS=HomosapiensOX=9606GN=LSM5PE=1SV=3	tr|B8ZZF8|B8ZZF8_HUMANU6snRNA-associatedSm-likeproteinLSm5OS=HomosapiensOX=9606GN=LSM5PE=1SV=1	2	20	yes	no	2	1.7051e-05	44.616				By MS/MS	By matching
AANDAGYFNDEMAPIEVK	EECDKYALQSQQRWKAANDAGYFNDEMAPI	DAGYFNDEMAPIEVKTKKGKQTMQVDEHAR	K	A	A	V	K	T	4	0	2	2	0	0	2	1	0	1	0	1	1	1	1	0	0	0	1	1	0	0	18	0	1953.88	tr|A0A0B4J2A4|A0A0B4J2A4_HUMAN3-ketoacyl-CoAthiolase,mitochondrialOS=HomosapiensOX=9606GN=ACAA2PE=1SV=1;sp|P42765|THIM_HUMAN3-ketoacyl-CoAthiolase,mitochondrialOS=HomosapiensOX=9606GN=ACAA2PE=1SV=2;tr|K7EME0|K7EME0_HUMAN3-ketoacyl-CoAthiolase,mitochondrialOS=HomosapiensOX=9606GN=ACAA2PE=1SV=1	tr|A0A0B4J2A4|A0A0B4J2A4_HUMAN3-ketoacyl-CoAthiolase,mitochondrialOS=HomosapiensOX=9606GN=ACAA2PE=1SV=1	189	206	yes	no	2	3.1453e-05	76.728				By MS/MS	By MS/MS	By matching	By MS/MS
AANFENHSGK	APPDAPNREEVFDERAANFENHSGKLGATA	VFDERAANFENHSGKLGATAEKAAAVGTAN	R	A	A	G	K	L	2	0	2	0	0	0	1	1	1	0	0	1	0	1	0	1	0	0	0	0	0	0	10	0	1073.49	sp|P18206|VINC_HUMANVinculinOS=HomosapiensOX=9606GN=VCLPE=1SV=4	sp|P18206|VINC_HUMANVinculinOS=HomosapiensOX=9606GN=VCLPE=1SV=4	630	639	yes	yes	2	1.3579e-13	112.84				By MS/MS	By MS/MS		By MS/MS
AANSLEAFIFETQDK	QDLTLRDLEKQEREKAANSLEAFIFETQDK	AANSLEAFIFETQDKLYQPEYQEVSTEEQR	K	A	A	D	K	L	3	0	1	1	0	1	2	0	0	1	1	1	0	2	0	1	1	0	0	0	0	0	15	0	1682.82	tr|A0A087X054|A0A087X054_HUMANHypoxiaup-regulatedprotein1OS=HomosapiensOX=9606GN=HYOU1PE=1SV=1;sp|Q9Y4L1|HYOU1_HUMANHypoxiaup-regulatedprotein1OS=HomosapiensOX=9606GN=HYOU1PE=1SV=1;tr|A0A494C039|A0A494C039_HUMANHypoxiaup-regulatedprotein1OS=HomosapiensOX=9606GN=HYOU1PE=1SV=1	tr|A0A087X054|A0A087X054_HUMANHypoxiaup-regulatedprotein1OS=HomosapiensOX=9606GN=HYOU1PE=1SV=1	677	691	yes	no	2;3	0.00018915	61.435				By MS/MS	By matching	By MS/MS	By MS/MS
AANYSSTSTR	______________________________	______________________________	M	A	A	T	R	R	2	1	1	0	0	0	0	0	0	0	0	0	0	0	0	3	2	0	1	0	0	0	10	0	1056.48	sp|Q9BTV4|TMM43_HUMANTransmembraneprotein43OS=HomosapiensOX=9606GN=TMEM43PE=1SV=1	sp|Q9BTV4|TMM43_HUMANTransmembraneprotein43OS=HomosapiensOX=9606GN=TMEM43PE=1SV=1	2	11	yes	yes	2	0.0034422	41.448				By MS/MS
AAPASIPPFPVLEPVTSCK	RTGEERHDCFLAHKKAAPASIPPFPVLEPV	SIPPFPVLEPVTSCKSYKENRELFINRYIY	K	A	A	C	K	S	3	0	0	0	1	0	1	0	0	1	1	1	0	1	5	2	1	0	0	2	0	0	19	0	1980.04	CON__Q3SZ57	CON__Q3SZ57	131	149	yes	yes	2;3	2.3627e-06	40.725	By MS/MS	By matching
AAPCIYWLPLTDSQIVQK	EPPAKLLDDLFRKTKAAPCIYWLPLTDSQI	CIYWLPLTDSQIVQKEAERAERAKEREKRR	K	A	A	Q	K	E	2	0	0	1	1	2	0	0	0	2	2	1	0	0	2	1	1	1	1	1	0	0	18	0	2102.09	tr|S4R3H4|S4R3H4_HUMANApoptoticchromatincondensationinducerinthenucleusOS=HomosapiensOX=9606GN=ACIN1PE=1SV=1;tr|E7EQT4|E7EQT4_HUMANApoptoticchromatincondensationinducerinthenucleusOS=HomosapiensOX=9606GN=ACIN1PE=1SV=2;sp|Q9UKV3|ACINU_HUMANApoptoticchromatincondensationinducerinthenucleusOS=HomosapiensOX=9606GN=ACIN1PE=1SV=2;tr|G3V3B0|G3V3B0_HUMANApoptoticchromatincondensationinducerinthenucleusOS…	tr|S4R3H4|S4R3H4_HUMANApoptoticchromatincondensationinducerinthenucleusOS=HomosapiensOX=9606GN=ACIN1PE=1SV=1	1162	1179	yes	no	3	0.026408	15.422				By MS/MS	By matching	By matching	By matching
AAPEASSPPASPLQHLLPGK	PLLNGAPAGESPQPKAAPEASSPPASPLQH	SSPPASPLQHLLPGKAVDLGPPKPSDQETG	K	A	A	G	K	A	4	0	0	0	0	1	1	1	1	0	3	1	0	0	5	3	0	0	0	0	0	0	20	0	1967.05	sp|Q96TA1|NIBA2_HUMANProteinNiban2OS=HomosapiensOX=9606GN=NIBAN2PE=1SV=3	sp|Q96TA1|NIBA2_HUMANProteinNiban2OS=HomosapiensOX=9606GN=NIBAN2PE=1SV=3	686	705	yes	yes	3	0.0011575	30.416	By matching			By matching	By matching	By MS/MS	By matching
AAPEGSGLGEDAR	______________________________	______________________________	M	A	A	A	R	L	3	1	0	1	0	0	2	3	0	0	1	0	0	0	1	1	0	0	0	0	0	0	13	0	1228.57	sp|Q96G03|PGM2_HUMANPhosphoglucomutase-2OS=HomosapiensOX=9606GN=PGM2PE=1SV=4;tr|E7ENQ8|E7ENQ8_HUMANPhosphoglucomutase-2OS=HomosapiensOX=9606GN=PGM2PE=1SV=1;tr|E9PD70|E9PD70_HUMANPhosphoglucomutase-2OS=HomosapiensOX=9606GN=PGM2PE=1SV=1	sp|Q96G03|PGM2_HUMANPhosphoglucomutase-2OS=HomosapiensOX=9606GN=PGM2PE=1SV=4	2	14	yes	no	2	0.0001994	61.353						By matching
AAPGAEFAPNKR	EGIGAIGGTPPAFNRAAPGAEFAPNKRRRY	FNRAAPGAEFAPNKRRRY____________	R	A	A	K	R	R	4	1	1	0	0	0	1	1	0	0	0	1	0	1	2	0	0	0	0	0	0	0	12	1	1227.64	sp|Q15233|NONO_HUMANNon-POUdomain-containingoctamer-bindingproteinOS=HomosapiensOX=9606GN=NONOPE=1SV=4	sp|Q15233|NONO_HUMANNon-POUdomain-containingoctamer-bindingproteinOS=HomosapiensOX=9606GN=NONOPE=1SV=4	457	468	yes	yes	2;3	0.0035675	35.224				By MS/MS	By matching	By matching	By matching
AAPGQEPPEHMAELQR	GPEASRPPKLHPGLRAAPGQEPPEHMAELQ	APGQEPPEHMAELQRNEQEQPLGQWHLSKR	R	A	A	Q	R	N	3	1	0	0	0	2	3	1	1	0	1	0	1	0	3	0	0	0	0	0	0	0	16	0	1759.83	sp|O00391|QSOX1_HUMANSulfhydryloxidase1OS=HomosapiensOX=9606GN=QSOX1PE=1SV=3	sp|O00391|QSOX1_HUMANSulfhydryloxidase1OS=HomosapiensOX=9606GN=QSOX1PE=1SV=3	615	630	yes	yes	3	0.00010122	69.594	By MS/MS	By MS/MS	By MS/MS
AAPLQGMLPGLLAPLR	IAFDSSLVFIPAEFRAAPLQGMLPGLLAPL	APLQGMLPGLLAPLRTLSGTPEVHSNKRDI	R	A	A	L	R	T	3	1	0	0	0	1	0	2	0	0	5	0	1	0	3	0	0	0	0	0	0	0	16	0	1616.94	sp|P12111|CO6A3_HUMANCollagenalpha-3(VI)chainOS=HomosapiensOX=9606GN=COL6A3PE=1SV=5	sp|P12111|CO6A3_HUMANCollagenalpha-3(VI)chainOS=HomosapiensOX=9606GN=COL6A3PE=1SV=5	610	625	no	no	2;3	0.0026906	34.887				By MS/MS	By MS/MS	By matching	By MS/MS
AAPRPAPVAQPPAAAPPSAVGSSAAAPR	TSRMAPPASRAPQMRAAPRPAPVAQPPAAA	AAPPSAVGSSAAAPRQPGLMAQMATTAAGV	R	A	A	P	R	Q	11	2	0	0	0	1	0	1	0	0	0	0	0	0	8	3	0	0	0	2	0	0	28	1	2532.36	sp|Q9Y6H1|CHCH2_HUMANCoiled-coil-helix-coiled-coil-helixdomain-containingprotein2OS=HomosapiensOX=9606GN=CHCHD2PE=1SV=1;sp|Q5T1J5|CHCH9_HUMANPutativecoiled-coil-helix-coiled-coil-helixdomain-containingproteinCHCHD2P9,mitochondrialOS=HomosapiensOX=9606GN=CHCHD2P9PE=5SV=1	sp|Q9Y6H1|CHCH2_HUMANCoiled-coil-helix-coiled-coil-helixdomain-containingprotein2OS=HomosapiensOX=9606GN=CHCHD2PE=1SV=1	24	51	yes	no	3	0.0068549	23.566				By MS/MS
AAPSTAPAEATPPKPGEAEAPPK	SAVPSSPKSVATEERAAPSTAPAEATPPKP	EATPPKPGEAEAPPKHPGVLKVEAILEKVQ	R	A	A	P	K	H	7	0	0	0	0	0	3	1	0	0	0	2	0	0	7	1	2	0	0	0	0	0	23	1	2184.11	sp|O95817|BAG3_HUMANBAGfamilymolecularchaperoneregulator3OS=HomosapiensOX=9606GN=BAG3PE=1SV=3	sp|O95817|BAG3_HUMANBAGfamilymolecularchaperoneregulator3OS=HomosapiensOX=9606GN=BAG3PE=1SV=3	396	418	yes	yes	3	0.00047765	34.914				By matching	By MS/MS	By MS/MS	By MS/MS
AAPTAASDQPDSAATTEK	LEETAQLPSAPQGSRAAPTAASDQPDSAAT	TAASDQPDSAATTEKAKKIKNLKKKLRQVE	R	A	A	E	K	A	6	0	0	2	0	1	1	0	0	0	0	1	0	0	2	2	3	0	0	0	0	0	18	0	1730.8	sp|Q9BRP8|PYM1_HUMANPartnerofY14andmagoOS=HomosapiensOX=9606GN=PYM1PE=1SV=1	sp|Q9BRP8|PYM1_HUMANPartnerofY14andmagoOS=HomosapiensOX=9606GN=PYM1PE=1SV=1	133	150	yes	yes	2	0.01527	30.438				By matching	By matching	By matching	By MS/MS
AAQALALLR	______________________________	______________________________	M	A	A	L	R	E	4	1	0	0	0	1	0	0	0	0	3	0	0	0	0	0	0	0	0	0	0	0	9	0	925.571	sp|Q16401|PSMD5_HUMAN26Sproteasomenon-ATPaseregulatorysubunit5OS=HomosapiensOX=9606GN=PSMD5PE=1SV=3;tr|F2Z3J2|F2Z3J2_HUMAN26Sproteasomenon-ATPaseregulatorysubunit5OS=HomosapiensOX=9606GN=PSMD5PE=1SV=1	sp|Q16401|PSMD5_HUMAN26Sproteasomenon-ATPaseregulatorysubunit5OS=HomosapiensOX=9606GN=PSMD5PE=1SV=3	2	10	yes	no	2	2.2237e-09	102.72				By matching	By matching	By MS/MS	By MS/MS
AAQAPSSFQLLYDLK	EGGKGALALAQAVQRAAQAPSSFQLLYDLK	AAQAPSSFQLLYDLKLPVEDKIRIIAQKIY	R	A	A	L	K	L	3	0	0	1	0	2	0	0	0	0	3	1	0	1	1	2	0	0	1	0	0	0	15	0	1650.86	sp|P11586|C1TC_HUMANC-1-tetrahydrofolatesynthase,cytoplasmicOS=HomosapiensOX=9606GN=MTHFD1PE=1SV=3;tr|V9GZ78|V9GZ78_HUMANC-1-tetrahydrofolatesynthase,cytoplasmicOS=HomosapiensOX=9606GN=MTHFD1PE=1SV=2;tr|V9GYY3|V9GYY3_HUMANC-1-tetrahydrofolatesynthase,cytoplasmicOS=HomosapiensOX=9606GN=MTHFD1PE=1SV=2;tr|A0A384N5Y3|A0A384N5Y3_HUMANC-1-tetrahydrofolatesynthase,cytoplasmicOS=HomosapiensOX=9606GN=MTHF…	sp|P11586|C1TC_HUMANC-1-tetrahydrofolatesynthase,cytoplasmicOS=HomosapiensOX=9606GN=MTHFD1PE=1SV=3	805	819	yes	no	2	0.00010864	72.652				By MS/MS	By matching	By matching	By matching
AAQASDLEK	LLQDNAKLVPVLSAKAAQASDLEKIHLDEK	PVLSAKAAQASDLEKIHLDEKSFRWLHNED	K	A	A	E	K	I	3	0	0	1	0	1	1	0	0	0	1	1	0	0	0	1	0	0	0	0	0	0	9	0	931.461	sp|P37837|TALDO_HUMANTransaldolaseOS=HomosapiensOX=9606GN=TALDO1PE=1SV=2	sp|P37837|TALDO_HUMANTransaldolaseOS=HomosapiensOX=9606GN=TALDO1PE=1SV=2	278	286	yes	yes	2	0.00036964	83.206	By matching	By MS/MS		By MS/MS	By MS/MS	By matching	By MS/MS
AAQDLCEEALR	FMKSVKLEWVQDNIRAAQDLCEEALRHYED	DNIRAAQDLCEEALRHYEDFPKLWMMKGQI	R	A	A	L	R	H	3	1	0	1	1	1	2	0	0	0	2	0	0	0	0	0	0	0	0	0	0	0	11	0	1274.59	sp|O94906|PRP6_HUMANPre-mRNA-processingfactor6OS=HomosapiensOX=9606GN=PRPF6PE=1SV=1	sp|O94906|PRP6_HUMANPre-mRNA-processingfactor6OS=HomosapiensOX=9606GN=PRPF6PE=1SV=1	693	703	yes	yes	2	0.013246	34.532				By MS/MS	By MS/MS	By matching	By matching
AAQDRDQIYR	SRSYRGGGGGGGGWRAAQDRDQIYRRRSPS	GGGWRAAQDRDQIYRRRSPSPYYSRGGYRS	R	A	A	Y	R	R	2	2	0	2	0	2	0	0	0	1	0	0	0	0	0	0	0	0	1	0	0	0	10	1	1234.61	sp|P62995|TRA2B_HUMANTransformer-2proteinhomologbetaOS=HomosapiensOX=9606GN=TRA2BPE=1SV=1;tr|H7C2L4|H7C2L4_HUMANTransformer-2proteinhomologbeta(Fragment)OS=HomosapiensOX=9606GN=TRA2BPE=1SV=1	sp|P62995|TRA2B_HUMANTransformer-2proteinhomologbetaOS=HomosapiensOX=9606GN=TRA2BPE=1SV=1	252	261	yes	no	2;3	0.0001785	67.563				By MS/MS	By MS/MS		By MS/MS
AAQEEYVK	ASALKAWGGKKENLKAAQEEYVKRALANSL	GKKENLKAAQEEYVKRALANSLACQGKYTP	K	A	A	V	K	R	2	0	0	0	0	1	2	0	0	0	0	1	0	0	0	0	0	0	1	1	0	0	8	0	936.455	sp|P04075|ALDOA_HUMANFructose-bisphosphatealdolaseAOS=HomosapiensOX=9606GN=ALDOAPE=1SV=2;tr|H3BQN4|H3BQN4_HUMANFructose-bisphosphatealdolaseOS=HomosapiensOX=9606GN=ALDOAPE=1SV=1;tr|J3KPS3|J3KPS3_HUMANFructose-bisphosphatealdolaseOS=HomosapiensOX=9606GN=ALDOAPE=1SV=1;tr|H3BR68|H3BR68_HUMANFructose-bisphosphatealdolaseA(Fragment)OS=HomosapiensOX=9606GN=ALDOAPE=1SV=1	sp|P04075|ALDOA_HUMANFructose-bisphosphatealdolaseAOS=HomosapiensOX=9606GN=ALDOAPE=1SV=2	323	330	yes	no	2	0.0034171	81.297				By MS/MS	By MS/MS	By matching	By MS/MS
AAQEEYVKR	ASALKAWGGKKENLKAAQEEYVKRALANSL	KKENLKAAQEEYVKRALANSLACQGKYTPS	K	A	A	K	R	A	2	1	0	0	0	1	2	0	0	0	0	1	0	0	0	0	0	0	1	1	0	0	9	1	1092.56	sp|P04075|ALDOA_HUMANFructose-bisphosphatealdolaseAOS=HomosapiensOX=9606GN=ALDOAPE=1SV=2;tr|H3BQN4|H3BQN4_HUMANFructose-bisphosphatealdolaseOS=HomosapiensOX=9606GN=ALDOAPE=1SV=1;tr|J3KPS3|J3KPS3_HUMANFructose-bisphosphatealdolaseOS=HomosapiensOX=9606GN=ALDOAPE=1SV=1;tr|H3BR68|H3BR68_HUMANFructose-bisphosphatealdolaseA(Fragment)OS=HomosapiensOX=9606GN=ALDOAPE=1SV=1	sp|P04075|ALDOA_HUMANFructose-bisphosphatealdolaseAOS=HomosapiensOX=9606GN=ALDOAPE=1SV=2	323	331	yes	no	2;3	0.0011675	85.212				By MS/MS	By MS/MS	By MS/MS	By MS/MS
AAQGEPQVQFK	______________________________	______________________________	M	A	A	F	K	L	2	0	0	0	0	3	1	1	0	0	0	1	0	1	1	0	0	0	0	1	0	0	11	0	1201.61	sp|P62826|RAN_HUMANGTP-bindingnuclearproteinRanOS=HomosapiensOX=9606GN=RANPE=1SV=3;tr|B5MDF5|B5MDF5_HUMANGTP-bindingnuclearproteinRanOS=HomosapiensOX=9606GN=RANPE=1SV=1;tr|A0A087X0W0|A0A087X0W0_HUMANGTP-bindingnuclearproteinRanOS=HomosapiensOX=9606GN=RANPE=1SV=1	sp|P62826|RAN_HUMANGTP-bindingnuclearproteinRanOS=HomosapiensOX=9606GN=RANPE=1SV=3	2	12	yes	no	2	0.00020943	61.679			By matching	By MS/MS	By MS/MS	By MS/MS	By matching
AAQLCGAGMAAVVDK	DSILVKTVCGVVSRRAAQLCGAGMAAVVDK	AAQLCGAGMAAVVDKIRENRGLDRLNVTVG	R	A	A	D	K	I	5	0	0	1	1	1	0	2	0	0	1	1	1	0	0	0	0	0	0	2	0	0	15	0	1460.71	sp|P19367|HXK1_HUMANHexokinase-1OS=HomosapiensOX=9606GN=HK1PE=1SV=3	sp|P19367|HXK1_HUMANHexokinase-1OS=HomosapiensOX=9606GN=HK1PE=1SV=3	830	844	yes	yes	2	9.1863e-05	73.848				By matching	By MS/MS	By MS/MS	By MS/MS
AAQVAQDEEIAR	KLQEEELLATQVDMRAAQVAQDEEIARLLM	DMRAAQVAQDEEIARLLMAEEKKAYKKAKE	R	A	A	A	R	L	4	1	0	1	0	2	2	0	0	1	0	0	0	0	0	0	0	0	0	1	0	0	12	0	1299.64	sp|Q8IVM0|CCD50_HUMANCoiled-coildomain-containingprotein50OS=HomosapiensOX=9606GN=CCDC50PE=1SV=1	sp|Q8IVM0|CCD50_HUMANCoiled-coildomain-containingprotein50OS=HomosapiensOX=9606GN=CCDC50PE=1SV=1	196	207	yes	yes	2	0.00026542	64.297				By MS/MS	By MS/MS	By MS/MS	By MS/MS
AASAAAASAAAASAASGSPGPGEGSAGGEK	______________________________	SGSPGPGEGSAGGEKRSTAPSAAASASASA	M	A	A	E	K	R	13	0	0	0	0	0	2	6	0	0	0	1	0	0	2	6	0	0	0	0	0	0	30	0	2386.1	sp|Q13263|TIF1B_HUMANTranscriptionintermediaryfactor1-betaOS=HomosapiensOX=9606GN=TRIM28PE=1SV=5	sp|Q13263|TIF1B_HUMANTranscriptionintermediaryfactor1-betaOS=HomosapiensOX=9606GN=TRIM28PE=1SV=5	2	31	yes	yes	3	4.7412e-08	44.264				By matching	By matching	By MS/MS	By matching
AASAAAASAAAASAASGSPGPGEGSAGGEKR	______________________________	GSPGPGEGSAGGEKRSTAPSAAASASASAA	M	A	A	K	R	S	13	1	0	0	0	0	2	6	0	0	0	1	0	0	2	6	0	0	0	0	0	0	31	1	2542.2	sp|Q13263|TIF1B_HUMANTranscriptionintermediaryfactor1-betaOS=HomosapiensOX=9606GN=TRIM28PE=1SV=5	sp|Q13263|TIF1B_HUMANTranscriptionintermediaryfactor1-betaOS=HomosapiensOX=9606GN=TRIM28PE=1SV=5	2	32	yes	yes	3	5.0449e-12	51.586					By matching	By matching
AASAAFQENVGR	LVIAAVFDRDINCRRAASAAFQENVGRQGT	CRRAASAAFQENVGRQGTFPHGIDILTTAD	R	A	A	G	R	Q	4	1	1	0	0	1	1	1	0	0	0	0	0	1	0	1	0	0	0	1	0	0	12	0	1219.59	sp|Q9BTW9|TBCD_HUMANTubulin-specificchaperoneDOS=HomosapiensOX=9606GN=TBCDPE=1SV=2;tr|J3KR97|J3KR97_HUMANTubulin-specificchaperoneDOS=HomosapiensOX=9606GN=TBCDPE=1SV=1;tr|I3L0V3|I3L0V3_HUMANTubulin-specificchaperoneD(Fragment)OS=HomosapiensOX=9606GN=TBCDPE=1SV=1	sp|Q9BTW9|TBCD_HUMANTubulin-specificchaperoneDOS=HomosapiensOX=9606GN=TBCDPE=1SV=2	509	520	yes	no	2	0.00046477	58.699				By matching	By matching		By matching
AASAAGAAGSAGGSSGAAGAAGGGAGAGTRPGDGGTASAGAAGPGAATK	FAKRDKKKKKERSNRAASAAGAAGSAGGSS	GTASAGAAGPGAATKAVTKDEDEWKELEQK	R	A	A	T	K	A	19	1	0	1	0	0	0	17	0	0	0	1	0	0	2	5	3	0	0	0	0	0	49	1	3668.71	sp|Q9UKY7|CDV3_HUMANProteinCDV3homologOS=HomosapiensOX=9606GN=CDV3PE=1SV=1	sp|Q9UKY7|CDV3_HUMANProteinCDV3homologOS=HomosapiensOX=9606GN=CDV3PE=1SV=1	28	76	yes	yes	3	4.0832e-08	24.267							By MS/MS
AASADSTTEGTPADGFTVLSTK	KGARKSKKKQGEVSKAASADSTTEGTPADG	TEGTPADGFTVLSTKSLFLGQKLNLIHSEI	K	A	A	T	K	S	4	0	0	2	0	0	1	2	0	0	1	1	0	1	1	3	5	0	0	1	0	0	22	0	2126	sp|O75367|H2AY_HUMANCorehistonemacro-H2A.1OS=HomosapiensOX=9606GN=MACROH2A1PE=1SV=4	sp|O75367|H2AY_HUMANCorehistonemacro-H2A.1OS=HomosapiensOX=9606GN=MACROH2A1PE=1SV=4	168	189	yes	yes	2	5.9858e-08	57.679			By matching	By matching	By MS/MS	By matching	By MS/MS
AASAGQEPLHNEELAGAGR	LLVGFILFLTRSRGRAASAGQEPLHNEELA	GQEPLHNEELAGAGRVAQPGPLEPEEPRAG	R	A	A	G	R	V	5	1	1	0	0	1	3	3	1	0	2	0	0	0	1	1	0	0	0	0	0	0	19	0	1876.9	tr|A0A0A0MRX2|A0A0A0MRX2_HUMANDDRGKdomain-containingprotein1OS=HomosapiensOX=9606GN=DDRGK1PE=1SV=1;sp|Q96HY6|DDRGK_HUMANDDRGKdomain-containingprotein1OS=HomosapiensOX=9606GN=DDRGK1PE=1SV=2	tr|A0A0A0MRX2|A0A0A0MRX2_HUMANDDRGKdomain-containingprotein1OS=HomosapiensOX=9606GN=DDRGK1PE=1SV=1	28	46	yes	no	3	5.1089e-07	56.851				By MS/MS	By MS/MS	By MS/MS	By MS/MS
AASCVLLHTGQK	______________________________	______________________________	M	A	A	Q	K	M	2	0	0	0	1	1	0	1	1	0	2	1	0	0	0	1	1	0	0	1	0	0	12	0	1283.67	sp|P14550|AK1A1_HUMANAldo-ketoreductasefamily1memberA1OS=HomosapiensOX=9606GN=AKR1A1PE=1SV=3;tr|Q5T621|Q5T621_HUMANAldo-ketoreductasefamily1memberA1(Fragment)OS=HomosapiensOX=9606GN=AKR1A1PE=1SV=1;tr|V9GYG2|V9GYG2_HUMANAldo-ketoreductasefamily1memberA1OS=HomosapiensOX=9606GN=AKR1A1PE=1SV=1;tr|V9GYP9|V9GYP9_HUMANAldo-ketoreductasefamily1memberA1(Fragment)OS=HomosapiensOX=9606GN=AKR1A1PE=1SV=1	sp|P14550|AK1A1_HUMANAldo-ketoreductasefamily1memberA1OS=HomosapiensOX=9606GN=AKR1A1PE=1SV=3	2	13	yes	no	2	0.00038535	53.683				By matching	By matching	By matching	By MS/MS
AASDIAMTELPPTHPIR	NDRKEAAENSLVAYKAASDIAMTELPPTHP	SDIAMTELPPTHPIRLGLALNFSVFYYEIL	K	A	A	I	R	L	3	1	0	1	0	0	1	0	1	2	1	0	1	0	3	1	2	0	0	0	0	0	17	0	1818.93	sp|P62258|1433E_HUMAN14-3-3proteinepsilonOS=HomosapiensOX=9606GN=YWHAEPE=1SV=1;tr|K7EM20|K7EM20_HUMAN14-3-3proteinepsilon(Fragment)OS=HomosapiensOX=9606GN=YWHAEPE=1SV=1	sp|P62258|1433E_HUMAN14-3-3proteinepsilonOS=HomosapiensOX=9606GN=YWHAEPE=1SV=1	154	170	yes	no	2;3	8.0049e-12	121.08	By matching	By matching		By MS/MS	By MS/MS	By MS/MS	By MS/MS
AASGFNAMEDAQTLR	______________________________	AASGFNAMEDAQTLRKAMKGLGTDEDAIIS	K	A	A	L	R	K	4	1	1	1	0	1	1	1	0	0	1	0	1	1	0	1	1	0	0	0	0	0	15	0	1580.73	sp|P09525|ANXA4_HUMANAnnexinA4OS=HomosapiensOX=9606GN=ANXA4PE=1SV=4;tr|Q6P452|Q6P452_HUMANAnnexinOS=HomosapiensOX=9606GN=ANXA4PE=1SV=1;tr|B4E1S2|B4E1S2_HUMANAnnexinOS=HomosapiensOX=9606GN=ANXA4PE=1SV=1	sp|P09525|ANXA4_HUMANAnnexinA4OS=HomosapiensOX=9606GN=ANXA4PE=1SV=4	10	24	yes	no	2	8.1872e-05	67.153				By MS/MS	By MS/MS	By MS/MS	By MS/MS
AASIFGGAKPVDTAAR	PKEDDSSASTSQSTRAASIFGGAKPVDTAA	ASIFGGAKPVDTAAREREVEERLQKEQEKL	R	A	A	A	R	E	5	1	0	1	0	0	0	2	0	1	0	1	0	1	1	1	1	0	0	1	0	0	16	1	1530.82	sp|P23588|IF4B_HUMANEukaryotictranslationinitiationfactor4BOS=HomosapiensOX=9606GN=EIF4BPE=1SV=2;tr|E7EX17|E7EX17_HUMANEukaryotictranslationinitiationfactor4BOS=HomosapiensOX=9606GN=EIF4BPE=1SV=1;tr|F8VX11|F8VX11_HUMANEukaryotictranslationinitiationfactor4B(Fragment)OS=HomosapiensOX=9606GN=EIF4BPE=1SV=1	sp|P23588|IF4B_HUMANEukaryotictranslationinitiationfactor4BOS=HomosapiensOX=9606GN=EIF4BPE=1SV=2	357	372	yes	no	2	0.0016525	57.836				By MS/MS	By MS/MS		By MS/MS
AASIYSSWAEEQR	VSQDLLDLMHTLHTRAASIYSSWAEEQRHL	TRAASIYSSWAEEQRHLETGGQKIEADSRT	R	A	A	Q	R	H	3	1	0	0	0	1	2	0	0	1	0	0	0	0	0	3	0	1	1	0	0	0	13	0	1496.69	sp|Q92538|GBF1_HUMANGolgi-specificbrefeldinA-resistanceguaninenucleotideexchangefactor1OS=HomosapiensOX=9606GN=GBF1PE=1SV=2	sp|Q92538|GBF1_HUMANGolgi-specificbrefeldinA-resistanceguaninenucleotideexchangefactor1OS=HomosapiensOX=9606GN=GBF1PE=1SV=2	1509	1521	yes	yes	2	0.006939	35.414				By MS/MS	By matching	By matching	By MS/MS
AASLGSSQSSR	SPSKPGEKKGSDEKKAASLGSSQSSRTYAG	DEKKAASLGSSQSSRTYAGGTASATKVSAS	K	A	A	S	R	T	2	1	0	0	0	1	0	1	0	0	1	0	0	0	0	5	0	0	0	0	0	0	11	0	1049.51	tr|A0A0C4DGB5|A0A0C4DGB5_HUMANCalpastatinOS=HomosapiensOX=9606GN=CASTPE=1SV=1;tr|H0YA91|H0YA91_HUMANCalpastatin(Fragment)OS=HomosapiensOX=9606GN=CASTPE=1SV=1;tr|H0Y944|H0Y944_HUMANCalpastatin(Fragment)OS=HomosapiensOX=9606GN=CASTPE=1SV=1;tr|E7EN75|E7EN75_HUMANCalpastatin(Fragment)OS=HomosapiensOX=9606GN=CASTPE=1SV=1;tr|D6RGF7|D6RGF7_HUMANCalpastatin(Fragment)OS=HomosapiensOX=9606GN=CASTPE=1SV=1;t…	tr|A0A0C4DGB5|A0A0C4DGB5_HUMANCalpastatinOS=HomosapiensOX=9606GN=CASTPE=1SV=1	34	44	no	no	2	0.00023052	72.928				By MS/MS	By MS/MS		By MS/MS
AASLVGK	______________________________	______________________________	M	A	A	G	K	K	2	0	0	0	0	0	0	1	0	0	1	1	0	0	0	1	0	0	0	1	0	0	7	0	644.386	sp|Q9BY32|ITPA_HUMANInosinetriphosphatepyrophosphataseOS=HomosapiensOX=9606GN=ITPAPE=1SV=2	sp|Q9BY32|ITPA_HUMANInosinetriphosphatepyrophosphataseOS=HomosapiensOX=9606GN=ITPAPE=1SV=2	2	8	yes	yes	1	0.0041585	74.717				By MS/MS	By matching	By matching	By matching
AASSSSPGSPVASSPSR	SELGACDFEKPESPRAASSSSPGSPVASSP	SSSSPGSPVASSPSRLSPTPDGPPPLAQPP	R	A	A	S	R	L	3	1	0	0	0	0	0	1	0	0	0	0	0	0	3	8	0	0	0	1	0	0	17	0	1530.73	sp|Q92538|GBF1_HUMANGolgi-specificbrefeldinA-resistanceguaninenucleotideexchangefactor1OS=HomosapiensOX=9606GN=GBF1PE=1SV=2	sp|Q92538|GBF1_HUMANGolgi-specificbrefeldinA-resistanceguaninenucleotideexchangefactor1OS=HomosapiensOX=9606GN=GBF1PE=1SV=2	1776	1792	yes	yes	2	0.0035493	30.828					By matching		By MS/MS
AASTASHRPIK	______________________________	______________________________	M	A	A	I	K	G	3	1	0	0	0	0	0	0	1	1	0	1	0	0	1	2	1	0	0	0	0	0	11	1	1137.63	tr|E7EUI7|E7EUI7_HUMANProteinphosphataseinhibitor2OS=HomosapiensOX=9606GN=PPP1R2PE=1SV=1;tr|E7EMN6|E7EMN6_HUMANProteinphosphataseinhibitor2(Fragment)OS=HomosapiensOX=9606GN=PPP1R2PE=1SV=1;sp|Q6NXS1|IPP2B_HUMANProteinphosphataseinhibitor2familymemberBOS=HomosapiensOX=9606GN=PPP1R2BPE=1SV=2;sp|P41236|IPP2_HUMANProteinphosphataseinhibitor2OS=HomosapiensOX=9606GN=PPP1R2PE=1SV=2	tr|E7EUI7|E7EUI7_HUMANProteinphosphataseinhibitor2OS=HomosapiensOX=9606GN=PPP1R2PE=1SV=1	2	12	yes	no	3	0.0026927	52.579				By matching	By MS/MS		By matching
AATAAADFTAK	KGAVWGATLNKDATKAATAAADFTAKVWDA	DATKAATAAADFTAKVWDAVSGDELMTLAH	K	A	A	A	K	V	6	0	0	1	0	0	0	0	0	0	0	1	0	1	0	0	2	0	0	0	0	0	11	0	1036.52	sp|Q9Y3F4|STRAP_HUMANSerine-threoninekinasereceptor-associatedproteinOS=HomosapiensOX=9606GN=STRAPPE=1SV=1	sp|Q9Y3F4|STRAP_HUMANSerine-threoninekinasereceptor-associatedproteinOS=HomosapiensOX=9606GN=STRAPPE=1SV=1	74	84	yes	yes	2	0.00030297	51.276							By MS/MS
AATASAGAGGIDGKPR	______________________________	ATASAGAGGIDGKPRTSPKMGATVFVQPLD	M	A	A	P	R	T	5	1	0	1	0	0	0	4	0	1	0	1	0	0	1	1	1	0	0	0	0	0	16	1	1398.72	tr|I3L1P8|I3L1P8_HUMANMitochondrial2-oxoglutarate/malatecarrierprotein(Fragment)OS=HomosapiensOX=9606GN=SLC25A11PE=1SV=1;sp|Q02978|M2OM_HUMANMitochondrial2-oxoglutarate/malatecarrierproteinOS=HomosapiensOX=9606GN=SLC25A11PE=1SV=3	tr|I3L1P8|I3L1P8_HUMANMitochondrial2-oxoglutarate/malatecarrierprotein(Fragment)OS=HomosapiensOX=9606GN=SLC25A11PE=1SV=1	2	17	yes	no	2	8.4444e-10	104.79				By matching	By MS/MS	By MS/MS	By MS/MS
AATECMCNLAMSK	MIEGYMFEEHEMIRRAATECMCNLAMSKEV	RRAATECMCNLAMSKEVQDLFEAQGNDRLK	R	A	A	S	K	E	3	0	1	0	2	0	1	0	0	0	1	1	2	0	0	1	1	0	0	0	0	0	13	0	1485.61	sp|Q9H3U1|UN45A_HUMANProteinunc-45homologAOS=HomosapiensOX=9606GN=UNC45APE=1SV=1;tr|A0A1W2PNX8|A0A1W2PNX8_HUMANProteinunc-45homologAOS=HomosapiensOX=9606GN=UNC45APE=1SV=1	sp|Q9H3U1|UN45A_HUMANProteinunc-45homologAOS=HomosapiensOX=9606GN=UNC45APE=1SV=1	794	806	yes	no	2	4.5816e-05	94.297				By matching	By matching		By MS/MS
AATLAER	AAAAAPGTAEKLSPKAATLAERSAGLAFSL	TAEKLSPKAATLAERSAGLAFSLYQAMAKD	K	A	A	E	R	S	3	1	0	0	0	0	1	0	0	0	1	0	0	0	0	0	1	0	0	0	0	0	7	0	730.397	sp|P50454|SERPH_HUMANSerpinH1OS=HomosapiensOX=9606GN=SERPINH1PE=1SV=2;tr|E9PPV6|E9PPV6_HUMANSerpinH1OS=HomosapiensOX=9606GN=SERPINH1PE=1SV=1;tr|E9PR70|E9PR70_HUMANSerpinH1(Fragment)OS=HomosapiensOX=9606GN=SERPINH1PE=1SV=1;tr|E9PK86|E9PK86_HUMANSerpinH1(Fragment)OS=HomosapiensOX=9606GN=SERPINH1PE=1SV=1;tr|E9PMI5|E9PMI5_HUMANSerpinH1(Fragment)OS=HomosapiensOX=9606GN=SERPINH1PE=1SV=1;tr|E9PNX1|E9PNX…	sp|P50454|SERPH_HUMANSerpinH1OS=HomosapiensOX=9606GN=SERPINH1PE=1SV=2	40	46	yes	no	2	0.029641	60.788				By matching		By MS/MS	By MS/MS
AATSDLEHYDK	NPDKFESTDLDMLIKAATSDLEHYDKTRHE	MLIKAATSDLEHYDKTRHEEFKKYEMMKEH	K	A	A	D	K	T	2	0	0	2	0	0	1	0	1	0	1	1	0	0	0	1	1	0	1	0	0	0	11	0	1248.56	sp|P80303|NUCB2_HUMANNucleobindin-2OS=HomosapiensOX=9606GN=NUCB2PE=1SV=3;tr|E9PKG6|E9PKG6_HUMANNucleobindin-2OS=HomosapiensOX=9606GN=NUCB2PE=1SV=2;tr|Q2L696|Q2L696_HUMANNucb2splicevariantOS=HomosapiensOX=9606GN=NUCB2PE=1SV=1;tr|E9PLR0|E9PLR0_HUMANNucleobindin-2(Fragment)OS=HomosapiensOX=9606GN=NUCB2PE=1SV=1;tr|E9PLE9|E9PLE9_HUMANNucleobindin-2(Fragment)OS=HomosapiensOX=9606GN=NUCB2PE=1SV=1;tr|A0A…	sp|P80303|NUCB2_HUMANNucleobindin-2OS=HomosapiensOX=9606GN=NUCB2PE=1SV=3	161	171	yes	no	2;3	0.00069359	55.567	By matching	By matching	By matching	By matching	By matching	By matching	By MS/MS
AAVAGEDGR	KGFAFVQYVNERNARAAVAGEDGRMIAGQV	NERNARAAVAGEDGRMIAGQVLDINLAAEP	R	A	A	G	R	M	3	1	0	1	0	0	1	2	0	0	0	0	0	0	0	0	0	0	0	1	0	0	9	0	844.404	tr|G3V4W0|G3V4W0_HUMANHeterogeneousnuclearribonucleoproteinsC1/C2(Fragment)OS=HomosapiensOX=9606GN=HNRNPCPE=1SV=1;tr|B4DY08|B4DY08_HUMANHeterogeneousnuclearribonucleoproteinsC1/C2OS=HomosapiensOX=9606GN=HNRNPCPE=1SV=1;tr|B2R5W2|B2R5W2_HUMANHeterogeneousnuclearribonucleoproteinsC1/C2OS=HomosapiensOX=9606GN=HNRNPCPE=1SV=1;tr|G3V4C1|G3V4C1_HUMANHeterogeneousnuclearribonucleoproteinsC1/C2OS=Homosapie…	tr|G3V4W0|G3V4W0_HUMANHeterogeneousnuclearribonucleoproteinsC1/C2(Fragment)OS=HomosapiensOX=9606GN=HNRNPCPE=1SV=1	65	73	yes	no	2	0.027249	32.61				By MS/MS	By matching	By matching
AAVATFLQSVQVPEFTPK	NLFAQTYGLTGSQDRAAVATFLQSVQVPEF	ATFLQSVQVPEFTPKSGVKIHVSDQELQSA	R	A	A	P	K	S	3	0	0	0	0	2	1	0	0	0	1	1	0	2	2	1	2	0	0	3	0	0	18	0	1932.04	sp|P22314|UBA1_HUMANUbiquitin-likemodifier-activatingenzyme1OS=HomosapiensOX=9606GN=UBA1PE=1SV=3;tr|Q5JRR6|Q5JRR6_HUMANUbiquitin-likemodifier-activatingenzyme1OS=HomosapiensOX=9606GN=UBA1PE=1SV=1	sp|P22314|UBA1_HUMANUbiquitin-likemodifier-activatingenzyme1OS=HomosapiensOX=9606GN=UBA1PE=1SV=3	785	802	yes	no	3	0.016682	20.65				By MS/MS	By matching	By matching	By matching
AAVAWEAGKPLSIEEIEVAPPK	______________________________	GKPLSIEEIEVAPPKAHEVRIKIIATAVCH	K	A	A	P	K	A	5	0	0	0	0	0	4	1	0	2	1	2	0	0	3	1	0	1	0	2	0	0	22	1	2304.24	sp|P11766|ADHX_HUMANAlcoholdehydrogenaseclass-3OS=HomosapiensOX=9606GN=ADH5PE=1SV=4;tr|H0YAG8|H0YAG8_HUMANAlcoholdehydrogenaseclass-3(Fragment)OS=HomosapiensOX=9606GN=ADH5PE=1SV=1;tr|D6RFE4|D6RFE4_HUMANAlcoholdehydrogenaseclass-3OS=HomosapiensOX=9606GN=ADH5PE=1SV=1;tr|D6RAY0|D6RAY0_HUMANAlcoholdehydrogenaseclass-3OS=HomosapiensOX=9606GN=ADH5PE=1SV=1;tr|D6R9G2|D6R9G2_HUMANAlcoholdehydrogenaseclass…	sp|P11766|ADHX_HUMANAlcoholdehydrogenaseclass-3OS=HomosapiensOX=9606GN=ADH5PE=1SV=4	10	31	yes	no	3	1.7859e-08	67.43				By MS/MS	By MS/MS	By MS/MS	By MS/MS
AAVDAGFVPNDMQVGQTGK	YDLADQLHAAVGASRAAVDAGFVPNDMQVG	AGFVPNDMQVGQTGKI______________	R	A	A	G	K	I	3	0	1	2	0	2	0	3	0	0	0	1	1	1	1	0	1	0	0	3	0	0	19	0	1903.91	tr|H0YL12|H0YL12_HUMANElectrontransferflavoproteinsubunitalpha,mitochondrial(Fragment)OS=HomosapiensOX=9606GN=ETFAPE=1SV=8;tr|H0YLU7|H0YLU7_HUMANElectrontransferflavoproteinsubunitalpha,mitochondrial(Fragment)OS=HomosapiensOX=9606GN=ETFAPE=1SV=1;sp|P13804|ETFA_HUMANElectrontransferflavoproteinsubunitalpha,mitochondrialOS=HomosapiensOX=9606GN=ETFAPE=1SV=1;tr|H0YK49|H0YK49_HUMANElectrontransferflav…	tr|H0YL12|H0YL12_HUMANElectrontransferflavoproteinsubunitalpha,mitochondrial(Fragment)OS=HomosapiensOX=9606GN=ETFAPE=1SV=8	220	238	yes	no	2	6.9984e-05	42.789				By MS/MS	By matching	By matching	By MS/MS
AAVDSFYLLYR	______________________________	______________________________	M	A	A	Y	R	E	2	1	0	1	0	0	0	0	0	0	2	0	0	1	0	1	0	0	2	1	0	0	11	0	1316.68	tr|H3BNH5|H3BNH5_HUMANInactivehydroxysteroiddehydrogenase-likeprotein1(Fragment)OS=HomosapiensOX=9606GN=HSDL1PE=1SV=1;tr|H3BQI7|H3BQI7_HUMANInactivehydroxysteroiddehydrogenase-likeprotein1(Fragment)OS=HomosapiensOX=9606GN=HSDL1PE=1SV=1;tr|H3BT52|H3BT52_HUMANInactivehydroxysteroiddehydrogenase-likeprotein1(Fragment)OS=HomosapiensOX=9606GN=HSDL1PE=1SV=1;sp|Q3SXM5|HSDL1_HUMANInactivehydroxysteroidde…	tr|H3BNH5|H3BNH5_HUMANInactivehydroxysteroiddehydrogenase-likeprotein1(Fragment)OS=HomosapiensOX=9606GN=HSDL1PE=1SV=1	2	12	yes	no	2	0.00061081	60.973				By MS/MS	By matching	By matching	By matching
AAVEEGIVLGGGCALLR	NEKKDRVTDALNATRAAVEEGIVLGGGCAL	VEEGIVLGGGCALLRCIPALDSLTPANEDQ	R	A	A	L	R	C	3	1	0	0	1	0	2	4	0	1	3	0	0	0	0	0	0	0	0	2	0	0	17	0	1683.9	sp|P10809|CH60_HUMAN60kDaheatshockprotein,mitochondrialOS=HomosapiensOX=9606GN=HSPD1PE=1SV=2	sp|P10809|CH60_HUMAN60kDaheatshockprotein,mitochondrialOS=HomosapiensOX=9606GN=HSPD1PE=1SV=2	430	446	yes	yes	2;3	0.00014921	72.652				By MS/MS	By MS/MS	By MS/MS	By MS/MS
AAVENLPTFLVELSR	PDRLELEAAQKFLERAAVENLPTFLVELSR	AAVENLPTFLVELSRVLANPGNSQVARVAA	R	A	A	S	R	V	2	1	1	0	0	0	2	0	0	0	3	0	0	1	1	1	1	0	0	2	0	0	15	0	1657.9	sp|Q14974|IMB1_HUMANImportinsubunitbeta-1OS=HomosapiensOX=9606GN=KPNB1PE=1SV=2;tr|J3QR48|J3QR48_HUMANImportinsubunitbeta-1(Fragment)OS=HomosapiensOX=9606GN=KPNB1PE=1SV=8	sp|Q14974|IMB1_HUMANImportinsubunitbeta-1OS=HomosapiensOX=9606GN=KPNB1PE=1SV=2	28	42	yes	no	2	0.00058569	55.426				By MS/MS		By matching
AAVETLGVPCFLGGMAR	GSQALLTPTSADKLRAAVETLGVPCFLGGM	VETLGVPCFLGGMARGLLGRNHPLHIRENR	R	A	A	A	R	G	3	1	0	0	1	0	1	3	0	0	2	0	1	1	1	0	1	0	0	2	0	0	17	0	1747.87	tr|M0R026|M0R026_HUMANAcetolactatesynthase-likeproteinOS=HomosapiensOX=9606GN=ILVBLPE=1SV=1;sp|A1L0T0|ILVBL_HUMANAcetolactatesynthase-likeproteinOS=HomosapiensOX=9606GN=ILVBLPE=1SV=2;tr|M0QZX5|M0QZX5_HUMANAcetolactatesynthase-likeprotein(Fragment)OS=HomosapiensOX=9606GN=ILVBLPE=1SV=8	tr|M0R026|M0R026_HUMANAcetolactatesynthase-likeproteinOS=HomosapiensOX=9606GN=ILVBLPE=1SV=1	199	215	yes	no	2	0.0025776	33.409				By matching	By matching	By matching	By MS/MS
AAVEWFDGK	KGDATVSYEDPPTAKAAVEWFDGKDFQGSK	DPPTAKAAVEWFDGKDFQGSKLKVSLARKK	K	A	A	G	K	D	2	0	0	1	0	0	1	1	0	0	0	1	0	1	0	0	0	1	0	1	0	0	9	0	1021.49	tr|B0QYK0|B0QYK0_HUMANRNA-bindingproteinEWSOS=HomosapiensOX=9606GN=EWSR1PE=1SV=1;sp|Q01844|EWS_HUMANRNA-bindingproteinEWSOS=HomosapiensOX=9606GN=EWSR1PE=1SV=1;tr|A0A0D9SFL3|A0A0D9SFL3_HUMANRNA-bindingproteinEWSOS=HomosapiensOX=9606GN=EWSR1PE=1SV=1;tr|C9JGE3|C9JGE3_HUMANEWSRNA-bindingproteinvariant6OS=HomosapiensOX=9606GN=EWSR1PE=1SV=2;tr|H7BY36|H7BY36_HUMANRNA-bindingproteinEWS(Fragment)OS=Homosa…	tr|B0QYK0|B0QYK0_HUMANRNA-bindingproteinEWSOS=HomosapiensOX=9606GN=EWSR1PE=1SV=1	387	395	yes	no	2	0.020022	43.769				By MS/MS	By matching	By matching	By matching
AAVEWFDGKDFQGSK	KGDATVSYEDPPTAKAAVEWFDGKDFQGSK	AAVEWFDGKDFQGSKLKVSLARKKPPMNSM	K	A	A	S	K	L	2	0	0	2	0	1	1	2	0	0	0	2	0	2	0	1	0	1	0	1	0	0	15	1	1683.79	tr|B0QYK0|B0QYK0_HUMANRNA-bindingproteinEWSOS=HomosapiensOX=9606GN=EWSR1PE=1SV=1;sp|Q01844|EWS_HUMANRNA-bindingproteinEWSOS=HomosapiensOX=9606GN=EWSR1PE=1SV=1;tr|A0A0D9SFL3|A0A0D9SFL3_HUMANRNA-bindingproteinEWSOS=HomosapiensOX=9606GN=EWSR1PE=1SV=1;tr|C9JGE3|C9JGE3_HUMANEWSRNA-bindingproteinvariant6OS=HomosapiensOX=9606GN=EWSR1PE=1SV=2;tr|H7BY36|H7BY36_HUMANRNA-bindingproteinEWS(Fragment)OS=Homosa…	tr|B0QYK0|B0QYK0_HUMANRNA-bindingproteinEWSOS=HomosapiensOX=9606GN=EWSR1PE=1SV=1	387	401	yes	no	3	0.0015224	47.037				By matching	By matching	By MS/MS	By MS/MS
AAVFHEK	DVDMDVLTTLSLGDRAAVFHEKDYDSLAQP	TTLSLGDRAAVFHEKDYDSLAQPGFFDRFI	R	A	A	E	K	D	2	0	0	0	0	0	1	0	1	0	0	1	0	1	0	0	0	0	0	1	0	0	7	0	800.418	sp|P12110|CO6A2_HUMANCollagenalpha-2(VI)chainOS=HomosapiensOX=9606GN=COL6A2PE=1SV=4	sp|P12110|CO6A2_HUMANCollagenalpha-2(VI)chainOS=HomosapiensOX=9606GN=COL6A2PE=1SV=4	994	1000	yes	yes	2	0.035709	50.127				By matching	By matching	By matching	By MS/MS
AAVHLEGK	QTKTNRAVANSRPAKAAVHLEGKIEQAQRW	ANSRPAKAAVHLEGKIEQAQRWIDNPTVDD	K	A	A	G	K	I	2	0	0	0	0	0	1	1	1	0	1	1	0	0	0	0	0	0	0	1	0	0	8	0	823.455	sp|P18206|VINC_HUMANVinculinOS=HomosapiensOX=9606GN=VCLPE=1SV=4	sp|P18206|VINC_HUMANVinculinOS=HomosapiensOX=9606GN=VCLPE=1SV=4	489	496	yes	yes	3	0.055667	22.237				By matching	By MS/MS	By matching	By matching
AAVLEAMTAFR	AMLWHGAQAGAFDLKAAVLEAMTAFRRAGA	FDLKAAVLEAMTAFRRAGADIIITYYTPQL	K	A	A	F	R	R	4	1	0	0	0	0	1	0	0	0	1	0	1	1	0	0	1	0	0	1	0	0	11	0	1178.61	sp|P13716|HEM2_HUMANDelta-aminolevulinicaciddehydrataseOS=HomosapiensOX=9606GN=ALADPE=1SV=1	sp|P13716|HEM2_HUMANDelta-aminolevulinicaciddehydrataseOS=HomosapiensOX=9606GN=ALADPE=1SV=1	298	308	yes	yes	2	0.002477	45.161				By matching	By matching		By MS/MS
AAVLLEQER	DHSLKEHELLEQQKRAAVLLEQERQQEIAK	LEQQKRAAVLLEQERQQEIAKMGTPVPRPP	R	A	A	E	R	Q	2	1	0	0	0	1	2	0	0	0	2	0	0	0	0	0	0	0	0	1	0	0	9	0	1027.57	sp|Q13435|SF3B2_HUMANSplicingfactor3Bsubunit2OS=HomosapiensOX=9606GN=SF3B2PE=1SV=2;tr|E9PJ04|E9PJ04_HUMANSplicingfactor3Bsubunit2(Fragment)OS=HomosapiensOX=9606GN=SF3B2PE=1SV=8;tr|H0YCG1|H0YCG1_HUMANSplicingfactor3Bsubunit2(Fragment)OS=HomosapiensOX=9606GN=SF3B2PE=1SV=1;tr|E9PJT3|E9PJT3_HUMANSplicingfactor3Bsubunit2(Fragment)OS=HomosapiensOX=9606GN=SF3B2PE=1SV=1	sp|Q13435|SF3B2_HUMANSplicingfactor3Bsubunit2OS=HomosapiensOX=9606GN=SF3B2PE=1SV=2	184	192	yes	no	2	0.012211	41.029	By matching	By matching		By MS/MS	By MS/MS	By matching	By matching
AAVLQQVLER	______________________________	______________________________	M	A	A	E	R	T	2	1	0	0	0	2	1	0	0	0	2	0	0	0	0	0	0	0	0	2	0	0	10	0	1125.65	sp|P12270|TPR_HUMANNucleoproteinTPROS=HomosapiensOX=9606GN=TPRPE=1SV=3	sp|P12270|TPR_HUMANNucleoproteinTPROS=HomosapiensOX=9606GN=TPRPE=1SV=3	2	11	yes	yes	2	0.00065308	69.423				By MS/MS	By MS/MS	By matching	By MS/MS
AAVPSGASTGIYEALELR	PTVEVDLFTSKGLFRAAVPSGASTGIYEAL	PSGASTGIYEALELRDNDKTRYMGKGVSKA	R	A	A	L	R	D	4	1	0	0	0	0	2	2	0	1	2	0	0	0	1	2	1	0	1	1	0	0	18	0	1803.94	sp|P06733|ENOA_HUMANAlpha-enolaseOS=HomosapiensOX=9606GN=ENO1PE=1SV=2;tr|A0A2R8Y6G6|A0A2R8Y6G6_HUMANAlpha-enolaseOS=HomosapiensOX=9606GN=ENO1PE=1SV=1;tr|K7EM90|K7EM90_HUMANAlpha-enolase(Fragment)OS=HomosapiensOX=9606GN=ENO1PE=1SV=1;tr|A0A2R8Y879|A0A2R8Y879_HUMANAlpha-enolase(Fragment)OS=HomosapiensOX=9606GN=ENO1PE=1SV=1;tr|A0A2R8YEM5|A0A2R8YEM5_HUMANAlpha-enolase(Fragment)OS=HomosapiensOX=9606GN=…	sp|P06733|ENOA_HUMANAlpha-enolaseOS=HomosapiensOX=9606GN=ENO1PE=1SV=2	33	50	no	no	2;3	3.3961e-12	107.14	By matching			By MS/MS	By MS/MS	By MS/MS	By MS/MS
AAVPSGASTGIYEALELRDNDKTR	PTVEVDLFTSKGLFRAAVPSGASTGIYEAL	GIYEALELRDNDKTRYMGKGVSKAVEHINK	R	A	A	T	R	Y	4	2	1	2	0	0	2	2	0	1	2	1	0	0	1	2	2	0	1	1	0	0	24	2	2533.28	sp|P06733|ENOA_HUMANAlpha-enolaseOS=HomosapiensOX=9606GN=ENO1PE=1SV=2;tr|A0A2R8Y6G6|A0A2R8Y6G6_HUMANAlpha-enolaseOS=HomosapiensOX=9606GN=ENO1PE=1SV=1;tr|K7EM90|K7EM90_HUMANAlpha-enolase(Fragment)OS=HomosapiensOX=9606GN=ENO1PE=1SV=1;tr|A0A2R8Y879|A0A2R8Y879_HUMANAlpha-enolase(Fragment)OS=HomosapiensOX=9606GN=ENO1PE=1SV=1;tr|A0A2R8YEM5|A0A2R8YEM5_HUMANAlpha-enolase(Fragment)OS=HomosapiensOX=9606GN=…	sp|P06733|ENOA_HUMANAlpha-enolaseOS=HomosapiensOX=9606GN=ENO1PE=1SV=2	33	56	yes	no	4	1.5288e-09	51.834				By matching	By MS/MS	By MS/MS	By matching
AAVSQQGEQLQTER	RERMQQLDRENQELRAAVSQQGEQLQTERE	RAAVSQQGEQLQTERERGRTAAEDNVRLTC	R	A	A	E	R	E	2	1	0	0	0	4	2	1	0	0	1	0	0	0	0	1	1	0	0	1	0	0	14	0	1543.76	sp|Q9BQS8|FYCO1_HUMANFYVEandcoiled-coildomain-containingprotein1OS=HomosapiensOX=9606GN=FYCO1PE=1SV=3	sp|Q9BQS8|FYCO1_HUMANFYVEandcoiled-coildomain-containingprotein1OS=HomosapiensOX=9606GN=FYCO1PE=1SV=3	265	278	yes	yes	2	1.8717e-05	81.865				By matching	By matching	By matching	By matching
AAWGEETDYTPVWCMR	GPQGFPELKNDTFLRAAWGEETDYTPVWCM	AWGEETDYTPVWCMRQAGRYLPEFRETRAA	R	A	A	M	R	Q	2	1	0	1	1	0	2	1	0	0	0	0	1	0	1	0	2	2	1	1	0	0	16	0	1970.83	tr|A0A494C085|A0A494C085_HUMANUroporphyrinogendecarboxylaseOS=HomosapiensOX=9606GN=URODPE=1SV=1;sp|P06132|DCUP_HUMANUroporphyrinogendecarboxylaseOS=HomosapiensOX=9606GN=URODPE=1SV=2;tr|H0Y5R6|H0Y5R6_HUMANUroporphyrinogendecarboxylase(Fragment)OS=HomosapiensOX=9606GN=URODPE=1SV=1;tr|A0A1B0GVN9|A0A1B0GVN9_HUMANUroporphyrinogendecarboxylaseOS=HomosapiensOX=9606GN=URODPE=1SV=1;tr|A0A1B0GVZ4|A0A1B0GVZ…	tr|A0A494C085|A0A494C085_HUMANUroporphyrinogendecarboxylaseOS=HomosapiensOX=9606GN=URODPE=1SV=1	22	37	yes	no	2	0.00014088	76.655				By MS/MS	By matching	By matching	By matching
AAYEAELGDAR	TESEEVVSREVSGIKAAYEAELGDARKTLD	SGIKAAYEAELGDARKTLDSVAKERARLQL	K	A	A	A	R	K	4	1	0	1	0	0	2	1	0	0	1	0	0	0	0	0	0	0	1	0	0	0	11	0	1164.54	sp|P02545|LMNA_HUMANPrelamin-A/COS=HomosapiensOX=9606GN=LMNAPE=1SV=1	sp|P02545|LMNA_HUMANPrelamin-A/COS=HomosapiensOX=9606GN=LMNAPE=1SV=1	79	89	no	no	2	0.0010586	46.819	By matching	By MS/MS	By MS/MS	By MS/MS	By MS/MS	By MS/MS	By MS/MS
AAYEAELGDARK	TESEEVVSREVSGIKAAYEAELGDARKTLD	GIKAAYEAELGDARKTLDSVAKERARLQLE	K	A	A	R	K	T	4	1	0	1	0	0	2	1	0	0	1	1	0	0	0	0	0	0	1	0	0	0	12	1	1292.64	sp|P02545|LMNA_HUMANPrelamin-A/COS=HomosapiensOX=9606GN=LMNAPE=1SV=1	sp|P02545|LMNA_HUMANPrelamin-A/COS=HomosapiensOX=9606GN=LMNAPE=1SV=1	79	90	no	no	2;3	0.003773	52.79				By matching	By MS/MS	By matching	By MS/MS
AAYFGIYDTAK	YQGFNVSVQGIIIYRAAYFGIYDTAKGMLP	IIYRAAYFGIYDTAKGMLPDPKNTHIVISW	R	A	A	A	K	G	3	0	0	1	0	0	0	1	0	1	0	1	0	1	0	0	1	0	2	0	0	0	11	0	1218.59	sp|P05141|ADT2_HUMANADP/ATPtranslocase2OS=HomosapiensOX=9606GN=SLC25A5PE=1SV=7	sp|P05141|ADT2_HUMANADP/ATPtranslocase2OS=HomosapiensOX=9606GN=SLC25A5PE=1SV=7	189	199	yes	yes	2	0.0097642	44.203		By matching	By matching	By MS/MS	By matching	By MS/MS	By MS/MS
AAYFGVYDTAK	YQGFSVSVQGIIIYRAAYFGVYDTAKGMLP	IIYRAAYFGVYDTAKGMLPDPKNTHIVVSW	R	A	A	A	K	G	3	0	0	1	0	0	0	1	0	0	0	1	0	1	0	0	1	0	2	1	0	0	11	0	1204.58	sp|P12235|ADT1_HUMANADP/ATPtranslocase1OS=HomosapiensOX=9606GN=SLC25A4PE=1SV=4;tr|V9GYG0|V9GYG0_HUMANADP/ATPtranslocase1OS=HomosapiensOX=9606GN=SLC25A4PE=1SV=1;sp|P12236|ADT3_HUMANADP/ATPtranslocase3OS=HomosapiensOX=9606GN=SLC25A6PE=1SV=4	sp|P12236|ADT3_HUMANADP/ATPtranslocase3OS=HomosapiensOX=9606GN=SLC25A6PE=1SV=4	189	199	no	no	2	0.010471	35.944		By matching		By matching	By matching	By matching	By matching
AAYLQETGKPLDETLK	DILTKRNNAQRQQIKAAYLQETGKPLDETL	AYLQETGKPLDETLKKALTGHLEEVVLALL	K	A	A	L	K	K	2	0	0	1	0	1	2	1	0	0	3	2	0	0	1	0	2	0	1	0	0	0	16	1	1775.93	sp|P04083|ANXA1_HUMANAnnexinA1OS=HomosapiensOX=9606GN=ANXA1PE=1SV=2;tr|Q5T3N1|Q5T3N1_HUMANAnnexin(Fragment)OS=HomosapiensOX=9606GN=ANXA1PE=1SV=1;tr|Q5T3N0|Q5T3N0_HUMANAnnexin(Fragment)OS=HomosapiensOX=9606GN=ANXA1PE=1SV=1	sp|P04083|ANXA1_HUMANAnnexinA1OS=HomosapiensOX=9606GN=ANXA1PE=1SV=2	82	97	yes	no	2	0.0076341	43.084				By MS/MS	By MS/MS	By MS/MS	By MS/MS
AAYLQETGKPLDETLKK	DILTKRNNAQRQQIKAAYLQETGKPLDETL	YLQETGKPLDETLKKALTGHLEEVVLALLK	K	A	A	K	K	A	2	0	0	1	0	1	2	1	0	0	3	3	0	0	1	0	2	0	1	0	0	0	17	2	1904.03	sp|P04083|ANXA1_HUMANAnnexinA1OS=HomosapiensOX=9606GN=ANXA1PE=1SV=2;tr|Q5T3N1|Q5T3N1_HUMANAnnexin(Fragment)OS=HomosapiensOX=9606GN=ANXA1PE=1SV=1;tr|Q5T3N0|Q5T3N0_HUMANAnnexin(Fragment)OS=HomosapiensOX=9606GN=ANXA1PE=1SV=1	sp|P04083|ANXA1_HUMANAnnexinA1OS=HomosapiensOX=9606GN=ANXA1PE=1SV=2	82	98	yes	no	2;3	1.1762e-09	99.522	By matching	By matching	By matching	By MS/MS	By MS/MS	By MS/MS	By MS/MS
AAYNPGQAVPWNAVK	VKGRLPQLGEKVLVKAAYNPGQAVPWNAVK	AAYNPGQAVPWNAVKVQTLSNQPLLKSPAP	K	A	A	V	K	V	4	0	2	0	0	1	0	1	0	0	0	1	0	0	2	0	0	1	1	2	0	0	15	0	1584.8	sp|Q8N163|CCAR2_HUMANCellcycleandapoptosisregulatorprotein2OS=HomosapiensOX=9606GN=CCAR2PE=1SV=2;tr|H0YC69|H0YC69_HUMANCellcycleandapoptosisregulatorprotein2(Fragment)OS=HomosapiensOX=9606GN=CCAR2PE=1SV=1;tr|E5RFJ3|E5RFJ3_HUMANCellcycleandapoptosisregulatorprotein2(Fragment)OS=HomosapiensOX=9606GN=CCAR2PE=1SV=1;tr|H0YC58|H0YC58_HUMANCellcycleandapoptosisregulatorprotein2(Fragment)OS=HomosapiensOX…	sp|Q8N163|CCAR2_HUMANCellcycleandapoptosisregulatorprotein2OS=HomosapiensOX=9606GN=CCAR2PE=1SV=2	98	112	yes	no	2	0.0044694	33.961					By matching	By matching	By MS/MS
AAYPDLENPPLLVTPSQQAK	NIISRLQEVFGHAIKAAYPDLENPPLLVTP	LENPPLLVTPSQQAKFGDYQCNSAMGISQM	K	A	A	A	K	F	3	0	1	1	0	2	1	0	0	0	3	1	0	0	4	1	1	0	1	1	0	0	20	0	2151.12	sp|P54136|SYRC_HUMANArginine--tRNAligase,cytoplasmicOS=HomosapiensOX=9606GN=RARS1PE=1SV=2;tr|E5RJM9|E5RJM9_HUMANArginyl-tRNAsynthetase1OS=HomosapiensOX=9606GN=RARS1PE=1SV=1	sp|P54136|SYRC_HUMANArginine--tRNAligase,cytoplasmicOS=HomosapiensOX=9606GN=RARS1PE=1SV=2	90	109	yes	no	2	1.9952e-05	44.457					By matching	By MS/MS	By MS/MS
AAYWEEEPAEVR	DGGRYDVYLYDRIRKAAYWEEEPAEVRRCT	IRKAAYWEEEPAEVRRCTWFYKGDTDSRFI	K	A	A	V	R	R	3	1	0	0	0	0	4	0	0	0	0	0	0	0	1	0	0	1	1	1	0	0	12	0	1448.66	sp|Q9Y6Y8|S23IP_HUMANSEC23-interactingproteinOS=HomosapiensOX=9606GN=SEC23IPPE=1SV=1;tr|A0A0C4DH82|A0A0C4DH82_HUMANSEC23-interactingproteinOS=HomosapiensOX=9606GN=SEC23IPPE=1SV=1;tr|H7C0V8|H7C0V8_HUMANSEC23-interactingprotein(Fragment)OS=HomosapiensOX=9606GN=SEC23IPPE=1SV=1;tr|H7C4C4|H7C4C4_HUMANSEC23-interactingprotein(Fragment)OS=HomosapiensOX=9606GN=SEC23IPPE=1SV=1	sp|Q9Y6Y8|S23IP_HUMANSEC23-interactingproteinOS=HomosapiensOX=9606GN=SEC23IPPE=1SV=1	330	341	yes	no	2	0.00074505	53.683				By matching	By matching		By MS/MS
ACADATLSQITNNIDPVGR	QEAEQLKNQIRDARKACADATLSQITNNID	ATLSQITNNIDPVGRIQMRTRRTLRGHLAK	K	A	C	G	R	I	3	1	2	2	1	1	0	1	0	2	1	0	0	0	1	1	2	0	0	1	0	0	19	0	2014.97	sp|P62873|GBB1_HUMANGuaninenucleotide-bindingproteinG(I)/G(S)/G(T)subunitbeta-1OS=HomosapiensOX=9606GN=GNB1PE=1SV=3;tr|F6UT28|F6UT28_HUMANGuaninenucleotide-bindingproteinG(I)/G(S)/G(T)subunitbeta-1(Fragment)OS=HomosapiensOX=9606GN=GNB1PE=1SV=1;tr|B1AKQ8|B1AKQ8_HUMANGuaninenucleotide-bindingproteinG(I)/G(S)/G(T)subunitbeta-1(Fragment)OS=HomosapiensOX=9606GN=GNB1PE=1SV=8	sp|P62873|GBB1_HUMANGuaninenucleotide-bindingproteinG(I)/G(S)/G(T)subunitbeta-1OS=HomosapiensOX=9606GN=GNB1PE=1SV=3	24	42	yes	no	2;3	0.00034475	41.052				By MS/MS	By matching	By matching	By MS/MS
ACAELHQNVNVK	FPDEFHLQTLNPFLRACAELHQNVNVKNII	FLRACAELHQNVNVKNIIIALIDRLALFAH	R	A	C	V	K	N	2	0	2	0	1	1	1	0	1	0	1	1	0	0	0	0	0	0	0	2	0	0	12	0	1381.68	sp|Q96QK1|VPS35_HUMANVacuolarproteinsorting-associatedprotein35OS=HomosapiensOX=9606GN=VPS35PE=1SV=2	sp|Q96QK1|VPS35_HUMANVacuolarproteinsorting-associatedprotein35OS=HomosapiensOX=9606GN=VPS35PE=1SV=2	285	296	yes	yes	2	7.3702e-05	80.755				By MS/MS	By MS/MS	By matching	By MS/MS
ACALSIEESCRPGDK	RLGANSLLDLVVFGRACALSIEESCRPGDK	ACALSIEESCRPGDKVPPIKPNAGEESVMN	R	A	C	D	K	V	2	1	0	1	2	0	2	1	0	1	1	1	0	0	1	2	0	0	0	0	0	0	15	1	1691.76	tr|D6RFM5|D6RFM5_HUMANSuccinatedehydrogenase[ubiquinone]flavoproteinsubunit,mitochondrialOS=HomosapiensOX=9606GN=SDHAPE=1SV=1;sp|P31040|SDHA_HUMANSuccinatedehydrogenase[ubiquinone]flavoproteinsubunit,mitochondrialOS=HomosapiensOX=9606GN=SDHAPE=1SV=2;tr|A0A087X1I3|A0A087X1I3_HUMANSuccinatedehydrogenase[ubiquinone]flavoproteinsubunit,mitochondrialOS=HomosapiensOX=9606GN=SDHAPE=1SV=1;tr|H0Y8X1|H0Y8X…	tr|D6RFM5|D6RFM5_HUMANSuccinatedehydrogenase[ubiquinone]flavoproteinsubunit,mitochondrialOS=HomosapiensOX=9606GN=SDHAPE=1SV=1	466	480	yes	no	3	0.0015184	47.201				By MS/MS	By MS/MS	By matching	By matching
ACANPAAGSVILLENLR	DVLFLKDCVGPEVEKACANPAAGSVILLEN	ANPAAGSVILLENLRFHVEEEGKGKDASGN	K	A	C	L	R	F	4	1	2	0	1	0	1	1	0	1	3	0	0	0	1	1	0	0	0	1	0	0	17	0	1767.93	sp|P00558|PGK1_HUMANPhosphoglyceratekinase1OS=HomosapiensOX=9606GN=PGK1PE=1SV=3	sp|P00558|PGK1_HUMANPhosphoglyceratekinase1OS=HomosapiensOX=9606GN=PGK1PE=1SV=3	107	123	yes	yes	2;3	1.1235e-43	146.5	By matching			By MS/MS	By MS/MS	By MS/MS	By MS/MS
ACCGVPCK	LDYELAEQLDNIAEKACCGVPCKCSGQRGD	LDNIAEKACCGVPCKCSGQRGDRGPIGSIG	K	A	C	C	K	C	1	0	0	0	3	0	0	1	0	0	0	1	0	0	1	0	0	0	0	1	0	0	8	0	950.377	sp|P12111|CO6A3_HUMANCollagenalpha-3(VI)chainOS=HomosapiensOX=9606GN=COL6A3PE=1SV=5	sp|P12111|CO6A3_HUMANCollagenalpha-3(VI)chainOS=HomosapiensOX=9606GN=COL6A3PE=1SV=5	2028	2035	no	no	2	0.016715	46.37	By MS/MS	By matching	By matching	By MS/MS	By MS/MS	By MS/MS	By MS/MS
ACCISTGGHSQCSESLPVR	YTFTHLKPGTLYKLRACCISTGGHSQCSES	STGGHSQCSESLPVRTLSIAPGQCRPPRVL	R	A	C	V	R	T	1	1	0	0	3	1	1	2	1	1	1	0	0	0	1	4	1	0	0	1	0	0	19	0	2104.91	sp|Q53EP0|FND3B_HUMANFibronectintypeIIIdomain-containingprotein3BOS=HomosapiensOX=9606GN=FNDC3BPE=1SV=2	sp|Q53EP0|FND3B_HUMANFibronectintypeIIIdomain-containingprotein3BOS=HomosapiensOX=9606GN=FNDC3BPE=1SV=2	647	665	yes	yes	3	1.3189e-05	46.494				By MS/MS	By matching	By matching	By MS/MS
ACCSLGGEQGQPVHMGDPELLGIK	TMRPIPKDKLEGLVRACCSLGGEQGQPVHM	GQPVHMGDPELLGIKELSKPAYGDAMVCPP	R	A	C	I	K	E	1	0	0	1	2	2	2	5	1	1	3	1	1	0	2	1	0	0	0	1	0	0	24	0	2552.18	tr|H0YB62|H0YB62_HUMAND-glutamatecyclase,mitochondrial(Fragment)OS=HomosapiensOX=9606GN=DGLUCYPE=1SV=1;tr|H0YB09|H0YB09_HUMAND-glutamatecyclase,mitochondrial(Fragment)OS=HomosapiensOX=9606GN=DGLUCYPE=1SV=1;sp|Q7Z3D6|GLUCM_HUMAND-glutamatecyclase,mitochondrialOS=HomosapiensOX=9606GN=DGLUCYPE=1SV=2;tr|A0A0C4DGD4|A0A0C4DGD4_HUMAND-glutamatecyclase,mitochondrial(Fragment)OS=HomosapiensOX=9606GN=DGLUC…	tr|H0YB62|H0YB62_HUMAND-glutamatecyclase,mitochondrial(Fragment)OS=HomosapiensOX=9606GN=DGLUCYPE=1SV=1	87	110	yes	no	3	0.0013207	26.627				By MS/MS	By matching	By matching	By matching
ACDGINDCGDQSDELCCK	DFFQCVNGKYISQMKACDGINDCGDQSDEL	GINDCGDQSDELCCKACQGKGFHCKSGVCI	K	A	C	C	K	A	1	0	1	4	4	1	1	2	0	1	1	1	0	0	0	1	0	0	0	0	0	0	18	0	2115.76	tr|G3XAM2|G3XAM2_HUMANComplementfactorIOS=HomosapiensOX=9606GN=CFIPE=1SV=1;sp|P05156|CFAI_HUMANComplementfactorIOS=HomosapiensOX=9606GN=CFIPE=1SV=2;tr|E7ETH0|E7ETH0_HUMANComplementfactorIOS=HomosapiensOX=9606GN=CFIPE=1SV=1;tr|A0A2R8Y3M9|A0A2R8Y3M9_HUMANUncharacterizedproteinOS=HomosapiensOX=9606PE=4SV=1;tr|A0A087X0I2|A0A087X0I2_HUMANComplementfactorIOS=HomosapiensOX=9606GN=CFIPE=1SV=1	tr|G3XAM2|G3XAM2_HUMANComplementfactorIOS=HomosapiensOX=9606GN=CFIPE=1SV=1	240	257	yes	no	2	2.0139e-12	99.671	By MS/MS	By MS/MS	By matching
ACDLPAWVHFPDTER	ALLEDEERVVRLGVRACDLPAWVHFPDTER	ACDLPAWVHFPDTERAEWLNKTVKHMWPFI	R	A	C	E	R	A	2	1	0	2	1	0	1	0	1	0	1	0	0	1	2	0	1	1	0	1	0	0	15	0	1812.83	tr|A0A499FIX8|A0A499FIX8_HUMANExtendedsynaptotagmin-2OS=HomosapiensOX=9606GN=ESYT2PE=1SV=1;tr|H7BXI1|H7BXI1_HUMANExtendedsynaptotagmin-2OS=HomosapiensOX=9606GN=ESYT2PE=1SV=2;tr|A0A087WXU3|A0A087WXU3_HUMANExtendedsynaptotagmin-2OS=HomosapiensOX=9606GN=ESYT2PE=1SV=1;sp|A0FGR8|ESYT2_HUMANExtendedsynaptotagmin-2OS=HomosapiensOX=9606GN=ESYT2PE=1SV=1	tr|A0A499FIX8|A0A499FIX8_HUMANExtendedsynaptotagmin-2OS=HomosapiensOX=9606GN=ESYT2PE=1SV=1	104	118	yes	no	3	0.00085091	42.568				By MS/MS	By MS/MS	By MS/MS	By MS/MS
ACEFAGFQCQIQFGPHNEQK	RDDILNGSHPVSFDKACEFAGFQCQIQFGP	GFQCQIQFGPHNEQKHKAGFLDLKDFLPKE	K	A	C	Q	K	H	2	0	1	0	2	4	2	2	1	1	0	1	0	3	1	0	0	0	0	0	0	0	20	0	2395.05	sp|Q9Y490|TLN1_HUMANTalin-1OS=HomosapiensOX=9606GN=TLN1PE=1SV=3	sp|Q9Y490|TLN1_HUMANTalin-1OS=HomosapiensOX=9606GN=TLN1PE=1SV=3	235	254	yes	yes	3	0.0059781	23.447				By MS/MS	By matching		By MS/MS
ACFHCETCK	YPTEKVNCLDKFWHKACFHCETCKMTLNMK	DKFWHKACFHCETCKMTLNMKNYKGYEKKP	K	A	C	C	K	M	1	0	0	0	3	0	1	0	1	0	0	1	0	1	0	0	1	0	0	0	0	0	9	0	1211.45	sp|Q14847|LASP1_HUMANLIMandSH3domainprotein1OS=HomosapiensOX=9606GN=LASP1PE=1SV=2;tr|F6S2S5|F6S2S5_HUMANLIMandSH3domainprotein1OS=HomosapiensOX=9606GN=LASP1PE=1SV=1;tr|K7ESD6|K7ESD6_HUMANLIMandSH3domainprotein1OS=HomosapiensOX=9606GN=LASP1PE=1SV=1	sp|Q14847|LASP1_HUMANLIMandSH3domainprotein1OS=HomosapiensOX=9606GN=LASP1PE=1SV=2	28	36	yes	no	2;3	1.6763e-79	163.9				By MS/MS	By MS/MS	By MS/MS	By MS/MS
ACGDSTLTQITAGLDPVGR	QEAEQLRNQIRDARKACGDSTLTQITAGLD	STLTQITAGLDPVGRIQMRTRRTLRGHLAK	K	A	C	G	R	I	2	1	0	2	1	1	0	3	0	1	2	0	0	0	1	1	3	0	0	1	0	0	19	0	1930.94	sp|P62879|GBB2_HUMANGuaninenucleotide-bindingproteinG(I)/G(S)/G(T)subunitbeta-2OS=HomosapiensOX=9606GN=GNB2PE=1SV=3;tr|C9JIS1|C9JIS1_HUMANGuaninenucleotide-bindingproteinG(I)/G(S)/G(T)subunitbeta-2(Fragment)OS=HomosapiensOX=9606GN=GNB2PE=1SV=1;tr|C9JXA5|C9JXA5_HUMANGuaninenucleotide-bindingproteinG(I)/G(S)/G(T)subunitbeta-2(Fragment)OS=HomosapiensOX=9606GN=GNB2PE=1SV=1;tr|C9JZN1|C9JZN1_HUMANGuani…	sp|P62879|GBB2_HUMANGuaninenucleotide-bindingproteinG(I)/G(S)/G(T)subunitbeta-2OS=HomosapiensOX=9606GN=GNB2PE=1SV=3	24	42	yes	no	2;3	3.8645e-05	43.382				By MS/MS	By MS/MS	By MS/MS	By MS/MS
ACGLNFADLMAR	APPAPGPGQLTLRLRACGLNFADLMARQGL	RLRACGLNFADLMARQGLYDRLPPLPVTPG	R	A	C	A	R	Q	3	1	1	1	1	0	0	1	0	0	2	0	1	1	0	0	0	0	0	0	0	0	12	0	1337.62	sp|Q99536|VAT1_HUMANSynapticvesiclemembraneproteinVAT-1homologOS=HomosapiensOX=9606GN=VAT1PE=1SV=2;tr|K7ERT7|K7ERT7_HUMANSynapticvesiclemembraneproteinVAT-1homolog(Fragment)OS=HomosapiensOX=9606GN=VAT1PE=1SV=1	sp|Q99536|VAT1_HUMANSynapticvesiclemembraneproteinVAT-1homologOS=HomosapiensOX=9606GN=VAT1PE=1SV=2	85	96	yes	no	2	5.9892e-14	93.111	By matching			By MS/MS	By MS/MS	By MS/MS	By MS/MS
ACGLVASNLNLKPGECLR	______________________________	LVASNLNLKPGECLRVRGEVAPDAKSFVLN	M	A	C	L	R	V	2	1	2	0	2	0	1	2	0	0	4	1	0	0	1	1	0	0	0	1	0	0	18	1	1971	sp|P09382|LEG1_HUMANGalectin-1OS=HomosapiensOX=9606GN=LGALS1PE=1SV=2;tr|F8WEI7|F8WEI7_HUMANGalectin-1OS=HomosapiensOX=9606GN=LGALS1PE=1SV=1	sp|P09382|LEG1_HUMANGalectin-1OS=HomosapiensOX=9606GN=LGALS1PE=1SV=2	2	19	yes	no	2;3	1.6058e-209	201.02	By matching			By MS/MS	By MS/MS	By MS/MS	By MS/MS
ACGNFGIPCELR	MGSTSDLGHCEKIKKACGNFGIPCELRVTS	IKKACGNFGIPCELRVTSAHKGPDETLRIK	K	A	C	L	R	V	1	1	1	0	2	0	1	2	0	1	1	0	0	1	1	0	0	0	0	0	0	0	12	0	1392.63	tr|E9PBS1|E9PBS1_HUMANMultifunctionalproteinADE2(Fragment)OS=HomosapiensOX=9606GN=PAICSPE=1SV=1;sp|P22234|PUR6_HUMANMultifunctionalproteinADE2OS=HomosapiensOX=9606GN=PAICSPE=1SV=3;tr|D6RF62|D6RF62_HUMANMultifunctionalproteinADE2OS=HomosapiensOX=9606GN=PAICSPE=1SV=1	tr|E9PBS1|E9PBS1_HUMANMultifunctionalproteinADE2(Fragment)OS=HomosapiensOX=9606GN=PAICSPE=1SV=1	287	298	yes	no	2	0.00023198	65.347				By MS/MS	By MS/MS	By matching	By MS/MS
ACIDSNEDGDLSK	PVYDCLVWHDGEVWRACIDSNEDGDLSKST	WRACIDSNEDGDLSKSTVLRNYKEAQEYGS	R	A	C	S	K	S	1	0	1	3	1	0	1	1	0	1	1	1	0	0	0	2	0	0	0	0	0	0	13	0	1422.59	tr|A0A494C1B8|A0A494C1B8_HUMANTripeptidyl-peptidase2OS=HomosapiensOX=9606GN=TPP2PE=1SV=1;sp|P29144|TPP2_HUMANTripeptidyl-peptidase2OS=HomosapiensOX=9606GN=TPP2PE=1SV=4;tr|Q5VZU9|Q5VZU9_HUMANTripeptidyl-peptidase2OS=HomosapiensOX=9606GN=TPP2PE=1SV=1;tr|A0A494C0U1|A0A494C0U1_HUMANTripeptidyl-peptidase2(Fragment)OS=HomosapiensOX=9606GN=TPP2PE=1SV=1	tr|A0A494C1B8|A0A494C1B8_HUMANTripeptidyl-peptidase2OS=HomosapiensOX=9606GN=TPP2PE=1SV=1	208	220	yes	no	2	0.0033429	39.918				By MS/MS		By matching	By matching
ACLDTAVENMPSLK	EDPLLSGLLDSPALKACLDTAVENMPSLKM	KACLDTAVENMPSLKMKVVLAGHGHLYSRI	K	A	C	L	K	M	2	0	1	1	1	0	1	0	0	0	2	1	1	0	1	1	1	0	0	1	0	0	14	0	1547.73	tr|A0A0U1RQF0|A0A0U1RQF0_HUMANFattyacidsynthaseOS=HomosapiensOX=9606GN=FASNPE=1SV=1;sp|P49327|FAS_HUMANFattyacidsynthaseOS=HomosapiensOX=9606GN=FASNPE=1SV=3	tr|A0A0U1RQF0|A0A0U1RQF0_HUMANFattyacidsynthaseOS=HomosapiensOX=9606GN=FASNPE=1SV=1	1226	1239	yes	no	2	7.991e-09	103.35				By MS/MS	By MS/MS	By MS/MS	By MS/MS
ACLDYPVTSVLPPASLCK	ECLKNVSCLWCNTNKACLDYPVTSVLPPAS	DYPVTSVLPPASLCKLSSARWGVCWGLFKE	K	A	C	C	K	L	2	0	0	1	2	0	0	0	0	0	3	1	0	0	3	2	1	0	1	2	0	0	18	0	1989.99	tr|A8MZH8|A8MZH8_HUMANPituitarytumor-transforminggene1protein-interactingproteinOS=HomosapiensOX=9606GN=PTTG1IPPE=1SV=1;sp|P53801|PTTG_HUMANPituitarytumor-transforminggene1protein-interactingproteinOS=HomosapiensOX=9606GN=PTTG1IPPE=1SV=1;tr|A8MXQ1|A8MXQ1_HUMANPituitarytumor-transforminggene1protein-interactingproteinOS=HomosapiensOX=9606GN=PTTG1IPPE=1SV=1	tr|A8MZH8|A8MZH8_HUMANPituitarytumor-transforminggene1protein-interactingproteinOS=HomosapiensOX=9606GN=PTTG1IPPE=1SV=1	65	82	yes	no	2;3	3.053e-05	93.959				By MS/MS	By MS/MS	By MS/MS	By MS/MS
ACLISLGYDVENDR	FDKDHGGALGPEEFKACLISLGYDVENDRQ	KACLISLGYDVENDRQGEAEFNRIMSLVDP	K	A	C	D	R	Q	1	1	1	2	1	0	1	1	0	1	2	0	0	0	0	1	0	0	1	1	0	0	14	0	1623.76	sp|O43707|ACTN4_HUMANAlpha-actinin-4OS=HomosapiensOX=9606GN=ACTN4PE=1SV=2;tr|F5GXS2|F5GXS2_HUMANAlpha-actinin-4OS=HomosapiensOX=9606GN=ACTN4PE=1SV=2	sp|O43707|ACTN4_HUMANAlpha-actinin-4OS=HomosapiensOX=9606GN=ACTN4PE=1SV=2	792	805	yes	no	2;3	1.9808e-13	112.15	By matching			By MS/MS	By MS/MS	By MS/MS	By MS/MS
ACLISLGYDVENDRQGEAEFNR	FDKDHGGALGPEEFKACLISLGYDVENDRQ	YDVENDRQGEAEFNRIMSLVDPNHSGLVTF	K	A	C	N	R	I	2	2	2	2	1	1	3	2	0	1	2	0	0	1	0	1	0	0	1	1	0	0	22	1	2555.17	sp|O43707|ACTN4_HUMANAlpha-actinin-4OS=HomosapiensOX=9606GN=ACTN4PE=1SV=2;tr|F5GXS2|F5GXS2_HUMANAlpha-actinin-4OS=HomosapiensOX=9606GN=ACTN4PE=1SV=2	sp|O43707|ACTN4_HUMANAlpha-actinin-4OS=HomosapiensOX=9606GN=ACTN4PE=1SV=2	792	813	yes	no	3	2.3137e-09	52.298				By MS/MS	By MS/MS		By MS/MS
ACNPQPNGENAISAR	MRYNDFLHDPLSLCKACNPQPNGENAISAR	ACNPQPNGENAISARSDLNPANGSYPFQAL	K	A	C	A	R	S	3	1	3	0	1	1	1	1	0	1	0	0	0	0	2	1	0	0	0	0	0	0	15	0	1597.73	sp|Q8NHP8|PLBL2_HUMANPutativephospholipaseB-like2OS=HomosapiensOX=9606GN=PLBD2PE=1SV=2	sp|Q8NHP8|PLBL2_HUMANPutativephospholipaseB-like2OS=HomosapiensOX=9606GN=PLBD2PE=1SV=2	494	508	yes	yes	2	0.0053664	32.498				By MS/MS	By MS/MS	By matching	By MS/MS
ACNQLGQFLQHR	SLIIHYDSEPNLLVRACNQLGQFLQHRETN	LVRACNQLGQFLQHRETNLRYLALESMCTL	R	A	C	H	R	E	1	1	1	0	1	3	0	1	1	0	2	0	0	1	0	0	0	0	0	0	0	0	12	0	1470.71	sp|O95782|AP2A1_HUMANAP-2complexsubunitalpha-1OS=HomosapiensOX=9606GN=AP2A1PE=1SV=3;sp|O94973|AP2A2_HUMANAP-2complexsubunitalpha-2OS=HomosapiensOX=9606GN=AP2A2PE=1SV=2;tr|A0A0G2JS82|A0A0G2JS82_HUMANAP-2complexsubunitalpha-2(Fragment)OS=HomosapiensOX=9606GN=AP2A2PE=1SV=1;tr|A0A0G2JQM1|A0A0G2JQM1_HUMANAP-2complexsubunitalpha-2(Fragment)OS=HomosapiensOX=9606GN=AP2A2PE=1SV=1	sp|O95782|AP2A1_HUMANAP-2complexsubunitalpha-1OS=HomosapiensOX=9606GN=AP2A1PE=1SV=3	330	341	no	no	2;3	0.0015773	47.198	By matching	By matching	By matching	By MS/MS	By MS/MS	By matching	By MS/MS
ACQGAPCPIDGR	QMGGKNCKGSGRETKACQGAPCPIDGRWSP	ETKACQGAPCPIDGRWSPWSPWSACTVTCA	K	A	C	G	R	W	2	1	0	1	2	1	0	2	0	1	0	0	0	0	2	0	0	0	0	0	0	0	12	0	1300.57	sp|P35442|TSP2_HUMANThrombospondin-2OS=HomosapiensOX=9606GN=THBS2PE=1SV=2;tr|A0A3B3ITK0|A0A3B3ITK0_HUMANThrombospondin-2OS=HomosapiensOX=9606GN=THBS2PE=1SV=1	sp|P35442|TSP2_HUMANThrombospondin-2OS=HomosapiensOX=9606GN=THBS2PE=1SV=2	485	496	yes	no	2	2.4043e-05	98.249	By MS/MS	By MS/MS	By MS/MS			By matching
ACQSIYPLHDVFVR	VNKLIPDSIGKDIEKACQSIYPLHDVFVRK	KACQSIYPLHDVFVRKVKMLKKPKFELGKL	K	A	C	V	R	K	1	1	0	1	1	1	0	0	1	1	1	0	0	1	1	1	0	0	1	2	0	0	14	0	1703.85	tr|D6RG13|D6RG13_HUMAN40SribosomalproteinS3a(Fragment)OS=HomosapiensOX=9606GN=RPS3APE=1SV=1;sp|P61247|RS3A_HUMAN40SribosomalproteinS3aOS=HomosapiensOX=9606GN=RPS3APE=1SV=2;tr|D6RAT0|D6RAT0_HUMAN40SribosomalproteinS3aOS=HomosapiensOX=9606GN=RPS3APE=1SV=1;tr|D6RB09|D6RB09_HUMAN40SribosomalproteinS3a(Fragment)OS=HomosapiensOX=9606GN=RPS3APE=1SV=8;tr|H0Y9Y4|H0Y9Y4_HUMAN40SribosomalproteinS3a(Fragment…	tr|D6RG13|D6RG13_HUMAN40SribosomalproteinS3a(Fragment)OS=HomosapiensOX=9606GN=RPS3APE=1SV=1	180	193	yes	no	2;3	5.9622e-09	110.86	By matching			By MS/MS	By MS/MS	By MS/MS	By MS/MS
ACSVIFPLIYSEMK	TKPRALLSSGAVLYKACSVIFPLIYSEMKY	KACSVIFPLIYSEMKYMVH___________	K	A	C	M	K	Y	1	0	0	0	1	0	1	0	0	2	1	1	1	1	1	2	0	0	1	1	0	0	14	0	1656.83	tr|E7EVQ6|E7EVQ6_HUMANSqualenemonooxygenaseOS=HomosapiensOX=9606GN=SQLEPE=1SV=1;sp|Q14534|ERG1_HUMANSqualenemonooxygenaseOS=HomosapiensOX=9606GN=SQLEPE=1SV=3	tr|E7EVQ6|E7EVQ6_HUMANSqualenemonooxygenaseOS=HomosapiensOX=9606GN=SQLEPE=1SV=1	462	475	yes	no	2	0.026171	34.532				By MS/MS		By matching	By matching
ACVGDVQER	RTRVCNSPEPQYGGKACVGDVQERQMCNKR	PQYGGKACVGDVQERQMCNKRSCPVDGCLS	K	A	C	E	R	Q	1	1	0	1	1	1	1	1	0	0	0	0	0	0	0	0	0	0	0	2	0	0	9	0	1032.47	sp|P35442|TSP2_HUMANThrombospondin-2OS=HomosapiensOX=9606GN=THBS2PE=1SV=2;tr|A0A3B3ITK0|A0A3B3ITK0_HUMANThrombospondin-2OS=HomosapiensOX=9606GN=THBS2PE=1SV=1	sp|P35442|TSP2_HUMANThrombospondin-2OS=HomosapiensOX=9606GN=THBS2PE=1SV=2	532	540	yes	no	2	0.003334	61.962	By MS/MS	By matching	By MS/MS		By matching
ACVMMQGR	PGHAGRLVFGFLNGRACVMMQGRFHMYEGY	FGFLNGRACVMMQGRFHMYEGYPLWKVTFP	R	A	C	G	R	F	1	1	0	0	1	1	0	1	0	0	0	0	2	0	0	0	0	0	0	1	0	0	8	0	951.409	sp|P00491|PNPH_HUMANPurinenucleosidephosphorylaseOS=HomosapiensOX=9606GN=PNPPE=1SV=2;tr|G3V5M2|G3V5M2_HUMANPurinenucleosidephosphorylase(Fragment)OS=HomosapiensOX=9606GN=PNPPE=1SV=1;tr|G3V2H3|G3V2H3_HUMANPurinenucleosidephosphorylase(Fragment)OS=HomosapiensOX=9606GN=PNPPE=1SV=1	sp|P00491|PNPH_HUMANPurinenucleosidephosphorylaseOS=HomosapiensOX=9606GN=PNPPE=1SV=2	77	84	yes	no	2	0.029096	38.238				By matching	By matching		By MS/MS
ACYLSINPQKDEALETEK	HTSAEFEVVRTIKERACYLSINPQKDEALE	LSINPQKDEALETEKVQYTLPDGSTLDVGP	R	A	C	E	K	V	2	0	1	1	1	1	3	0	0	1	2	2	0	0	1	1	1	0	1	0	0	0	18	1	2108.01	sp|P42025|ACTY_HUMANBeta-centractinOS=HomosapiensOX=9606GN=ACTR1BPE=1SV=1	sp|P42025|ACTY_HUMANBeta-centractinOS=HomosapiensOX=9606GN=ACTR1BPE=1SV=1	221	238	yes	yes	3	0.019487	28.58				By MS/MS
ACYLSINPQKDETLETEK	HSSSEFEIVKAIKERACYLSINPQKDETLE	LSINPQKDETLETEKAQYYLPDGSTIEIGP	R	A	C	E	K	A	1	0	1	1	1	1	3	0	0	1	2	2	0	0	1	1	2	0	1	0	0	0	18	1	2138.02	tr|R4GMT0|R4GMT0_HUMANAlpha-centractinOS=HomosapiensOX=9606GN=ACTR1APE=1SV=1;sp|P61163|ACTZ_HUMANAlpha-centractinOS=HomosapiensOX=9606GN=ACTR1APE=1SV=1	tr|R4GMT0|R4GMT0_HUMANAlpha-centractinOS=HomosapiensOX=9606GN=ACTR1APE=1SV=1	221	238	yes	no	3	4.8512e-05	76.151				By MS/MS	By MS/MS	By MS/MS	By MS/MS
ADAECYTAMK	SEIEDAAFLAREKAKADAECYTAMKIAEAN	REKAKADAECYTAMKIAEANKLKLTPEYLQ	K	A	D	M	K	I	3	0	0	1	1	0	1	0	0	0	0	1	1	0	0	0	1	0	1	0	0	0	10	0	1158.47	tr|E5RHW4|E5RHW4_HUMANErlin-2(Fragment)OS=HomosapiensOX=9606GN=ERLIN2PE=1SV=1;sp|O94905|ERLN2_HUMANErlin-2OS=HomosapiensOX=9606GN=ERLIN2PE=1SV=1	tr|E5RHW4|E5RHW4_HUMANErlin-2(Fragment)OS=HomosapiensOX=9606GN=ERLIN2PE=1SV=1	258	267	yes	no	2	0.023559	31.074				By matching	By matching	By matching	By MS/MS
ADAEEEAATR	WARFGRTLAEINANRADAEEEAATRIPA__	INANRADAEEEAATRIPA____________	R	A	D	T	R	I	4	1	0	1	0	0	3	0	0	0	0	0	0	0	0	0	1	0	0	0	0	0	10	0	1061.46	sp|Q13409|DC1I2_HUMANCytoplasmicdynein1intermediatechain2OS=HomosapiensOX=9606GN=DYNC1I2PE=1SV=3	sp|Q13409|DC1I2_HUMANCytoplasmicdynein1intermediatechain2OS=HomosapiensOX=9606GN=DYNC1I2PE=1SV=3	626	635	yes	yes	2	0.00035201	75.378				By MS/MS	By MS/MS	By MS/MS	By MS/MS
ADAEGESDLENSR	RILAQATSDLVNAIKADAEGESDLENSRKL	IKADAEGESDLENSRKLLSAAKILADATAK	K	A	D	S	R	K	2	1	1	2	0	0	3	1	0	0	1	0	0	0	0	2	0	0	0	0	0	0	13	0	1391.58	sp|Q9Y490|TLN1_HUMANTalin-1OS=HomosapiensOX=9606GN=TLN1PE=1SV=3	sp|Q9Y490|TLN1_HUMANTalin-1OS=HomosapiensOX=9606GN=TLN1PE=1SV=3	842	854	yes	yes	2	8.5672e-06	114.83		By matching		By MS/MS	By MS/MS	By MS/MS	By MS/MS
ADAEGESDLENSRK	RILAQATSDLVNAIKADAEGESDLENSRKL	KADAEGESDLENSRKLLSAAKILADATAKM	K	A	D	R	K	L	2	1	1	2	0	0	3	1	0	0	1	1	0	0	0	2	0	0	0	0	0	0	14	1	1519.67	sp|Q9Y490|TLN1_HUMANTalin-1OS=HomosapiensOX=9606GN=TLN1PE=1SV=3	sp|Q9Y490|TLN1_HUMANTalin-1OS=HomosapiensOX=9606GN=TLN1PE=1SV=3	842	855	yes	yes	3	0.00018291	62.042		By matching		By matching	By MS/MS	By MS/MS	By MS/MS
ADAETLR	VLRGTVTDFPGFDERADAETLRKAMKGLGT	DFPGFDERADAETLRKAMKGLGTDEESILT	R	A	D	L	R	K	2	1	0	1	0	0	1	0	0	0	1	0	0	0	0	0	1	0	0	0	0	0	7	0	774.387	sp|P08758|ANXA5_HUMANAnnexinA5OS=HomosapiensOX=9606GN=ANXA5PE=1SV=2;tr|D6RBE9|D6RBE9_HUMANAnnexinOS=HomosapiensOX=9606GN=ANXA5PE=1SV=1;tr|E9PHT9|E9PHT9_HUMANAnnexinOS=HomosapiensOX=9606GN=ANXA5PE=1SV=1;tr|D6RCN3|D6RCN3_HUMANAnnexinA5OS=HomosapiensOX=9606GN=ANXA5PE=1SV=1	sp|P08758|ANXA5_HUMANAnnexinA5OS=HomosapiensOX=9606GN=ANXA5PE=1SV=2	19	25	yes	no	2	0.041055	47.849				By MS/MS	By matching	By matching	By matching
ADAETLRK	VLRGTVTDFPGFDERADAETLRKAMKGLGT	FPGFDERADAETLRKAMKGLGTDEESILTL	R	A	D	R	K	A	2	1	0	1	0	0	1	0	0	0	1	1	0	0	0	0	1	0	0	0	0	0	8	1	902.482	sp|P08758|ANXA5_HUMANAnnexinA5OS=HomosapiensOX=9606GN=ANXA5PE=1SV=2;tr|D6RBE9|D6RBE9_HUMANAnnexinOS=HomosapiensOX=9606GN=ANXA5PE=1SV=1;tr|E9PHT9|E9PHT9_HUMANAnnexinOS=HomosapiensOX=9606GN=ANXA5PE=1SV=1;tr|D6RCN3|D6RCN3_HUMANAnnexinA5OS=HomosapiensOX=9606GN=ANXA5PE=1SV=1	sp|P08758|ANXA5_HUMANAnnexinA5OS=HomosapiensOX=9606GN=ANXA5PE=1SV=2	19	26	yes	no	3	0.010667	58.815							By MS/MS
ADAGFVYSEAVASHYMR	EFMDGADLCFEIVKRADAGFVYSEAVASHY	AGFVYSEAVASHYMRQILEALRYCHDNNII	R	A	D	M	R	Q	4	1	0	1	0	0	1	1	1	0	0	0	1	1	0	2	0	0	2	2	0	0	17	0	1872.85	tr|A0A2U3TZN6|A0A2U3TZN6_HUMANPeripheralplasmamembraneproteinCASKOS=HomosapiensOX=9606GN=CASKPE=1SV=1;tr|A0A2U3TZM4|A0A2U3TZM4_HUMANPeripheralplasmamembraneproteinCASKOS=HomosapiensOX=9606GN=CASKPE=1SV=1;tr|A0A2R8Y6F8|A0A2R8Y6F8_HUMANPeripheralplasmamembraneproteinCASKOS=HomosapiensOX=9606GN=CASKPE=1SV=1;tr|A0A2R8YFN5|A0A2R8YFN5_HUMANPeripheralplasmamembraneproteinCASKOS=HomosapiensOX=9606GN=CASK…	tr|A0A2U3TZN6|A0A2U3TZN6_HUMANPeripheralplasmamembraneproteinCASKOS=HomosapiensOX=9606GN=CASKPE=1SV=1	107	123	yes	no	3	0.0031141	23.562				By matching	By MS/MS
ADALQAGASQFETSAAK	KVLERDQKLSELDDRADALQAGASQFETSA	ALQAGASQFETSAAKLKRKYWWKNLKMMII	R	A	D	A	K	L	6	0	0	1	0	2	1	1	0	0	1	1	0	1	0	2	1	0	0	0	0	0	17	0	1664.8	tr|J3QRU4|J3QRU4_HUMANVesicle-associatedmembraneprotein2OS=HomosapiensOX=9606GN=VAMP2PE=4SV=2;sp|P63027|VAMP2_HUMANVesicle-associatedmembraneprotein2OS=HomosapiensOX=9606GN=VAMP2PE=1SV=3;tr|F8WCA0|F8WCA0_HUMANVesicle-associatedmembraneprotein2OS=HomosapiensOX=9606GN=VAMP2PE=4SV=1;tr|L7N2F9|L7N2F9_HUMANV-SNAREcoiled-coilhomologydomain-containingprotein(Fragment)OS=HomosapiensOX=9606PE=4SV=1;tr|K7E…	sp|Q15836|VAMP3_HUMANVesicle-associatedmembraneprotein3OS=HomosapiensOX=9606GN=VAMP3PE=1SV=3	67	83	no	no	2;3	2.3407e-12	101.6		By matching	By matching	By MS/MS	By MS/MS	By MS/MS	By MS/MS
ADCILYYGFGDIFR	NYYQESGRAGRDDMKADCILYYGFGDIFRI	KADCILYYGFGDIFRISSMVVMENVGQQKL	K	A	D	F	R	I	1	1	0	2	1	0	0	2	0	2	1	0	0	2	0	0	0	0	2	0	0	0	14	0	1708.79	sp|P46063|RECQ1_HUMANATP-dependentDNAhelicaseQ1OS=HomosapiensOX=9606GN=RECQLPE=1SV=3	sp|P46063|RECQ1_HUMANATP-dependentDNAhelicaseQ1OS=HomosapiensOX=9606GN=RECQLPE=1SV=3	412	425	yes	yes	2	0.032979	24.343				By MS/MS
ADDADEFGYSR	AKSARLNLWRYGDFRADDADEFGYSR____	GDFRADDADEFGYSR_______________	R	A	D	S	R	-	2	1	0	3	0	0	1	1	0	0	0	0	0	1	0	1	0	0	1	0	0	0	11	0	1244.49	sp|Q7KZF4|SND1_HUMANStaphylococcalnucleasedomain-containingprotein1OS=HomosapiensOX=9606GN=SND1PE=1SV=1	sp|Q7KZF4|SND1_HUMANStaphylococcalnucleasedomain-containingprotein1OS=HomosapiensOX=9606GN=SND1PE=1SV=1	900	910	yes	yes	2	0.00036633	66.435				By MS/MS	By MS/MS	By MS/MS	By MS/MS
ADDANVVR	QPPQEKAHDGGRYYRADDANVVRDRDLEVD	DGGRYYRADDANVVRDRDLEVDTTLKSLSQ	R	A	D	V	R	D	2	1	1	2	0	0	0	0	0	0	0	0	0	0	0	0	0	0	0	2	0	0	8	0	858.42	sp|P02452|CO1A1_HUMANCollagenalpha-1(I)chainOS=HomosapiensOX=9606GN=COL1A1PE=1SV=5	sp|P02452|CO1A1_HUMANCollagenalpha-1(I)chainOS=HomosapiensOX=9606GN=COL1A1PE=1SV=5	1218	1225	yes	yes	2	1.8982e-07	102.71				By MS/MS	By MS/MS	By MS/MS	By matching
ADDGGLTEQSVAQVLQSAK	LESDPQQVIQKVNFRADDGGLTEQSVAQVL	GLTEQSVAQVLQSAKEQIKWSLLK______	R	A	D	A	K	E	3	0	0	2	0	3	1	2	0	0	2	1	0	0	0	2	1	0	0	2	0	0	19	0	1915.95	sp|Q9P299|COPZ2_HUMANCoatomersubunitzeta-2OS=HomosapiensOX=9606GN=COPZ2PE=2SV=1;tr|J3KRJ9|J3KRJ9_HUMANCoatomersubunitzeta(Fragment)OS=HomosapiensOX=9606GN=COPZ2PE=1SV=1	sp|Q9P299|COPZ2_HUMANCoatomersubunitzeta-2OS=HomosapiensOX=9606GN=COPZ2PE=2SV=1	183	201	yes	no	2	0.00014262	49.627				By MS/MS	By matching	By matching	By matching
ADDLLPLGDQTQDGDFGSR	RVKKIRKKEKEVVVRADDLLPLGDQTQDGD	LPLGDQTQDGDFGSRLRGRGRRRVSEVEEE	R	A	D	S	R	L	1	1	0	5	0	2	0	3	0	0	3	0	0	1	1	1	1	0	0	0	0	0	19	0	2018.92	sp|O43290|SNUT1_HUMANU4/U6.U5tri-snRNP-associatedprotein1OS=HomosapiensOX=9606GN=SART1PE=1SV=1	sp|O43290|SNUT1_HUMANU4/U6.U5tri-snRNP-associatedprotein1OS=HomosapiensOX=9606GN=SART1PE=1SV=1	420	438	yes	yes	2	0.039104	20.096							By matching
ADDPSSYMEVVQAANTSGNWEELVK	LQKGMVKEAIDSYIKADDPSSYMEVVQAAN	VQAANTSGNWEELVKYLQMARKKARESYVE	K	A	D	V	K	Y	3	0	2	2	0	1	3	1	0	0	1	1	1	0	1	3	1	1	1	3	0	0	25	0	2739.23	sp|Q00610|CLH1_HUMANClathrinheavychain1OS=HomosapiensOX=9606GN=CLTCPE=1SV=5;tr|A0A087WVQ6|A0A087WVQ6_HUMANClathrinheavychainOS=HomosapiensOX=9606GN=CLTCPE=1SV=1	sp|Q00610|CLH1_HUMANClathrinheavychain1OS=HomosapiensOX=9606GN=CLTCPE=1SV=5	1131	1155	yes	no	3	0.018846	18.497				By MS/MS
ADDYIEITGAGGK	VGNIIDTMITDAFLKADDYIEITGAGGKKY	LKADDYIEITGAGGKKYRISTAIDDMEAYT	K	A	D	G	K	K	2	0	0	2	0	0	1	3	0	2	0	1	0	0	0	0	1	0	1	0	0	0	13	0	1308.62	sp|Q9Y3Z3|SAMH1_HUMANDeoxynucleosidetriphosphatetriphosphohydrolaseSAMHD1OS=HomosapiensOX=9606GN=SAMHD1PE=1SV=2;tr|A0A2R8YCS7|A0A2R8YCS7_HUMANDeoxynucleosidetriphosphatetriphosphohydrolaseSAMHD1OS=HomosapiensOX=9606GN=SAMHD1PE=1SV=1;tr|A0A2R8YD90|A0A2R8YD90_HUMANDeoxynucleosidetriphosphatetriphosphohydrolaseSAMHD1(Fragment)OS=HomosapiensOX=9606GN=SAMHD1PE=1SV=1	sp|Q9Y3Z3|SAMH1_HUMANDeoxynucleosidetriphosphatetriphosphohydrolaseSAMHD1OS=HomosapiensOX=9606GN=SAMHD1PE=1SV=2	393	405	yes	no	2	0.0031008	40.589					By matching	By MS/MS	By matching
ADEASELACPTPK	VRQLTLRKLQELSSKADEASELACPTPKED	SKADEASELACPTPKEDGLAQQQTQLNLRS	K	A	D	P	K	E	3	0	0	1	1	0	2	0	0	0	1	1	0	0	2	1	1	0	0	0	0	0	13	0	1387.63	tr|A0A0U1RQF0|A0A0U1RQF0_HUMANFattyacidsynthaseOS=HomosapiensOX=9606GN=FASNPE=1SV=1;sp|P49327|FAS_HUMANFattyacidsynthaseOS=HomosapiensOX=9606GN=FASNPE=1SV=3	tr|A0A0U1RQF0|A0A0U1RQF0_HUMANFattyacidsynthaseOS=HomosapiensOX=9606GN=FASNPE=1SV=1	2192	2204	yes	no	2	4.4514e-05	81.865				By MS/MS	By MS/MS	By MS/MS	By MS/MS
ADEDPALFQSVK	IDIADRSQVEPADYKADEDPALFQSVKTKR	DYKADEDPALFQSVKTKRGPLGPNWKKELA	K	A	D	V	K	T	2	0	0	2	0	1	1	0	0	0	1	1	0	1	1	1	0	0	0	1	0	0	12	0	1318.64	tr|A0A0A0MSW4|A0A0A0MSW4_HUMANPhosphatidylinositoltransferproteinbetaisoformOS=HomosapiensOX=9606GN=PITPNBPE=1SV=1;sp|P48739|PIPNB_HUMANPhosphatidylinositoltransferproteinbetaisoformOS=HomosapiensOX=9606GN=PITPNBPE=1SV=2;tr|B3KYB6|B3KYB6_HUMANPhosphatidylinositoltransferproteinbetaisoform(Fragment)OS=HomosapiensOX=9606GN=PITPNBPE=1SV=1	tr|A0A0A0MSW4|A0A0A0MSW4_HUMANPhosphatidylinositoltransferproteinbetaisoformOS=HomosapiensOX=9606GN=PITPNBPE=1SV=1	156	167	yes	no	2	0.00038851	60.434							By MS/MS
ADEGIQPDPYYGLK	LCPFQGNFTIILYGRADEGIQPDPYYGLKY	RADEGIQPDPYYGLKYIGVGKGGALELHGQ	R	A	D	L	K	Y	1	0	0	2	0	1	1	2	0	1	1	1	0	0	2	0	0	0	2	0	0	0	14	0	1564.74	sp|Q8WUJ3|CEMIP_HUMANCellmigration-inducingandhyaluronan-bindingproteinOS=HomosapiensOX=9606GN=CEMIPPE=1SV=2	sp|Q8WUJ3|CEMIP_HUMANCellmigration-inducingandhyaluronan-bindingproteinOS=HomosapiensOX=9606GN=CEMIPPE=1SV=2	128	141	yes	yes	2	0.0003923	59.067	By matching	By matching	By matching
ADEGISFR	SDPKRTIAQDYGVLKADEGISFRGLFIIDD	QDYGVLKADEGISFRGLFIIDDKGILRQIT	K	A	D	F	R	G	1	1	0	1	0	0	1	1	0	1	0	0	0	1	0	1	0	0	0	0	0	0	8	0	893.424	sp|Q06830|PRDX1_HUMANPeroxiredoxin-1OS=HomosapiensOX=9606GN=PRDX1PE=1SV=1;tr|A0A0A0MSI0|A0A0A0MSI0_HUMANPeroxiredoxin-1(Fragment)OS=HomosapiensOX=9606GN=PRDX1PE=1SV=1	sp|Q06830|PRDX1_HUMANPeroxiredoxin-1OS=HomosapiensOX=9606GN=PRDX1PE=1SV=1	121	128	yes	no	2	0.016655	46.426	By matching	By MS/MS	By matching	By MS/MS	By MS/MS	By matching	By MS/MS
ADEHVIDQGDDGDNFYVIER	QLSQVLDAMFERIVKADEHVIDQGDDGDNF	IDQGDDGDNFYVIERGTYDILVTKDNQTRS	K	A	D	E	R	G	1	1	1	5	0	1	2	2	1	2	0	0	0	1	0	0	0	0	1	2	0	0	20	0	2306.01	sp|P13861|KAP2_HUMANcAMP-dependentproteinkinasetypeII-alpharegulatorysubunitOS=HomosapiensOX=9606GN=PRKAR2APE=1SV=2;tr|H7C1L0|H7C1L0_HUMANcAMP-dependentproteinkinasetypeII-alpharegulatorysubunit(Fragment)OS=HomosapiensOX=9606GN=PRKAR2APE=1SV=1	sp|P13861|KAP2_HUMANcAMP-dependentproteinkinasetypeII-alpharegulatorysubunitOS=HomosapiensOX=9606GN=PRKAR2APE=1SV=2	162	181	yes	no	3	3.3647e-07	57.482				By MS/MS	By matching	By matching	By matching
ADELNQTGQILVEQMGK	KLKALEKEQRERIPRADELNQTGQILVEQM	ELNQTGQILVEQMGKEGLPTEEIKNVLEKV	R	A	D	G	K	E	1	0	1	1	0	3	2	2	0	1	2	1	1	0	0	0	1	0	0	1	0	0	17	0	1872.93	sp|P46939|UTRO_HUMANUtrophinOS=HomosapiensOX=9606GN=UTRNPE=1SV=2	sp|P46939|UTRO_HUMANUtrophinOS=HomosapiensOX=9606GN=UTRNPE=1SV=2	745	761	yes	yes	2	0.00030184	62.924				By MS/MS	By MS/MS	By matching	By MS/MS
ADETKDEQFEEYVQNFK	RLNRAQEKVLQKLGKADETKDEQFEEYVQN	ETKDEQFEEYVQNFKRQEAEGTRLQRELRG	K	A	D	F	K	R	1	0	1	2	0	2	4	0	0	0	0	2	0	2	0	0	1	0	1	1	0	0	17	1	2118.94	sp|P49418|AMPH_HUMANAmphiphysinOS=HomosapiensOX=9606GN=AMPHPE=1SV=1	sp|P49418|AMPH_HUMANAmphiphysinOS=HomosapiensOX=9606GN=AMPHPE=1SV=1	31	47	yes	yes	3	0.00056113	32.191					By MS/MS	By matching	By matching
ADETKDEQFEQCVQNFNK	KLTRAQEKVLQKLGKADETKDEQFEQCVQN	TKDEQFEQCVQNFNKQLTEGTRLQKDLRTY	K	A	D	N	K	Q	1	0	2	2	1	3	3	0	0	0	0	2	0	2	0	0	1	0	0	1	0	0	18	1	2228.96	sp|O00499|BIN1_HUMANMycbox-dependent-interactingprotein1OS=HomosapiensOX=9606GN=BIN1PE=1SV=1	sp|O00499|BIN1_HUMANMycbox-dependent-interactingprotein1OS=HomosapiensOX=9606GN=BIN1PE=1SV=1	36	53	yes	yes	3	0.014307	27.149				By matching	By matching	By matching	By matching
ADEVTLSEAGSTAGAAETR	IHPLSSSEVDELIHKADEVTLSEAGSTAGA	TLSEAGSTAGAAETRGAVEGAARTTPSRRE	K	A	D	T	R	G	5	1	0	1	0	0	3	2	0	0	1	0	0	0	0	2	3	0	0	1	0	0	19	0	1834.85	sp|O75781|PALM_HUMANParalemmin-1OS=HomosapiensOX=9606GN=PALMPE=1SV=2;tr|A0A087WWY4|A0A087WWY4_HUMANParalemmin-1OS=HomosapiensOX=9606GN=PALMPE=1SV=1;tr|A0A087WTK8|A0A087WTK8_HUMANParalemmin-1OS=HomosapiensOX=9606GN=PALMPE=1SV=1	sp|O75781|PALM_HUMANParalemmin-1OS=HomosapiensOX=9606GN=PALMPE=1SV=2	239	257	yes	no	2	7.5033e-06	50.562				By matching			By MS/MS
ADEWACELR	SGPAPAAKPDPDGGRADEWACELRLFGRVL	DPDGGRADEWACELRLFGRVLERAACLRRC	R	A	D	L	R	L	2	1	0	1	1	0	2	0	0	0	1	0	0	0	0	0	0	1	0	0	0	0	9	0	1148.49	sp|Q92791|SC65_HUMANEndoplasmicreticulumproteinSC65OS=HomosapiensOX=9606GN=P3H4PE=1SV=1	sp|Q92791|SC65_HUMANEndoplasmicreticulumproteinSC65OS=HomosapiensOX=9606GN=P3H4PE=1SV=1	96	104	yes	yes	2	0.0039393	56.729				By matching	By MS/MS	By matching	By matching
ADFAQACQDAGVR	NVDAVHPGYGFLSERADFAQACQDAGVRFI	ERADFAQACQDAGVRFIGPSPEVVRKMGDK	R	A	D	V	R	F	4	1	0	2	1	2	0	1	0	0	0	0	0	1	0	0	0	0	0	1	0	0	13	0	1407.62	sp|P11498|PYC_HUMANPyruvatecarboxylase,mitochondrialOS=HomosapiensOX=9606GN=PCPE=1SV=2;tr|A0A494C016|A0A494C016_HUMANPyruvatecarboxylase,mitochondrialOS=HomosapiensOX=9606GN=PCPE=1SV=1;tr|A0A494C101|A0A494C101_HUMANPyruvatecarboxylase,mitochondrial(Fragment)OS=HomosapiensOX=9606GN=PCPE=1SV=1;tr|E9PRE7|E9PRE7_HUMANPyruvatecarboxylase,mitochondrialOS=HomosapiensOX=9606GN=PCPE=1SV=1;tr|A0A494C0T2|A0…	sp|P11498|PYC_HUMANPyruvatecarboxylase,mitochondrialOS=HomosapiensOX=9606GN=PCPE=1SV=2	125	137	yes	no	2	0.0010235	50.108				By matching	By matching	By matching	By matching
ADFCIIHYAGK	GTHPKFQKPKQLKDKADFCIIHYAGKVDYK	LKDKADFCIIHYAGKVDYKADEWLMKNMDP	K	A	D	G	K	V	2	0	0	1	1	0	0	1	1	2	0	1	0	1	0	0	0	0	1	0	0	0	11	0	1293.62	sp|P35579|MYH9_HUMANMyosin-9OS=HomosapiensOX=9606GN=MYH9PE=1SV=4;sp|P35580|MYH10_HUMANMyosin-10OS=HomosapiensOX=9606GN=MYH10PE=1SV=3	sp|P35579|MYH9_HUMANMyosin-9OS=HomosapiensOX=9606GN=MYH9PE=1SV=4	566	576	no	no	2	0.00042018	59.8				By MS/MS	By MS/MS	By MS/MS	By MS/MS
ADFDNTVAIHPTSSEELVTLR	MLQGFAVAVKMGATKADFDNTVAIHPTSSE	VAIHPTSSEELVTLR_______________	K	A	D	L	R	-	2	1	1	2	0	0	2	0	1	1	2	0	0	1	1	2	3	0	0	2	0	0	21	0	2314.14	sp|P00390|GSHR_HUMANGlutathionereductase,mitochondrialOS=HomosapiensOX=9606GN=GSRPE=1SV=2	sp|P00390|GSHR_HUMANGlutathionereductase,mitochondrialOS=HomosapiensOX=9606GN=GSRPE=1SV=2	502	522	yes	yes	3	2.5984e-05	39.905				By MS/MS	By matching	By matching	By MS/MS
ADFPAGIPECGTDALR	NLDPSEVEKAKEGQKADFPAGIPECGTDAL	DFPAGIPECGTDALRFGLCAYMSQGRDINL	K	A	D	L	R	F	3	1	0	2	1	0	1	2	0	1	1	0	0	1	2	0	1	0	0	0	0	0	16	0	1688.78	sp|P26640|SYVC_HUMANValine--tRNAligaseOS=HomosapiensOX=9606GN=VARS1PE=1SV=4;tr|A0A140T936|A0A140T936_HUMANValyl-tRNAsynthetase1(Fragment)OS=HomosapiensOX=9606GN=VARS1PE=1SV=1;tr|H0Y426|H0Y426_HUMANValyl-tRNAsynthetase1(Fragment)OS=HomosapiensOX=9606GN=VARS1PE=1SV=1	sp|P26640|SYVC_HUMANValine--tRNAligaseOS=HomosapiensOX=9606GN=VARS1PE=1SV=4	908	923	yes	no	2	0.0029668	36.982				By MS/MS	By matching	By matching	By matching
ADFQGISPER	LQFVCLRIQINPQNKADFQGISPERAFADF	NPQNKADFQGISPERAFADFLFASTILHLV	K	A	D	E	R	A	1	1	0	1	0	1	1	1	0	1	0	0	0	1	1	1	0	0	0	0	0	0	10	0	1118.54	tr|F5GXX5|F5GXX5_HUMANDolichyl-diphosphooligosaccharide--proteinglycosyltransferasesubunitDAD1OS=HomosapiensOX=9606GN=DAD1PE=1SV=1;sp|P61803|DAD1_HUMANDolichyl-diphosphooligosaccharide--proteinglycosyltransferasesubunitDAD1OS=HomosapiensOX=9606GN=DAD1PE=1SV=3	tr|F5GXX5|F5GXX5_HUMANDolichyl-diphosphooligosaccharide--proteinglycosyltransferasesubunitDAD1OS=HomosapiensOX=9606GN=DAD1PE=1SV=1	55	64	yes	no	2	0.0036441	46.158				By matching	By matching	By MS/MS	By matching
ADFSPFGNSQGPSR	WIQTVEDLHERVPEKADFSPFGNSQGPSRV	KADFSPFGNSQGPSRVAQFLVIYAPRRGIL	K	A	D	S	R	V	1	1	1	1	0	1	0	2	0	0	0	0	0	2	2	3	0	0	0	0	0	0	14	0	1465.66	sp|Q9H2M9|RBGPR_HUMANRab3GTPase-activatingproteinnon-catalyticsubunitOS=HomosapiensOX=9606GN=RAB3GAP2PE=1SV=1	sp|Q9H2M9|RBGPR_HUMANRab3GTPase-activatingproteinnon-catalyticsubunitOS=HomosapiensOX=9606GN=RAB3GAP2PE=1SV=1	447	460	yes	yes	2	0.032156	22.917				By matching	By matching		By MS/MS
ADGAEAKPAE	RKGAGDGSDEEVDGKADGAEAKPAE_____	EVDGKADGAEAKPAE_______________	K	A	D	A	E	-	4	0	0	1	0	0	2	1	0	0	0	1	0	0	1	0	0	0	0	0	0	0	10	1	957.44	sp|P35579|MYH9_HUMANMyosin-9OS=HomosapiensOX=9606GN=MYH9PE=1SV=4	sp|P35579|MYH9_HUMANMyosin-9OS=HomosapiensOX=9606GN=MYH9PE=1SV=4	1951	1960	yes	yes	2	0.018526	50.607				By matching	By MS/MS	By matching	By MS/MS
ADGNQLTLEER	LKPSLNFTATVKVTRADGNQLTLEERRNNV	KVTRADGNQLTLEERRNNVVITVTQRNYTE	R	A	D	E	R	R	1	1	1	1	0	1	2	1	0	0	2	0	0	0	0	0	1	0	0	0	0	0	11	0	1244.6	sp|Q6YHK3|CD109_HUMANCD109antigenOS=HomosapiensOX=9606GN=CD109PE=1SV=2	sp|Q6YHK3|CD109_HUMANCD109antigenOS=HomosapiensOX=9606GN=CD109PE=1SV=2	375	385	yes	yes	2	0.00014694	84.17	By MS/MS	By matching	By MS/MS		By matching
ADGQVAELLLR	______________________________	______________________________	M	A	D	L	R	R	2	1	0	1	0	1	1	1	0	0	3	0	0	0	0	0	0	0	0	1	0	0	11	0	1183.66	sp|Q9Y285|SYFA_HUMANPhenylalanine--tRNAligasealphasubunitOS=HomosapiensOX=9606GN=FARSAPE=1SV=3;tr|K7ER16|K7ER16_HUMANPhenylalanine--tRNAligasealphasubunitOS=HomosapiensOX=9606GN=FARSAPE=1SV=1;tr|K7EK06|K7EK06_HUMANPhenylalanine--tRNAligasealphasubunit(Fragment)OS=HomosapiensOX=9606GN=FARSAPE=1SV=8	sp|Q9Y285|SYFA_HUMANPhenylalanine--tRNAligasealphasubunitOS=HomosapiensOX=9606GN=FARSAPE=1SV=3	2	12	yes	no	2	8.6184e-05	76.465				By MS/MS			By matching
ADGSGSVVLR	WWADQVSEKMGTCSKADGSGSVVLRNSTTL	GTCSKADGSGSVVLRNSTTLVMHMKVYDES	K	A	D	L	R	N	1	1	0	1	0	0	0	2	0	0	1	0	0	0	0	2	0	0	0	2	0	0	10	0	959.504	sp|Q07954|LRP1_HUMANProlow-densitylipoproteinreceptor-relatedprotein1OS=HomosapiensOX=9606GN=LRP1PE=1SV=2	sp|Q07954|LRP1_HUMANProlow-densitylipoproteinreceptor-relatedprotein1OS=HomosapiensOX=9606GN=LRP1PE=1SV=2	1815	1824	yes	yes	2	0.0058059	42.599	By matching	By MS/MS		By matching	By matching		By matching
ADGYVLEGK	KLLACIASRPGQCGRADGYVLEGKELEFYL	PGQCGRADGYVLEGKELEFYLRKIKARKGK	R	A	D	G	K	E	1	0	0	1	0	0	1	2	0	0	1	1	0	0	0	0	0	0	1	1	0	0	9	0	950.471	sp|P62241|RS8_HUMAN40SribosomalproteinS8OS=HomosapiensOX=9606GN=RPS8PE=1SV=2;tr|Q5JR95|Q5JR95_HUMAN40SribosomalproteinS8OS=HomosapiensOX=9606GN=RPS8PE=1SV=1	sp|P62241|RS8_HUMAN40SribosomalproteinS8OS=HomosapiensOX=9606GN=RPS8PE=1SV=2	185	193	yes	no	2	0.012211	41.029	By matching	By matching	By matching	By matching	By matching	By MS/MS	By matching
ADHDFVVQEDFMK	DLRNVCTEAGMFAIRADHDFVVQEDFMKAV	IRADHDFVVQEDFMKAVRKVADSKKLESKL	R	A	D	M	K	A	1	0	0	3	0	1	1	0	1	0	0	1	1	2	0	0	0	0	0	2	0	0	13	0	1579.7	sp|P62333|PRS10_HUMAN26Sproteasomeregulatorysubunit10BOS=HomosapiensOX=9606GN=PSMC6PE=1SV=1;tr|A0A087X2I1|A0A087X2I1_HUMAN26Sproteasomeregulatorysubunit10BOS=HomosapiensOX=9606GN=PSMC6PE=1SV=1	sp|P62333|PRS10_HUMAN26Sproteasomeregulatorysubunit10BOS=HomosapiensOX=9606GN=PSMC6PE=1SV=1	357	369	yes	no	3	0.01636	20.427				By matching	By matching	By matching	By MS/MS
ADHGEPIGR	QYAWESSAGGSFTVRADHGEPIGRGTKVIL	GSFTVRADHGEPIGRGTKVILHLKEDQTEY	R	A	D	G	R	G	1	1	0	1	0	0	1	2	1	1	0	0	0	0	1	0	0	0	0	0	0	0	9	0	950.457	sp|P08238|HS90B_HUMANHeatshockproteinHSP90-betaOS=HomosapiensOX=9606GN=HSP90AB1PE=1SV=4	sp|P08238|HS90B_HUMANHeatshockproteinHSP90-betaOS=HomosapiensOX=9606GN=HSP90AB1PE=1SV=4	169	177	yes	yes	3	0.0026024	50.04						By MS/MS
ADHHATNGVVHLIDK	YPNGIVTVNCARLLKADHHATNGVVHLIDK	ADHHATNGVVHLIDKVISTITNNIQQIIEI	K	A	D	D	K	V	2	0	1	2	0	0	0	1	3	1	1	1	0	0	0	0	1	0	0	2	0	0	15	0	1625.83	sp|Q15582|BGH3_HUMANTransforminggrowthfactor-beta-inducedproteinig-h3OS=HomosapiensOX=9606GN=TGFBIPE=1SV=1	sp|Q15582|BGH3_HUMANTransforminggrowthfactor-beta-inducedproteinig-h3OS=HomosapiensOX=9606GN=TGFBIPE=1SV=1	220	234	yes	yes	2;3	8.4672e-05	64.52	By matching	By matching	By MS/MS
ADHPPAEVTSHAASGAK	HTDSLRNSSTEIRHRADHPPAEVTSHAASG	HPPAEVTSHAASGAKADQEEQIHPRSRLRS	R	A	D	A	K	A	5	0	0	1	0	0	1	1	2	0	0	1	0	0	2	2	1	0	0	1	0	0	17	0	1644.79	sp|Q9UHB6|LIMA1_HUMANLIMdomainandactin-bindingprotein1OS=HomosapiensOX=9606GN=LIMA1PE=1SV=1;tr|F8VRN8|F8VRN8_HUMANLIMdomainandactin-bindingprotein1OS=HomosapiensOX=9606GN=LIMA1PE=1SV=1;tr|F8VTU2|F8VTU2_HUMANLIMdomainandactin-bindingprotein1(Fragment)OS=HomosapiensOX=9606GN=LIMA1PE=1SV=1	sp|Q9UHB6|LIMA1_HUMANLIMdomainandactin-bindingprotein1OS=HomosapiensOX=9606GN=LIMA1PE=1SV=1	101	117	yes	no	3	0.0004992	42.277				By MS/MS	By matching	By matching	By MS/MS
ADHQPLTEASYVNLPTIALCNTDSPLR	AAFREPRLLVVTDPRADHQPLTEASYVNLP	NLPTIALCNTDSPLRYVDIAIPCNNKGAHS	R	A	D	L	R	Y	3	1	2	2	1	1	1	0	1	1	4	0	0	0	3	2	3	0	1	1	0	0	27	0	2995.47	tr|C9J9K3|C9J9K3_HUMAN40SribosomalproteinSA(Fragment)OS=HomosapiensOX=9606GN=RPSAPE=1SV=8;sp|P08865|RSSA_HUMAN40SribosomalproteinSAOS=HomosapiensOX=9606GN=RPSAPE=1SV=4;tr|A0A0C4DG17|A0A0C4DG17_HUMAN40SribosomalproteinSAOS=HomosapiensOX=9606GN=RPSAPE=1SV=1	tr|C9J9K3|C9J9K3_HUMAN40SribosomalproteinSA(Fragment)OS=HomosapiensOX=9606GN=RPSAPE=1SV=8	129	155	yes	no	3	7.1938e-88	141.37				By MS/MS		By matching	By MS/MS
ADHSFSDGVPSDSVEAAK	______________________________	SFSDGVPSDSVEAAKNASNTEKLTDQVMQN	M	A	D	A	K	N	3	0	0	3	0	0	1	1	1	0	0	1	0	1	1	4	0	0	0	2	0	0	18	0	1817.81	tr|E9PNW0|E9PNW0_HUMANNucleosomeassemblyprotein1-like4(Fragment)OS=HomosapiensOX=9606GN=NAP1L4PE=1SV=1;tr|E9PJJ2|E9PJJ2_HUMANNucleosomeassemblyprotein1-like4(Fragment)OS=HomosapiensOX=9606GN=NAP1L4PE=1SV=1;tr|E9PS34|E9PS34_HUMANNucleosomeassemblyprotein1-like4(Fragment)OS=HomosapiensOX=9606GN=NAP1L4PE=1SV=1;tr|E9PNJ7|E9PNJ7_HUMANNucleosomeassemblyprotein1-like4(Fragment)OS=HomosapiensOX=9606GN=NA…	tr|E9PNW0|E9PNW0_HUMANNucleosomeassemblyprotein1-like4(Fragment)OS=HomosapiensOX=9606GN=NAP1L4PE=1SV=1	2	19	yes	no	2	8.1176e-08	88.187					By MS/MS	By MS/MS	By MS/MS
ADHVQSLAQLENLCK	______________________________	ADHVQSLAQLENLCKQLYETTDTTTRLQAE	M	A	D	C	K	Q	2	0	1	1	1	2	1	0	1	0	3	1	0	0	0	1	0	0	0	1	0	0	15	0	1724.85	sp|Q9UIA9|XPO7_HUMANExportin-7OS=HomosapiensOX=9606GN=XPO7PE=1SV=3	sp|Q9UIA9|XPO7_HUMANExportin-7OS=HomosapiensOX=9606GN=XPO7PE=1SV=3	2	16	yes	yes	2;3	7.2204e-05	80.979				By MS/MS	By MS/MS	By matching	By MS/MS
ADIEISGPK	GFKGEGPDVDVTLPKADIEISGPKVDIDAP	DVTLPKADIEISGPKVDIDAPDVSIEGPDA	K	A	D	P	K	V	1	0	0	1	0	0	1	1	0	2	0	1	0	0	1	1	0	0	0	0	0	0	9	0	928.487	sp|Q09666|AHNK_HUMANNeuroblastdifferentiation-associatedproteinAHNAKOS=HomosapiensOX=9606GN=AHNAKPE=1SV=2	sp|Q09666|AHNK_HUMANNeuroblastdifferentiation-associatedproteinAHNAKOS=HomosapiensOX=9606GN=AHNAKPE=1SV=2	4343	4351	yes	yes	2	0.012558	40.724		By matching		By MS/MS	By MS/MS	By MS/MS	By MS/MS
ADIEMPFDPSK	NILFEEVHIPGSPFKADIEMPFDPSKVVAS	SPFKADIEMPFDPSKVVASGPGLEHGKVGE	K	A	D	S	K	V	1	0	0	2	0	0	1	0	0	1	0	1	1	1	2	1	0	0	0	0	0	0	11	0	1248.57	sp|O75369|FLNB_HUMANFilamin-BOS=HomosapiensOX=9606GN=FLNBPE=1SV=2;tr|E7EN95|E7EN95_HUMANFilamin-BOS=HomosapiensOX=9606GN=FLNBPE=1SV=1	sp|O75369|FLNB_HUMANFilamin-BOS=HomosapiensOX=9606GN=FLNBPE=1SV=2	1125	1135	yes	no	2	0.00088183	52.79				By MS/MS	By MS/MS	By MS/MS	By MS/MS
ADIEVACYGYEGIDAVK	NNINRRLTPQAVKIRADIEVACYGYEGIDA	IEVACYGYEGIDAVKEALRAGLNCSTENMP	R	A	D	V	K	E	3	0	0	2	1	0	2	2	0	2	0	1	0	0	0	0	0	0	2	2	0	0	17	0	1871.86	sp|P05198|IF2A_HUMANEukaryotictranslationinitiationfactor2subunit1OS=HomosapiensOX=9606GN=EIF2S1PE=1SV=3;tr|H0YJS4|H0YJS4_HUMANEukaryotictranslationinitiationfactor2subunit1(Fragment)OS=HomosapiensOX=9606GN=EIF2S1PE=1SV=1;tr|G3V4T5|G3V4T5_HUMANEukaryotictranslationinitiationfactor2subunit1(Fragment)OS=HomosapiensOX=9606GN=EIF2S1PE=1SV=1	sp|P05198|IF2A_HUMANEukaryotictranslationinitiationfactor2subunit1OS=HomosapiensOX=9606GN=EIF2S1PE=1SV=3	193	209	yes	no	2	0.0001418	71.241				By MS/MS	By MS/MS		By MS/MS
ADIFMFDEPSSYLDVK	GELQRFACAVVCIQKADIFMFDEPSSYLDV	DIFMFDEPSSYLDVKQRLKAAITIRSLINP	K	A	D	V	K	Q	1	0	0	3	0	0	1	0	0	1	1	1	1	2	1	2	0	0	1	1	0	0	16	0	1875.86	sp|P61221|ABCE1_HUMANATP-bindingcassettesub-familyEmember1OS=HomosapiensOX=9606GN=ABCE1PE=1SV=1;tr|D6R9I9|D6R9I9_HUMANATP-bindingcassettesub-familyEmember1OS=HomosapiensOX=9606GN=ABCE1PE=1SV=1	sp|P61221|ABCE1_HUMANATP-bindingcassettesub-familyEmember1OS=HomosapiensOX=9606GN=ABCE1PE=1SV=1	235	250	yes	no	2	0.024201	23.226				By MS/MS	By matching	By matching	By matching
ADIFVDPVLHTACALDIK	ELCKKEVLNMLKESKADIFVDPVLHTACAL	FVDPVLHTACALDIKHHCAAITPGRGRQMS	K	A	D	I	K	H	3	0	0	3	1	0	0	0	1	2	2	1	0	1	1	0	1	0	0	2	0	0	18	0	1997.03	sp|Q92896|GSLG1_HUMANGolgiapparatusprotein1OS=HomosapiensOX=9606GN=GLG1PE=1SV=2	sp|Q92896|GSLG1_HUMANGolgiapparatusprotein1OS=HomosapiensOX=9606GN=GLG1PE=1SV=2	1059	1076	yes	yes	3	1.6332e-05	72.184				By MS/MS	By matching		By matching
ADIGCTPGSGR	KNKLTQRKIWDVVEKADIGCTPGSGRNYAG	VVEKADIGCTPGSGRNYAGVFTDAGLTLKT	K	A	D	G	R	N	1	1	0	1	1	0	0	3	0	1	0	0	0	0	1	1	1	0	0	0	0	0	11	0	1089.49	CON__Q2UVX4	CON__Q2UVX4	621	631	yes	yes	2	0.0035432	43.308	By MS/MS	By matching	By matching
ADILQVGLR	YLNLEIKGTNGQVTRADILQVGLRELLNAL	NGQVTRADILQVGLRELLNALFSNPMDDNL	R	A	D	L	R	E	1	1	0	1	0	1	0	1	0	1	2	0	0	0	0	0	0	0	0	1	0	0	9	0	983.576	sp|Q9H074|PAIP1_HUMANPolyadenylate-bindingprotein-interactingprotein1OS=HomosapiensOX=9606GN=PAIP1PE=1SV=1;tr|D6REB4|D6REB4_HUMANPolyadenylate-bindingprotein-interactingprotein1OS=HomosapiensOX=9606GN=PAIP1PE=1SV=1;tr|D6RJF2|D6RJF2_HUMANPolyadenylate-bindingprotein-interactingprotein1(Fragment)OS=HomosapiensOX=9606GN=PAIP1PE=1SV=1	sp|Q9H074|PAIP1_HUMANPolyadenylate-bindingprotein-interactingprotein1OS=HomosapiensOX=9606GN=PAIP1PE=1SV=1	293	301	yes	no	2	0.0083207	44.447				By matching	By matching	By MS/MS	By matching
ADKEAAFDDAVEER	______________________________	MADKEAAFDDAVEERVINEEYKIWKKNTPF	M	A	D	E	R	V	4	1	0	3	0	0	3	0	0	0	0	1	0	1	0	0	0	0	0	1	0	0	14	1	1564.7	sp|Q09028|RBBP4_HUMANHistone-bindingproteinRBBP4OS=HomosapiensOX=9606GN=RBBP4PE=1SV=3;tr|E9PNS2|E9PNS2_HUMANHistone-bindingproteinRBBP4OS=HomosapiensOX=9606GN=RBBP4PE=1SV=1;tr|E9PIC4|E9PIC4_HUMANHistone-bindingproteinRBBP4OS=HomosapiensOX=9606GN=RBBP4PE=1SV=1;tr|E9PNS6|E9PNS6_HUMANHistone-bindingproteinRBBP4OS=HomosapiensOX=9606GN=RBBP4PE=1SV=1	sp|Q09028|RBBP4_HUMANHistone-bindingproteinRBBP4OS=HomosapiensOX=9606GN=RBBP4PE=1SV=3	2	15	yes	no	2	0.00013789	97.214				By MS/MS	By MS/MS		By MS/MS
ADKLAEEHSS	QAFYMVGPIEEAVAKADKLAEEHSS_____	EAVAKADKLAEEHSS_______________	K	A	D	S	S	-	2	0	0	1	0	0	2	0	1	0	1	1	0	0	0	2	0	0	0	0	0	0	10	1	1085.5	sp|P06576|ATPB_HUMANATPsynthasesubunitbeta,mitochondrialOS=HomosapiensOX=9606GN=ATP5F1BPE=1SV=3	sp|P06576|ATPB_HUMANATPsynthasesubunitbeta,mitochondrialOS=HomosapiensOX=9606GN=ATP5F1BPE=1SV=3	520	529	yes	yes	2	0.000697	82.279				By MS/MS	By matching	By MS/MS	By matching
ADKNEVAAEVAK	VTKQGNIVRELKAQKADKNEVAAEVAKLLD	AQKADKNEVAAEVAKLLDLKKQLAVAEGKP	K	A	D	A	K	L	4	0	1	1	0	0	2	0	0	0	0	2	0	0	0	0	0	0	0	2	0	0	12	1	1243.64	sp|P56192|SYMC_HUMANMethionine--tRNAligase,cytoplasmicOS=HomosapiensOX=9606GN=MARS1PE=1SV=2;tr|H0YIP0|H0YIP0_HUMANMethionyl-tRNAsynthetase1(Fragment)OS=HomosapiensOX=9606GN=MARS1PE=1SV=1	sp|P56192|SYMC_HUMANMethionine--tRNAligase,cytoplasmicOS=HomosapiensOX=9606GN=MARS1PE=1SV=2	864	875	yes	no	2	0.042832	38.804							By MS/MS
ADKPDMGEIASFDK	______________________________	MADKPDMGEIASFDKAKLKKTETQEKNTLP	M	A	D	D	K	A	2	0	0	3	0	0	1	1	0	1	0	2	1	1	1	1	0	0	0	0	0	0	14	1	1522.7	sp|P63313|TYB10_HUMANThymosinbeta-10OS=HomosapiensOX=9606GN=TMSB10PE=1SV=2	sp|P63313|TYB10_HUMANThymosinbeta-10OS=HomosapiensOX=9606GN=TMSB10PE=1SV=2	2	15	yes	yes	2	5.1574e-05	100.93	By MS/MS	By matching	By matching	By MS/MS	By MS/MS	By MS/MS	By MS/MS
ADLAECNIK	______________________________	______________________________	M	A	D	I	K	V	2	0	1	1	1	0	1	0	0	1	1	1	0	0	0	0	0	0	0	0	0	0	9	0	1032.49	sp|P33176|KINH_HUMANKinesin-1heavychainOS=HomosapiensOX=9606GN=KIF5BPE=1SV=1	sp|P33176|KINH_HUMANKinesin-1heavychainOS=HomosapiensOX=9606GN=KIF5BPE=1SV=1	2	10	yes	yes	2	0.0063156	41.029						By MS/MS
ADLANEEKPAIAPPVFVFQK	______________________________	EEKPAIAPPVFVFQKDKGQKRSAGGSSPEG	M	A	D	Q	K	D	4	0	1	1	0	1	2	0	0	1	1	2	0	2	3	0	0	0	0	2	0	0	20	1	2183.16	tr|B7Z7F3|B7Z7F3_HUMANRan-bindingprotein3OS=HomosapiensOX=9606GN=RANBP3PE=1SV=1;sp|Q9H6Z4|RANB3_HUMANRan-bindingprotein3OS=HomosapiensOX=9606GN=RANBP3PE=1SV=1;tr|K7ENJ2|K7ENJ2_HUMANRan-bindingprotein3OS=HomosapiensOX=9606GN=RANBP3PE=1SV=1;tr|K7EID7|K7EID7_HUMANRan-bindingprotein3OS=HomosapiensOX=9606GN=RANBP3PE=1SV=1;tr|K7ENB9|K7ENB9_HUMANRan-bindingprotein3OS=HomosapiensOX=9606GN=RANBP3PE=1SV=1;…	tr|B7Z7F3|B7Z7F3_HUMANRan-bindingprotein3OS=HomosapiensOX=9606GN=RANBP3PE=1SV=1	2	21	no	no		1	NaN
ADLATAPPHVTVVR	VVDLEGSLKVVYPSKADLATAPPHVTVVR_	KADLATAPPHVTVVR_______________	K	A	D	V	R	-	3	1	0	1	0	0	0	0	1	0	1	0	0	0	2	0	2	0	0	3	0	0	14	0	1445.8	sp|Q8N1G4|LRC47_HUMANLeucine-richrepeat-containingprotein47OS=HomosapiensOX=9606GN=LRRC47PE=1SV=1	sp|Q8N1G4|LRC47_HUMANLeucine-richrepeat-containingprotein47OS=HomosapiensOX=9606GN=LRRC47PE=1SV=1	570	583	yes	yes	3	0.0046697	33.204				By matching	By matching	By MS/MS	By matching
ADLDKLNIDSIIQR	______________________________	MADLDKLNIDSIIQRLLEVRGSKPGKNVQL	M	A	D	Q	R	L	1	1	1	3	0	1	0	0	0	3	2	1	0	0	0	1	0	0	0	0	0	0	14	1	1612.88	tr|F8VYE8|F8VYE8_HUMANSerine/threonine-proteinphosphataseOS=HomosapiensOX=9606GN=PPP1CCPE=1SV=1;sp|P36873|PP1G_HUMANSerine/threonine-proteinphosphatasePP1-gammacatalyticsubunitOS=HomosapiensOX=9606GN=PPP1CCPE=1SV=1;tr|F8VR82|F8VR82_HUMANSerine/threonine-proteinphosphataseOS=HomosapiensOX=9606GN=PPP1CCPE=1SV=1;tr|A0A087WYY5|A0A087WYY5_HUMANSerine/threonine-proteinphosphataseOS=HomosapiensOX=9606GN…	tr|F8VYE8|F8VYE8_HUMANSerine/threonine-proteinphosphataseOS=HomosapiensOX=9606GN=PPP1CCPE=1SV=1	2	15	yes	no	2	0.0015623	90.653				By MS/MS	By matching	By matching	By matching
ADLDVSGPK	GFKGEGPDVDVNLPKADLDVSGPKVDIDVP	DVNLPKADLDVSGPKVDIDVPDVNIEGPEG	K	A	D	P	K	V	1	0	0	2	0	0	0	1	0	0	1	1	0	0	1	1	0	0	0	1	0	0	9	0	900.455	sp|Q09666|AHNK_HUMANNeuroblastdifferentiation-associatedproteinAHNAKOS=HomosapiensOX=9606GN=AHNAKPE=1SV=2	sp|Q09666|AHNK_HUMANNeuroblastdifferentiation-associatedproteinAHNAKOS=HomosapiensOX=9606GN=AHNAKPE=1SV=2	3049	3057	yes	no	2	0.053484	27.254	By matching	By matching	By matching	By matching	By matching
ADLEEQLSDEEK	______________________________	______________________________	M	A	D	E	K	V	1	0	0	2	0	1	4	0	0	0	2	1	0	0	0	1	0	0	0	0	0	0	12	0	1404.63	sp|P47755|CAZA2_HUMANF-actin-cappingproteinsubunitalpha-2OS=HomosapiensOX=9606GN=CAPZA2PE=1SV=3;tr|F8W9N7|F8W9N7_HUMANF-actin-cappingproteinsubunitalphaOS=HomosapiensOX=9606GN=CAPZA2PE=1SV=1;tr|C9JUG7|C9JUG7_HUMANF-actin-cappingproteinsubunitalphaOS=HomosapiensOX=9606GN=CAPZA2PE=1SV=1;tr|F8WED3|F8WED3_HUMANF-actin-cappingproteinsubunitalpha-2OS=HomosapiensOX=9606GN=CAPZA2PE=1SV=1	sp|P47755|CAZA2_HUMANF-actin-cappingproteinsubunitalpha-2OS=HomosapiensOX=9606GN=CAPZA2PE=1SV=3	2	13	yes	no	2	0.00072086	48.44		By matching	By matching	By matching	By matching	By MS/MS	By matching
ADLEEQLSDEEKVR	______________________________	MADLEEQLSDEEKVRIAAKFIIHAPPGEFN	M	A	D	V	R	I	1	1	0	2	0	1	4	0	0	0	2	1	0	0	0	1	0	0	0	1	0	0	14	1	1659.8	sp|P47755|CAZA2_HUMANF-actin-cappingproteinsubunitalpha-2OS=HomosapiensOX=9606GN=CAPZA2PE=1SV=3;tr|F8W9N7|F8W9N7_HUMANF-actin-cappingproteinsubunitalphaOS=HomosapiensOX=9606GN=CAPZA2PE=1SV=1;tr|C9JUG7|C9JUG7_HUMANF-actin-cappingproteinsubunitalphaOS=HomosapiensOX=9606GN=CAPZA2PE=1SV=1	sp|P47755|CAZA2_HUMANF-actin-cappingproteinsubunitalpha-2OS=HomosapiensOX=9606GN=CAPZA2PE=1SV=3	2	15	yes	no	2	7.3075e-08	108.48				By MS/MS	By MS/MS	By matching	By MS/MS
ADLESQR	VKDRDDFPVVLVGNKADLESQRQVPRSEAS	PVVLVGNKADLESQRQVPRSEASAFGASHH	K	A	D	Q	R	Q	1	1	0	1	0	1	1	0	0	0	1	0	0	0	0	1	0	0	0	0	0	0	7	0	817.393	sp|P10301|RRAS_HUMANRas-relatedproteinR-RasOS=HomosapiensOX=9606GN=RRASPE=1SV=1	sp|P10301|RRAS_HUMANRas-relatedproteinR-RasOS=HomosapiensOX=9606GN=RRASPE=1SV=1	144	150	yes	yes	2	0.0031434	68.915					By MS/MS
ADLIAYLK	GTKMIFVGIKKKEERADLIAYLKK______	IKKKEERADLIAYLKK______________	R	A	D	L	K	K	2	0	0	1	0	0	0	0	0	1	2	1	0	0	0	0	0	0	1	0	0	0	8	0	905.522	tr|C9JFR7|C9JFR7_HUMANCytochromec(Fragment)OS=HomosapiensOX=9606GN=CYCSPE=1SV=1;sp|P99999|CYC_HUMANCytochromecOS=HomosapiensOX=9606GN=CYCSPE=1SV=2	tr|C9JFR7|C9JFR7_HUMANCytochromec(Fragment)OS=HomosapiensOX=9606GN=CYCSPE=1SV=1	93	100	yes	no	1;2	0.011756	68.915	By matching	By matching	By matching	By MS/MS	By MS/MS	By matching	By MS/MS
ADLINNLGTIAK	DRTLTIVDTGIGMTKADLINNLGTIAKSGT	MTKADLINNLGTIAKSGTKAFMEALQAGAD	K	A	D	A	K	S	2	0	2	1	0	0	0	1	0	2	2	1	0	0	0	0	1	0	0	0	0	0	12	0	1241.7	sp|P07900|HS90A_HUMANHeatshockproteinHSP90-alphaOS=HomosapiensOX=9606GN=HSP90AA1PE=1SV=5;sp|Q14568|HS902_HUMANHeatshockproteinHSP90-alphaA2OS=HomosapiensOX=9606GN=HSP90AA2PPE=1SV=2;sp|P08238|HS90B_HUMANHeatshockproteinHSP90-betaOS=HomosapiensOX=9606GN=HSP90AB1PE=1SV=4;sp|Q58FF8|H90B2_HUMANPutativeheatshockproteinHSP90-beta2OS=HomosapiensOX=9606GN=HSP90AB2PPE=1SV=2	sp|P07900|HS90A_HUMANHeatshockproteinHSP90-alphaOS=HomosapiensOX=9606GN=HSP90AA1PE=1SV=5	101	112	no	no	2	0.0036816	49.5	By matching	By matching	By matching	By MS/MS	By matching	By MS/MS	By MS/MS
ADLLLSTQPGREEGSPLELER	LQASDLPASASLPAKADLLLSTQPGREEGS	TQPGREEGSPLELERLKLEPHEGLLLRFPY	K	A	D	E	R	L	1	2	0	1	0	1	4	2	0	0	5	0	0	0	2	2	1	0	0	0	0	0	21	1	2309.19	tr|F5GZS6|F5GZS6_HUMAN4F2cell-surfaceantigenheavychainOS=HomosapiensOX=9606GN=SLC3A2PE=1SV=1;sp|P08195|4F2_HUMAN4F2cell-surfaceantigenheavychainOS=HomosapiensOX=9606GN=SLC3A2PE=1SV=3;tr|J3KPF3|J3KPF3_HUMAN4F2cell-surfaceantigenheavychainOS=HomosapiensOX=9606GN=SLC3A2PE=1SV=1;tr|F5GZI0|F5GZI0_HUMAN4F2cell-surfaceantigenheavychainOS=HomosapiensOX=9606GN=SLC3A2PE=1SV=1	tr|F5GZS6|F5GZS6_HUMAN4F2cell-surfaceantigenheavychainOS=HomosapiensOX=9606GN=SLC3A2PE=1SV=1	562	582	yes	no	3	6.022e-08	50.425	By matching			By matching	By matching	By MS/MS	By matching
ADLQNHLDTAQNALQDK	TELLLSAEAAKTAQRADLQNHLDTAQNALQ	LQNHLDTAQNALQDKQQELNKITTQLDQVT	R	A	D	D	K	Q	3	0	2	3	0	3	0	0	1	0	3	1	0	0	0	0	1	0	0	0	0	0	17	0	1893.92	sp|Q15075|EEA1_HUMANEarlyendosomeantigen1OS=HomosapiensOX=9606GN=EEA1PE=1SV=2	sp|Q15075|EEA1_HUMANEarlyendosomeantigen1OS=HomosapiensOX=9606GN=EEA1PE=1SV=2	663	679	yes	yes	3	9.4554e-05	50.053				By MS/MS	By MS/MS	By MS/MS	By MS/MS
ADLSLADALTEPSPDIEGEIKR	______________________________	ALTEPSPDIEGEIKRDFIATLEAEAFDDVV	M	A	D	K	R	D	3	1	0	3	0	0	3	1	0	2	3	1	0	0	2	2	1	0	0	0	0	0	22	1	2339.19	sp|P27816|MAP4_HUMANMicrotubule-associatedprotein4OS=HomosapiensOX=9606GN=MAP4PE=1SV=3;tr|E7EVA0|E7EVA0_HUMANMicrotubule-associatedproteinOS=HomosapiensOX=9606GN=MAP4PE=1SV=1;tr|H7C456|H7C456_HUMANMicrotubule-associatedprotein4(Fragment)OS=HomosapiensOX=9606GN=MAP4PE=1SV=2;tr|A0A0J9YVV8|A0A0J9YVV8_HUMANMicrotubule-associatedprotein4(Fragment)OS=HomosapiensOX=9606GN=MAP4PE=1SV=1;tr|A0A0J9YW37|A0A0…	sp|P27816|MAP4_HUMANMicrotubule-associatedprotein4OS=HomosapiensOX=9606GN=MAP4PE=1SV=3	2	23	yes	no	2;3	3.9135e-10	59.185				By MS/MS	By matching		By matching
ADLTALFLPR	SGKVKRDAEKKDQMKADLTALFLPRQPPMS	KDQMKADLTALFLPRQPPMSLAEAEQLMEE	K	A	D	P	R	Q	2	1	0	1	0	0	0	0	0	0	3	0	0	1	1	0	1	0	0	0	0	0	10	0	1115.63	sp|Q13045|FLII_HUMANProteinflightless-1homologOS=HomosapiensOX=9606GN=FLIIPE=1SV=2	sp|Q13045|FLII_HUMANProteinflightless-1homologOS=HomosapiensOX=9606GN=FLIIPE=1SV=2	875	884	yes	yes	2	0.0019711	61.962	By matching	By matching		By MS/MS	By MS/MS	By matching	By MS/MS
ADMVETQQLMR	ALRGHEDKIRVVLNKADMVETQQLMRVYGA	VLNKADMVETQQLMRVYGALMWALGKVVGT	K	A	D	M	R	V	1	1	0	1	0	2	1	0	0	0	1	0	2	0	0	0	1	0	0	1	0	0	11	0	1320.62	sp|Q9NZN4|EHD2_HUMANEHdomain-containingprotein2OS=HomosapiensOX=9606GN=EHD2PE=1SV=2	sp|Q9NZN4|EHD2_HUMANEHdomain-containingprotein2OS=HomosapiensOX=9606GN=EHD2PE=1SV=2	221	231	yes	yes	2	0.0067026	46.462				By MS/MS	By MS/MS	By matching	By MS/MS
ADMVTEK	GLRFLGAPAKPPLVRADMVTEKQARELSVP	PAKPPLVRADMVTEKQARELSVPQGPGAGA	R	A	D	E	K	Q	1	0	0	1	0	0	1	0	0	0	0	1	1	0	0	0	1	0	0	1	0	0	7	0	792.369	tr|A0A494C0T4|A0A494C0T4_HUMANSignaltransducerandactivatoroftranscriptionOS=HomosapiensOX=9606GN=STAT6PE=1SV=1;tr|A0A1W2PNW1|A0A1W2PNW1_HUMANSignaltransducerandactivatoroftranscription(Fragment)OS=HomosapiensOX=9606GN=STAT6PE=1SV=2;sp|P42226|STAT6_HUMANSignaltransducerandactivatoroftranscription6OS=HomosapiensOX=9606GN=STAT6PE=1SV=1;tr|H0YJH6|H0YJH6_HUMANSignaltransducerandactivatoroftranscriptio…	tr|A0A494C0T4|A0A494C0T4_HUMANSignaltransducerandactivatoroftranscriptionOS=HomosapiensOX=9606GN=STAT6PE=1SV=1	313	319	yes	no	2	0.059572	40.103				By MS/MS	By matching	By matching	By matching
ADNFEYSDPVDGSISR	GKQFSANDKVYTVEKADNFEYSDPVDGSIS	DNFEYSDPVDGSISRNQGLRLIFTDGSRIV	K	A	D	S	R	N	1	1	1	3	0	0	1	1	0	1	0	0	0	1	1	3	0	0	1	1	0	0	16	0	1770.77	sp|P36871|PGM1_HUMANPhosphoglucomutase-1OS=HomosapiensOX=9606GN=PGM1PE=1SV=3;tr|A0A3B3ITK7|A0A3B3ITK7_HUMANPhosphoglucomutase-1OS=HomosapiensOX=9606GN=PGM1PE=1SV=1	sp|P36871|PGM1_HUMANPhosphoglucomutase-1OS=HomosapiensOX=9606GN=PGM1PE=1SV=3	471	486	yes	no	2	0.00014436	76.533				By MS/MS	By MS/MS	By MS/MS	By matching
ADPQEAINCLMR	DAATCFVDAGNAFKKADPQEAINCLMRAIE	FKKADPQEAINCLMRAIEIYTDMGRFTIAA	K	A	D	M	R	A	2	1	1	1	1	1	1	0	0	1	1	0	1	0	1	0	0	0	0	0	0	0	12	0	1416.65	sp|P54920|SNAA_HUMANAlpha-solubleNSFattachmentproteinOS=HomosapiensOX=9606GN=NAPAPE=1SV=3;tr|M0R2M1|M0R2M1_HUMANAlpha-solubleNSFattachmentprotein(Fragment)OS=HomosapiensOX=9606GN=NAPAPE=1SV=1;tr|M0R058|M0R058_HUMANAlpha-solubleNSFattachmentprotein(Fragment)OS=HomosapiensOX=9606GN=NAPAPE=1SV=1;tr|M0R0I4|M0R0I4_HUMANAlpha-solubleNSFattachmentprotein(Fragment)OS=HomosapiensOX=9606GN=NAPAPE=1SV=1	sp|P54920|SNAA_HUMANAlpha-solubleNSFattachmentproteinOS=HomosapiensOX=9606GN=NAPAPE=1SV=3	95	106	yes	no	2	0.008147	43.512				By matching	By MS/MS	By matching	By MS/MS
ADPSLNPEQLK	CKEEKLAISREANSKADPSLNPEQLKKLQD	ANSKADPSLNPEQLKKLQDKIEKCKQDVLK	K	A	D	L	K	K	1	0	1	1	0	1	1	0	0	0	2	1	0	0	2	1	0	0	0	0	0	0	11	0	1210.62	sp|Q9UNF0|PACN2_HUMANProteinkinaseCandcaseinkinasesubstrateinneuronsprotein2OS=HomosapiensOX=9606GN=PACSIN2PE=1SV=2;tr|A0A0U1RR22|A0A0U1RR22_HUMANProteinkinaseCandcaseinkinasesubstrateinneuronsprotein2(Fragment)OS=HomosapiensOX=9606GN=PACSIN2PE=1SV=1	sp|Q9UNF0|PACN2_HUMANProteinkinaseCandcaseinkinasesubstrateinneuronsprotein2OS=HomosapiensOX=9606GN=PACSIN2PE=1SV=2	178	188	yes	no	2	0.011058	33.961				By matching	By matching	By matching	By matching
ADQIETQQLMR	ALKNHEDKIRVVLNKADQIETQQLMRVYGA	VLNKADQIETQQLMRVYGALMWSLGKIINT	K	A	D	M	R	V	1	1	0	1	0	3	1	0	0	1	1	0	1	0	0	0	1	0	0	0	0	0	11	0	1331.65	sp|Q9H4M9|EHD1_HUMANEHdomain-containingprotein1OS=HomosapiensOX=9606GN=EHD1PE=1SV=2;tr|A0A024R571|A0A024R571_HUMANEHdomain-containingprotein1OS=HomosapiensOX=9606GN=EHD1PE=1SV=1;tr|C9JC03|C9JC03_HUMANEHdomain-containingprotein1(Fragment)OS=HomosapiensOX=9606GN=EHD1PE=1SV=1;tr|C9J2Z4|C9J2Z4_HUMANEHdomain-containingprotein1(Fragment)OS=HomosapiensOX=9606GN=EHD1PE=1SV=1;tr|C9JDQ8|C9JDQ8_HUMANEHdomai…	sp|Q9H4M9|EHD1_HUMANEHdomain-containingprotein1OS=HomosapiensOX=9606GN=EHD1PE=1SV=2	221	231	no	no	2	0.00049933	58.433				By matching	By MS/MS	By MS/MS	By MS/MS
ADQLTEEQIAEFK	______________________________	______________________________	M	A	D	F	K	E	2	0	0	1	0	2	3	0	0	1	1	1	0	1	0	0	1	0	0	0	0	0	13	0	1520.74	sp|P0DP25|CALM3_HUMANCalmodulin-3OS=HomosapiensOX=9606GN=CALM3PE=1SV=1;sp|P0DP24|CALM2_HUMANCalmodulin-2OS=HomosapiensOX=9606GN=CALM2PE=1SV=1;sp|P0DP23|CALM1_HUMANCalmodulin-1OS=HomosapiensOX=9606GN=CALM1PE=1SV=1;tr|M0QZ52|M0QZ52_HUMANCalmodulin3(Phosphorylasekinase,delta),isoformCRA_dOS=HomosapiensOX=9606GN=CALM1PE=1SV=1;tr|F8WBR5|F8WBR5_HUMANCalmodulin-2OS=HomosapiensOX=9606GN=CALM2PE=1SV=1;tr|…	sp|P0DP25|CALM3_HUMANCalmodulin-3OS=HomosapiensOX=9606GN=CALM3PE=1SV=1	2	14	yes	no	2	9.7208e-112	170.52	By MS/MS		By matching	By MS/MS	By MS/MS	By MS/MS	By MS/MS
ADQQYECVAEIGEGAYGK	______________________________	QYECVAEIGEGAYGKVFKARDLKNGGRFVA	R	A	D	G	K	V	3	0	0	1	1	2	3	3	0	1	0	1	0	0	0	0	0	0	2	1	0	0	18	0	1986.86	sp|Q00534|CDK6_HUMANCyclin-dependentkinase6OS=HomosapiensOX=9606GN=CDK6PE=1SV=1	sp|Q00534|CDK6_HUMANCyclin-dependentkinase6OS=HomosapiensOX=9606GN=CDK6PE=1SV=1	9	26	yes	yes	2	0.0059482	28.806				By MS/MS	By matching		By matching
ADQVCINLR	CQDIDECTAGTHNCRADQVCINLRGSFACQ	GTHNCRADQVCINLRGSFACQCPPGYQKRG	R	A	D	L	R	G	1	1	1	1	1	1	0	0	0	1	1	0	0	0	0	0	0	0	0	1	0	0	9	0	1087.54	sp|Q12805|FBLN3_HUMANEGF-containingfibulin-likeextracellularmatrixprotein1OS=HomosapiensOX=9606GN=EFEMP1PE=1SV=2;tr|A0A0U1RQV3|A0A0U1RQV3_HUMANEGF-containingfibulin-likeextracellularmatrixprotein1(Fragment)OS=HomosapiensOX=9606GN=EFEMP1PE=1SV=1	sp|Q12805|FBLN3_HUMANEGF-containingfibulin-likeextracellularmatrixprotein1OS=HomosapiensOX=9606GN=EFEMP1PE=1SV=2	186	194	yes	no	2	0.0076175	45.081	By matching	By matching	By matching
ADRDESSPYAAMLAAQDVAQR	GKETICRVTGGMKVKADRDESSPYAAMLAA	SPYAAMLAAQDVAQRCKELGITALHIKLRA	K	A	D	Q	R	C	6	2	0	3	0	2	1	0	0	0	1	0	1	0	1	2	0	0	1	1	0	0	21	1	2264.05	tr|A0A2R8Y811|A0A2R8Y811_HUMAN40SribosomalproteinS14(Fragment)OS=HomosapiensOX=9606GN=RPS14PE=1SV=1;sp|P62263|RS14_HUMAN40SribosomalproteinS14OS=HomosapiensOX=9606GN=RPS14PE=1SV=3;tr|E5RH77|E5RH77_HUMAN40SribosomalproteinS14OS=HomosapiensOX=9606GN=RPS14PE=1SV=1	tr|A0A2R8Y811|A0A2R8Y811_HUMAN40SribosomalproteinS14(Fragment)OS=HomosapiensOX=9606GN=RPS14PE=1SV=1	64	84	yes	no	3	1.1147e-31	111.45				By MS/MS	By MS/MS	By MS/MS	By MS/MS
ADRDQYELLCLDNTR	AFVKHSTIFENLANKADRDQYELLCLDNTR	ADRDQYELLCLDNTRKPVDEYKDCHLAQVP	K	A	D	T	R	K	1	2	1	3	1	1	1	0	0	0	3	0	0	0	0	0	1	0	1	0	0	0	15	1	1880.87	sp|P02787|TRFE_HUMANSerotransferrinOS=HomosapiensOX=9606GN=TFPE=1SV=3;tr|C9JVG0|C9JVG0_HUMANSerotransferrin(Fragment)OS=HomosapiensOX=9606GN=TFPE=1SV=1	sp|P02787|TRFE_HUMANSerotransferrinOS=HomosapiensOX=9606GN=TFPE=1SV=3	237	251	no	no	2;3	1.288e-63	150.16	By MS/MS	By MS/MS	By MS/MS	By MS/MS	By MS/MS	By MS/MS	By MS/MS
ADSLLAVVK	LDLASESTAHAQSSKADSLLAVVKREPAEQ	HAQSSKADSLLAVVKREPAEQPGDGERTDC	K	A	D	V	K	R	2	0	0	1	0	0	0	0	0	0	2	1	0	0	0	1	0	0	0	2	0	0	9	0	914.544	sp|Q15424|SAFB1_HUMANScaffoldattachmentfactorB1OS=HomosapiensOX=9606GN=SAFBPE=1SV=4;sp|Q14151|SAFB2_HUMANScaffoldattachmentfactorB2OS=HomosapiensOX=9606GN=SAFB2PE=1SV=1	sp|Q15424|SAFB1_HUMANScaffoldattachmentfactorB1OS=HomosapiensOX=9606GN=SAFBPE=1SV=4	286	294	yes	no	2	0.0083801	44.395				By MS/MS	By matching	By MS/MS	By matching
ADTLDPALLRPGR	FDQNVNVKVIMATNRADTLDPALLRPGRLD	NRADTLDPALLRPGRLDRKIEFPLPDRRQK	R	A	D	G	R	L	2	2	0	2	0	0	0	1	0	0	3	0	0	0	2	0	1	0	0	0	0	0	13	1	1393.77	sp|P43686|PRS6B_HUMAN26Sproteasomeregulatorysubunit6BOS=HomosapiensOX=9606GN=PSMC4PE=1SV=2	sp|P43686|PRS6B_HUMAN26Sproteasomeregulatorysubunit6BOS=HomosapiensOX=9606GN=PSMC4PE=1SV=2	314	326	yes	yes	3	0.034813	30.563		By matching		By matching	By matching	By matching	By MS/MS
ADTLTPEECQQFK	KRLHEKVNIIPLIAKADTLTPEECQQFKKQ	AKADTLTPEECQQFKKQIMKEIQEHKIKIY	K	A	D	F	K	K	1	0	0	1	1	2	2	0	0	0	1	1	0	1	1	0	2	0	0	0	0	0	13	0	1565.7	tr|E7ES33|E7ES33_HUMANSeptin-7OS=HomosapiensOX=9606GN=SEPTIN7PE=1SV=3;tr|E7EPK1|E7EPK1_HUMANSeptin-7OS=HomosapiensOX=9606GN=SEPTIN7PE=1SV=2;sp|Q16181|SEPT7_HUMANSeptin-7OS=HomosapiensOX=9606GN=SEPTIN7PE=1SV=2;tr|G3V1Q4|G3V1Q4_HUMANSeptin-7OS=HomosapiensOX=9606GN=SEPTIN7PE=1SV=2;tr|A0A0U1RRE1|A0A0U1RRE1_HUMANSeptin-7(Fragment)OS=HomosapiensOX=9606GN=SEPTIN7PE=1SV=1	tr|E7ES33|E7ES33_HUMANSeptin-7OS=HomosapiensOX=9606GN=SEPTIN7PE=1SV=3	176	188	yes	no	2	2.7587e-06	101.66				By MS/MS	By MS/MS	By MS/MS	By MS/MS
ADTQTYQPYNK	DFIDDLADLSCLVYRADTQTYQPYNKDWIK	LVYRADTQTYQPYNKDWIKEKIYVLLRRQA	R	A	D	N	K	D	1	0	1	1	0	2	0	0	0	0	0	1	0	0	1	0	2	0	2	0	0	0	11	0	1327.6	sp|P84090|ERH_HUMANEnhancerofrudimentaryhomologOS=HomosapiensOX=9606GN=ERHPE=1SV=1	sp|P84090|ERH_HUMANEnhancerofrudimentaryhomologOS=HomosapiensOX=9606GN=ERHPE=1SV=1	74	84	yes	yes	2	0.00746	37.476				By MS/MS	By matching	By matching	By matching
ADVDISGPK	GFKAEGPEVDVNLPKADVDISGPKIDVTAP	DVNLPKADVDISGPKIDVTAPDVSIEEPEG	K	A	D	P	K	I	1	0	0	2	0	0	0	1	0	1	0	1	0	0	1	1	0	0	0	1	0	0	9	0	900.455	sp|Q09666|AHNK_HUMANNeuroblastdifferentiation-associatedproteinAHNAKOS=HomosapiensOX=9606GN=AHNAKPE=1SV=2	sp|Q09666|AHNK_HUMANNeuroblastdifferentiation-associatedproteinAHNAKOS=HomosapiensOX=9606GN=AHNAKPE=1SV=2	776	784	yes	no	2	0.053484	27.254	By matching	By matching	By matching	By matching	By matching	By matching	By matching
ADVDVSGPK	GFKGEGPEVDVKLPKADVDVSGPKMDAEVP	DVKLPKADVDVSGPKMDAEVPDVNIEGPDA	K	A	D	P	K	M	1	0	0	2	0	0	0	1	0	0	0	1	0	0	1	1	0	0	0	2	0	0	9	0	886.44	sp|Q09666|AHNK_HUMANNeuroblastdifferentiation-associatedproteinAHNAKOS=HomosapiensOX=9606GN=AHNAKPE=1SV=2	sp|Q09666|AHNK_HUMANNeuroblastdifferentiation-associatedproteinAHNAKOS=HomosapiensOX=9606GN=AHNAKPE=1SV=2	1409	1417	yes	no	2	0.016412	44.349	By matching	By matching	By matching	By MS/MS	By MS/MS	By MS/MS	By matching
ADVFPGNDSTASQDVANR	______________________________	FPGNDSTASQDVANRFARKGALRQKNVHEV	M	A	D	N	R	F	3	1	2	3	0	1	0	1	0	0	0	0	0	1	1	2	1	0	0	2	0	0	18	0	1862.84	sp|P17252|KPCA_HUMANProteinkinaseCalphatypeOS=HomosapiensOX=9606GN=PRKCAPE=1SV=4;tr|J3KRN5|J3KRN5_HUMANProteinkinaseCalphatypeOS=HomosapiensOX=9606GN=PRKCAPE=1SV=1	sp|P17252|KPCA_HUMANProteinkinaseCalphatypeOS=HomosapiensOX=9606GN=PRKCAPE=1SV=4	2	19	yes	no	2	1.6482e-05	57.802				By matching	By matching	By MS/MS	By matching
ADVIQATGDAICIFR	GVDPVEAFAQNVLSKADVIQATGDAICIFR	ADVIQATGDAICIFRELQCLTPRGRYDIRI	K	A	D	F	R	E	3	1	0	2	1	1	0	1	0	3	0	0	0	1	0	0	1	0	0	1	0	0	15	0	1648.82	sp|Q08945|SSRP1_HUMANFACTcomplexsubunitSSRP1OS=HomosapiensOX=9606GN=SSRP1PE=1SV=1;tr|E9PMD4|E9PMD4_HUMANFACTcomplexsubunitSSRP1(Fragment)OS=HomosapiensOX=9606GN=SSRP1PE=1SV=2	sp|Q08945|SSRP1_HUMANFACTcomplexsubunitSSRP1OS=HomosapiensOX=9606GN=SSRP1PE=1SV=1	189	203	yes	no	2	0.01408	29.936				By matching	By matching	By matching	By MS/MS
ADVLTTGAGNPVGDK	SDQMQHWKEQRAAQKADVLTTGAGNPVGDK	ADVLTTGAGNPVGDKLNVITVGPRGPLLVQ	K	A	D	D	K	L	2	0	1	2	0	0	0	3	0	0	1	1	0	0	1	0	2	0	0	2	0	0	15	0	1413.71	sp|P04040|CATA_HUMANCatalaseOS=HomosapiensOX=9606GN=CATPE=1SV=3	sp|P04040|CATA_HUMANCatalaseOS=HomosapiensOX=9606GN=CATPE=1SV=3	24	38	yes	yes	2	0.00010396	87.363				By MS/MS	By MS/MS	By MS/MS	By MS/MS
ADVQSIIGLQR	VGRMFKQFNKLTEDKADVQSIIGLQRFFET	TEDKADVQSIIGLQRFFETRMNEAFGDTKF	K	A	D	Q	R	F	1	1	0	1	0	2	0	1	0	2	1	0	0	0	0	1	0	0	0	1	0	0	11	0	1198.67	sp|Q13263|TIF1B_HUMANTranscriptionintermediaryfactor1-betaOS=HomosapiensOX=9606GN=TRIM28PE=1SV=5;tr|M0R0K9|M0R0K9_HUMANTranscriptionintermediaryfactor1-beta(Fragment)OS=HomosapiensOX=9606GN=TRIM28PE=1SV=1	sp|Q13263|TIF1B_HUMANTranscriptionintermediaryfactor1-betaOS=HomosapiensOX=9606GN=TRIM28PE=1SV=5	780	790	yes	no	2	0.0022591	46.158				By matching	By MS/MS	By matching	By MS/MS
ADVVVSGPK	SLKGEGPEVDVNLPKADVVVSGPKVDIEAP	DVNLPKADVVVSGPKVDIEAPDVSLEGPEG	K	A	D	P	K	V	1	0	0	1	0	0	0	1	0	0	0	1	0	0	1	1	0	0	0	3	0	0	9	0	870.481	sp|Q09666|AHNK_HUMANNeuroblastdifferentiation-associatedproteinAHNAKOS=HomosapiensOX=9606GN=AHNAKPE=1SV=2	sp|Q09666|AHNK_HUMANNeuroblastdifferentiation-associatedproteinAHNAKOS=HomosapiensOX=9606GN=AHNAKPE=1SV=2	1153	1161	yes	no	2	0.0057657	48.794	By MS/MS	By MS/MS	By MS/MS	By matching	By matching	By matching	By MS/MS
AEAALLLLPEAAAER	______________________________	AEAALLLLPEAAAERDAREKLALWDRRPDT	M	A	E	E	R	D	6	1	0	0	0	0	3	0	0	0	4	0	0	0	1	0	0	0	0	0	0	0	15	0	1536.85	sp|Q96JB2|COG3_HUMANConservedoligomericGolgicomplexsubunit3OS=HomosapiensOX=9606GN=COG3PE=1SV=3	sp|Q96JB2|COG3_HUMANConservedoligomericGolgicomplexsubunit3OS=HomosapiensOX=9606GN=COG3PE=1SV=3	2	16	yes	yes	2	0.00048476	56.783				By MS/MS		By matching
AEACFVNCVER	WEKCMDKPGPKLDSRAEACFVNCVERFIDT	LDSRAEACFVNCVERFIDTSQFILNRLEQT	R	A	E	E	R	F	2	1	1	0	2	0	2	0	0	0	0	0	0	1	0	0	0	0	0	2	0	0	11	0	1353.58	sp|O60220|TIM8A_HUMANMitochondrialimportinnermembranetranslocasesubunitTim8AOS=HomosapiensOX=9606GN=TIMM8APE=1SV=1	sp|O60220|TIM8A_HUMANMitochondrialimportinnermembranetranslocasesubunitTim8AOS=HomosapiensOX=9606GN=TIMM8APE=1SV=1	59	69	yes	yes	2	2.1709e-05	96.89				By MS/MS	By MS/MS	By MS/MS	By MS/MS
AEADAYIR	SASKHSPTEDEESAKAEADAYIREKRESVA	EDEESAKAEADAYIREKRESVASGDDRAEE	K	A	E	I	R	E	3	1	0	1	0	0	1	0	0	1	0	0	0	0	0	0	0	0	1	0	0	0	8	0	907.44	sp|P46821|MAP1B_HUMANMicrotubule-associatedprotein1BOS=HomosapiensOX=9606GN=MAP1BPE=1SV=2	sp|P46821|MAP1B_HUMANMicrotubule-associatedprotein1BOS=HomosapiensOX=9606GN=MAP1BPE=1SV=2	980	987	yes	yes	2	0.024917	47.849	By matching	By matching	By matching	By matching		By MS/MS	By matching
AEAELLQQQK	LKEKMQAVQEATRLKAEAELLQQQKELAQE	ATRLKAEAELLQQQKELAQEQARRLQEDKE	K	A	E	Q	K	E	2	0	0	0	0	3	2	0	0	0	2	1	0	0	0	0	0	0	0	0	0	0	10	0	1156.61	sp|Q15149|PLEC_HUMANPlectinOS=HomosapiensOX=9606GN=PLECPE=1SV=3	sp|Q15149|PLEC_HUMANPlectinOS=HomosapiensOX=9606GN=PLECPE=1SV=3	2464	2473	yes	yes	2	0.0059563	50.607				By MS/MS	By matching	By MS/MS
AEAETLPSLSITK	IHELFVPENKLDHVRAEAETLPSLSITKLD	VRAEAETLPSLSITKLDLQWVQVLSEGWAT	R	A	E	T	K	L	2	0	0	0	0	0	2	0	0	1	2	1	0	0	1	2	2	0	0	0	0	0	13	0	1358.73	sp|O95340|PAPS2_HUMANBifunctional3'-phosphoadenosine5'-phosphosulfatesynthase2OS=HomosapiensOX=9606GN=PAPSS2PE=1SV=2	sp|O95340|PAPS2_HUMANBifunctional3'-phosphoadenosine5'-phosphosulfatesynthase2OS=HomosapiensOX=9606GN=PAPSS2PE=1SV=2	239	251	yes	yes	2	0.0027203	51.092				By MS/MS	By matching	By matching	By MS/MS
AEAGAGSATEFQFR	DTYRRSAVPPGADKKAEAGAGSATEFQFRG	KAEAGAGSATEFQFRGGFGRGRGQPPQ___	K	A	E	F	R	G	4	1	0	0	0	1	2	2	0	0	0	0	0	2	0	1	1	0	0	0	0	0	14	0	1440.66	sp|P46783|RS10_HUMAN40SribosomalproteinS10OS=HomosapiensOX=9606GN=RPS10PE=1SV=1;sp|Q9NQ39|RS10L_HUMANPutative40SribosomalproteinS10-likeOS=HomosapiensOX=9606GN=RPS10P5PE=5SV=1	sp|P46783|RS10_HUMAN40SribosomalproteinS10OS=HomosapiensOX=9606GN=RPS10PE=1SV=1	140	153	yes	no	2	1.1138e-25	87.363	By matching		By matching	By MS/MS	By MS/MS	By MS/MS	By MS/MS
AEAGPEGVAPAPEGEK	AKENGTDTVQKPSEKAEAGPEGVAPAPEGE	EAGPEGVAPAPEGEKKQKPARKRRMVEEIG	K	A	E	E	K	K	4	0	0	0	0	0	4	3	0	0	0	1	0	0	3	0	0	0	0	1	0	0	16	0	1507.72	tr|A0A087X054|A0A087X054_HUMANHypoxiaup-regulatedprotein1OS=HomosapiensOX=9606GN=HYOU1PE=1SV=1;sp|Q9Y4L1|HYOU1_HUMANHypoxiaup-regulatedprotein1OS=HomosapiensOX=9606GN=HYOU1PE=1SV=1;tr|A0A494C039|A0A494C039_HUMANHypoxiaup-regulatedprotein1OS=HomosapiensOX=9606GN=HYOU1PE=1SV=1	tr|A0A087X054|A0A087X054_HUMANHypoxiaup-regulatedprotein1OS=HomosapiensOX=9606GN=HYOU1PE=1SV=1	608	623	yes	no	2	0.00086427	43.628					By MS/MS	By MS/MS	By matching
AEAGPEGVAPAPEGEKK	AKENGTDTVQKPSEKAEAGPEGVAPAPEGE	AGPEGVAPAPEGEKKQKPARKRRMVEEIGV	K	A	E	K	K	Q	4	0	0	0	0	0	4	3	0	0	0	2	0	0	3	0	0	0	0	1	0	0	17	1	1635.81	tr|A0A087X054|A0A087X054_HUMANHypoxiaup-regulatedprotein1OS=HomosapiensOX=9606GN=HYOU1PE=1SV=1;sp|Q9Y4L1|HYOU1_HUMANHypoxiaup-regulatedprotein1OS=HomosapiensOX=9606GN=HYOU1PE=1SV=1;tr|A0A494C039|A0A494C039_HUMANHypoxiaup-regulatedprotein1OS=HomosapiensOX=9606GN=HYOU1PE=1SV=1	tr|A0A087X054|A0A087X054_HUMANHypoxiaup-regulatedprotein1OS=HomosapiensOX=9606GN=HYOU1PE=1SV=1	608	624	yes	no	3	0.0044419	27.85				By matching	By MS/MS	By matching	By MS/MS
AEAGVPAEFSIWTR	GGAHKVRAGGPGLERAEAGVPAEFSIWTRE	RAEAGVPAEFSIWTREAGAGGLAIAVEGPS	R	A	E	T	R	E	3	1	0	0	0	0	2	1	0	1	0	0	0	1	1	1	1	1	0	1	0	0	14	0	1532.76	sp|P21333|FLNA_HUMANFilamin-AOS=HomosapiensOX=9606GN=FLNAPE=1SV=4;tr|Q60FE5|Q60FE5_HUMANFilamin-AOS=HomosapiensOX=9606GN=FLNAPE=1SV=1	sp|P21333|FLNA_HUMANFilamin-AOS=HomosapiensOX=9606GN=FLNAPE=1SV=4	2251	2264	no	no	2;3	3.0858e-05	87.363	By matching			By MS/MS	By MS/MS	By MS/MS	By MS/MS
AEAPLPSPK	YFPDVEFDIKSPKFKAEAPLPSPKLEGELQ	KSPKFKAEAPLPSPKLEGELQAPDLELSLP	K	A	E	P	K	L	2	0	0	0	0	0	1	0	0	0	1	1	0	0	3	1	0	0	0	0	0	0	9	0	908.497	sp|Q09666|AHNK_HUMANNeuroblastdifferentiation-associatedproteinAHNAKOS=HomosapiensOX=9606GN=AHNAKPE=1SV=2	sp|Q09666|AHNK_HUMANNeuroblastdifferentiation-associatedproteinAHNAKOS=HomosapiensOX=9606GN=AHNAKPE=1SV=2	5104	5112	yes	yes	2	0.0090482	43.808				By matching		By MS/MS	By MS/MS
AEASIQAGAGDGEWEESEVK	ELVGREMGVDVHFPKAEASIQAGAGDGEWE	QAGAGDGEWEESEVKLKKSKIKMPKFNFSK	K	A	E	V	K	L	4	0	0	1	0	1	5	3	0	1	0	1	0	0	0	2	0	1	0	1	0	0	20	0	2061.91	sp|Q09666|AHNK_HUMANNeuroblastdifferentiation-associatedproteinAHNAKOS=HomosapiensOX=9606GN=AHNAKPE=1SV=2	sp|Q09666|AHNK_HUMANNeuroblastdifferentiation-associatedproteinAHNAKOS=HomosapiensOX=9606GN=AHNAKPE=1SV=2	5687	5706	yes	yes	2	1.1891e-16	131.53				By MS/MS	By MS/MS	By MS/MS	By MS/MS
AEASQLGHK	QEISHLIEPLANAARAEASQLGHKVSQMAQ	LANAARAEASQLGHKVSQMAQYFEPLTLAA	R	A	E	H	K	V	2	0	0	0	0	1	1	1	1	0	1	1	0	0	0	1	0	0	0	0	0	0	9	0	939.477	sp|Q9Y490|TLN1_HUMANTalin-1OS=HomosapiensOX=9606GN=TLN1PE=1SV=3	sp|Q9Y490|TLN1_HUMANTalin-1OS=HomosapiensOX=9606GN=TLN1PE=1SV=3	1722	1730	yes	yes	2	5.8069e-08	85.064				By matching	By matching	By MS/MS
AEASSGDHPTDTEMKEEQK	ANMFERLAEEENKAKAEASSGDHPTDTEMK	SGDHPTDTEMKEEQKSNTAGSQSQVETEA_	K	A	E	Q	K	S	2	0	0	2	0	1	4	1	1	0	0	2	1	0	1	2	2	0	0	0	0	0	19	1	2088.89	sp|Q02790|FKBP4_HUMANPeptidyl-prolylcis-transisomeraseFKBP4OS=HomosapiensOX=9606GN=FKBP4PE=1SV=3	sp|Q02790|FKBP4_HUMANPeptidyl-prolylcis-transisomeraseFKBP4OS=HomosapiensOX=9606GN=FKBP4PE=1SV=3	427	445	yes	yes	3;4	3.4543e-10	88.992				By MS/MS	By MS/MS	By matching	By MS/MS
AECLNPSQPSR	AFSSQLCWVDAGTNRAECLNPSQPSRRKAL	GTNRAECLNPSQPSRRKALEGLQYPFAVTS	R	A	E	S	R	R	1	1	1	0	1	1	1	0	0	0	1	0	0	0	2	2	0	0	0	0	0	0	11	0	1257.58	sp|P14543|NID1_HUMANNidogen-1OS=HomosapiensOX=9606GN=NID1PE=1SV=3	sp|P14543|NID1_HUMANNidogen-1OS=HomosapiensOX=9606GN=NID1PE=1SV=3	1133	1143	yes	yes	2	0.00038577	64.04	By MS/MS	By MS/MS	By MS/MS	By matching			By matching
AECSAEQCYK	NERPIIFALSNPTSKAECSAEQCYKITKGR	NPTSKAECSAEQCYKITKGRAIFASGSPFD	K	A	E	Y	K	I	2	0	0	0	2	1	2	0	0	0	0	1	0	0	0	1	0	0	1	0	0	0	10	0	1244.48	sp|P48163|MAOX_HUMANNADP-dependentmalicenzymeOS=HomosapiensOX=9606GN=ME1PE=1SV=1	sp|P48163|MAOX_HUMANNADP-dependentmalicenzymeOS=HomosapiensOX=9606GN=ME1PE=1SV=1	413	422	yes	yes	2	0.0024875	49.813				By MS/MS	By matching	By matching	By MS/MS
AEDEALLSEEDDPIDR	EHWVDDEGPQPKKVKAEDEALLSEEDDPID	EDEALLSEEDDPIDRRPWTQQHLEAADIRR	K	A	E	D	R	R	2	1	0	4	0	0	4	0	0	1	2	0	0	0	1	1	0	0	0	0	0	0	16	0	1815.8	sp|Q04721|NOTC2_HUMANNeurogeniclocusnotchhomologprotein2OS=HomosapiensOX=9606GN=NOTCH2PE=1SV=3	sp|Q04721|NOTC2_HUMANNeurogeniclocusnotchhomologprotein2OS=HomosapiensOX=9606GN=NOTCH2PE=1SV=3	1771	1786	yes	yes	2	0.018407	32.062					By MS/MS	By matching	By matching
AEDGATPSPSNETPK	EGEAASAASSTSSPKAEDGATPSPSNETPK	AEDGATPSPSNETPKKKKKRFSFKKSFKLS	K	A	E	P	K	K	2	0	1	1	0	0	2	1	0	0	0	1	0	0	3	2	2	0	0	0	0	0	15	0	1499.67	sp|P29966|MARCS_HUMANMyristoylatedalanine-richC-kinasesubstrateOS=HomosapiensOX=9606GN=MARCKSPE=1SV=4	sp|P29966|MARCS_HUMANMyristoylatedalanine-richC-kinasesubstrateOS=HomosapiensOX=9606GN=MARCKSPE=1SV=4	138	152	yes	yes	2	3.2203e-08	99.752	By MS/MS	By matching	By MS/MS	By MS/MS	By MS/MS	By MS/MS	By MS/MS
AEDGATPSPSNETPKK	EGEAASAASSTSSPKAEDGATPSPSNETPK	EDGATPSPSNETPKKKKKRFSFKKSFKLSG	K	A	E	K	K	K	2	0	1	1	0	0	2	1	0	0	0	2	0	0	3	2	2	0	0	0	0	0	16	1	1627.77	sp|P29966|MARCS_HUMANMyristoylatedalanine-richC-kinasesubstrateOS=HomosapiensOX=9606GN=MARCKSPE=1SV=4	sp|P29966|MARCS_HUMANMyristoylatedalanine-richC-kinasesubstrateOS=HomosapiensOX=9606GN=MARCKSPE=1SV=4	138	153	yes	yes	3	0.00027383	47.545				By matching	By MS/MS	By matching	By matching
AEDGENYDIKK	EKEAKQQEEKIEKMRAEDGENYDIKKQAEI	EKMRAEDGENYDIKKQAEILQESRMMIPDC	R	A	E	K	K	Q	1	0	1	2	0	0	2	1	0	1	0	2	0	0	0	0	0	0	1	0	0	0	11	1	1280.59	tr|E5RIW3|E5RIW3_HUMANTubulin-specificchaperoneAOS=HomosapiensOX=9606GN=TBCAPE=1SV=1;sp|O75347|TBCA_HUMANTubulin-specificchaperoneAOS=HomosapiensOX=9606GN=TBCAPE=1SV=3;tr|E5RJD8|E5RJD8_HUMANTubulin-specificchaperoneAOS=HomosapiensOX=9606GN=TBCAPE=1SV=1;tr|E5RHG6|E5RHG6_HUMANTubulin-specificchaperoneAOS=HomosapiensOX=9606GN=TBCAPE=1SV=2;tr|A0A494C144|A0A494C144_HUMANTubulin-specificchaperoneAOS=Ho…	tr|E5RIW3|E5RIW3_HUMANTubulin-specificchaperoneAOS=HomosapiensOX=9606GN=TBCAPE=1SV=1	18	28	yes	no	2	0.0099617	46.891				By matching	By matching		By matching
AEDGSVIDYELIDQDAR	GDFRKLMVALAKGRRAEDGSVIDYELIDQD	DGSVIDYELIDQDARDLYDAGVKRKGTDVP	R	A	E	A	R	D	2	1	0	4	0	1	2	1	0	2	1	0	0	0	0	1	0	0	1	1	0	0	17	0	1907.87	sp|P07355|ANXA2_HUMANAnnexinA2OS=HomosapiensOX=9606GN=ANXA2PE=1SV=2;tr|H0YN42|H0YN42_HUMANAnnexin(Fragment)OS=HomosapiensOX=9606GN=ANXA2PE=1SV=1;tr|H0YMD0|H0YMD0_HUMANAnnexin(Fragment)OS=HomosapiensOX=9606GN=ANXA2PE=1SV=1;tr|H0YMU9|H0YMU9_HUMANAnnexinOS=HomosapiensOX=9606GN=ANXA2PE=1SV=1;tr|H0YM50|H0YM50_HUMANAnnexin(Fragment)OS=HomosapiensOX=9606GN=ANXA2PE=1SV=1;tr|H0YN28|H0YN28_HUMANAnnexin(Fra…	sp|P07355|ANXA2_HUMANAnnexinA2OS=HomosapiensOX=9606GN=ANXA2PE=1SV=2	180	196	no	no	2;3	5.8432e-26	145.17	By MS/MS	By MS/MS	By matching	By MS/MS	By MS/MS	By MS/MS	By MS/MS
AEDIPQMDDAFSQTVK	GIALRWVTFLLKIYRAEDIPQMDDAFSQTV	EDIPQMDDAFSQTVKEIFGGNADKKNLVDP	R	A	E	V	K	E	2	0	0	3	0	2	1	0	0	1	0	1	1	1	1	1	1	0	0	1	0	0	16	0	1793.81	sp|Q9NZM1|MYOF_HUMANMyoferlinOS=HomosapiensOX=9606GN=MYOFPE=1SV=1	sp|Q9NZM1|MYOF_HUMANMyoferlinOS=HomosapiensOX=9606GN=MYOFPE=1SV=1	367	382	yes	yes	2	1.0819e-07	83.314				By matching	By matching	By MS/MS	By MS/MS
AEDKEWMPVTK	RGRGRGRGRGARGGKAEDKEWMPVTKLGRL	RGGKAEDKEWMPVTKLGRLVKDMKIKSLEE	K	A	E	T	K	L	1	0	0	1	0	0	2	0	0	0	0	2	1	0	1	0	1	1	0	1	0	0	11	1	1332.64	sp|P15880|RS2_HUMAN40SribosomalproteinS2OS=HomosapiensOX=9606GN=RPS2PE=1SV=2;tr|E9PQD7|E9PQD7_HUMAN40SribosomalproteinS2OS=HomosapiensOX=9606GN=RPS2PE=1SV=1;tr|E9PPT0|E9PPT0_HUMAN40SribosomalproteinS2OS=HomosapiensOX=9606GN=RPS2PE=1SV=1;tr|E9PMM9|E9PMM9_HUMAN40SribosomalproteinS2(Fragment)OS=HomosapiensOX=9606GN=RPS2PE=1SV=1	sp|P15880|RS2_HUMAN40SribosomalproteinS2OS=HomosapiensOX=9606GN=RPS2PE=1SV=2	55	65	yes	no	2	0.0082717	51.927				By matching	By matching	By MS/MS	By matching
AEDNADTLALVFEAPNQEK	KILKCAGNEDIITLRAEDNADTLALVFEAP	ADTLALVFEAPNQEKVSDYEMKLMDLDVEQ	R	A	E	E	K	V	4	0	2	2	0	1	3	0	0	0	2	1	0	1	1	0	1	0	0	1	0	0	19	0	2073.99	sp|P12004|PCNA_HUMANProliferatingcellnuclearantigenOS=HomosapiensOX=9606GN=PCNAPE=1SV=1	sp|P12004|PCNA_HUMANProliferatingcellnuclearantigenOS=HomosapiensOX=9606GN=PCNAPE=1SV=1	92	110	yes	yes	2	0.010604	34.179				By MS/MS	By matching	By matching	By matching
AEDNFEDIITKPPVR	DKKIGILHENFQTLKAEDNFEDIITKPPVR	AEDNFEDIITKPPVRKFVHEKEIMAEDDQV	K	A	E	V	R	K	1	1	1	2	0	0	2	0	0	2	0	1	0	1	2	0	1	0	0	1	0	0	15	1	1742.88	sp|Q9Y6G9|DC1L1_HUMANCytoplasmicdynein1lightintermediatechain1OS=HomosapiensOX=9606GN=DYNC1LI1PE=1SV=3;tr|E9PHI6|E9PHI6_HUMANDyneinlightintermediatechainOS=HomosapiensOX=9606GN=DYNC1LI1PE=1SV=1	sp|Q9Y6G9|DC1L1_HUMANCytoplasmicdynein1lightintermediatechain1OS=HomosapiensOX=9606GN=DYNC1LI1PE=1SV=3	345	359	yes	no	3	0.0014813	56.482				By MS/MS	By MS/MS	By MS/MS	By MS/MS
AEDSGEYHCVYHFVSAPK	RKNASNMEYRINKPRAEDSGEYHCVYHFVS	SGEYHCVYHFVSAPKANATIEVKAAPDITG	R	A	E	P	K	A	2	0	0	1	1	0	2	1	2	0	0	1	0	1	1	2	0	0	2	2	0	0	18	0	2094.91	sp|Q9Y639|NPTN_HUMANNeuroplastinOS=HomosapiensOX=9606GN=NPTNPE=1SV=2;tr|Q9UFM8|Q9UFM8_HUMANNeuroplastin(Fragment)OS=HomosapiensOX=9606GN=NPTNPE=1SV=2	sp|Q9Y639|NPTN_HUMANNeuroplastinOS=HomosapiensOX=9606GN=NPTNPE=1SV=2	210	227	yes	no	3	0.024699	20.939				By MS/MS	By MS/MS	By matching	By matching
AEDSLLAAEEAAAK	VSEDERDRVLEELHKAEDSLLAAEEAAAKL	KAEDSLLAAEEAAAKLEDELVSLQKKLKGT	K	A	E	A	K	L	6	0	0	1	0	0	3	0	0	0	2	1	0	0	0	1	0	0	0	0	0	0	14	0	1387.68	tr|Q6ZN40|Q6ZN40_HUMANTropomyosin1(Alpha),isoformCRA_fOS=HomosapiensOX=9606GN=TPM1PE=1SV=1	tr|Q6ZN40|Q6ZN40_HUMANTropomyosin1(Alpha),isoformCRA_fOS=HomosapiensOX=9606GN=TPM1PE=1SV=1	67	80	yes	yes	2	5.1799e-05	108.7		By matching	By matching	By matching	By matching	By MS/MS	By MS/MS
AEEAEAQKR	QRGGAEGELQALRARAEEAEAQKRQAQEEA	QALRARAEEAEAQKRQAQEEAERLRRQVQD	R	A	E	K	R	Q	3	1	0	0	0	1	3	0	0	0	0	1	0	0	0	0	0	0	0	0	0	0	9	1	1030.5	sp|Q15149|PLEC_HUMANPlectinOS=HomosapiensOX=9606GN=PLECPE=1SV=3	sp|Q15149|PLEC_HUMANPlectinOS=HomosapiensOX=9606GN=PLECPE=1SV=3	1619	1627	yes	yes	2;3	2.0238e-29	126.52				By MS/MS	By MS/MS	By MS/MS	By MS/MS
AEECYYDENVAR	FLTKTECEACNCHGKAEECYYDENVARRNL	HGKAEECYYDENVARRNLSLNIRGKYIGGG	K	A	E	A	R	R	2	1	1	1	1	0	3	0	0	0	0	0	0	0	0	0	0	0	2	1	0	0	12	0	1517.61	tr|A0A087WYF1|A0A087WYF1_HUMANLamininsubunitalpha-2OS=HomosapiensOX=9606GN=LAMA2PE=1SV=1;tr|A0A087WX80|A0A087WX80_HUMANLamininsubunitalpha-2OS=HomosapiensOX=9606GN=LAMA2PE=1SV=1;sp|P24043|LAMA2_HUMANLamininsubunitalpha-2OS=HomosapiensOX=9606GN=LAMA2PE=1SV=4	tr|A0A087WYF1|A0A087WYF1_HUMANLamininsubunitalpha-2OS=HomosapiensOX=9606GN=LAMA2PE=1SV=1	350	361	yes	no	2	2.3871e-07	96.89	By MS/MS	By MS/MS	By MS/MS
AEEDKLEQIKK	HTEKDLVTSLKDYIKAEEDKLEQIKKWAEK	DYIKAEEDKLEQIKKWAEKLDRLTSTATKD	K	A	E	K	K	W	1	0	0	1	0	1	3	0	0	1	1	3	0	0	0	0	0	0	0	0	0	0	11	2	1329.71	sp|P13674|P4HA1_HUMANProlyl4-hydroxylasesubunitalpha-1OS=HomosapiensOX=9606GN=P4HA1PE=1SV=2	sp|P13674|P4HA1_HUMANProlyl4-hydroxylasesubunitalpha-1OS=HomosapiensOX=9606GN=P4HA1PE=1SV=2	48	58	yes	yes	3	0.051014	23.226		By matching	By matching	By matching	By matching	By MS/MS	By matching
AEEDVEPECIMEK	MASFLKGAHVTINARAEEDVEPECIMEKVA	ARAEEDVEPECIMEKVAKASGANYSFHKES	R	A	E	E	K	V	1	0	0	1	1	0	5	0	0	1	0	1	1	0	1	0	0	0	0	1	0	0	13	0	1577.66	sp|Q9UJU6|DBNL_HUMANDrebrin-likeproteinOS=HomosapiensOX=9606GN=DBNLPE=1SV=1;tr|H0Y5J4|H0Y5J4_HUMANDrebrin-likeprotein(Fragment)OS=HomosapiensOX=9606GN=DBNLPE=1SV=1;tr|B4DDD6|B4DDD6_HUMANDrebrin-likeproteinOS=HomosapiensOX=9606GN=DBNLPE=1SV=1	sp|Q9UJU6|DBNL_HUMANDrebrin-likeproteinOS=HomosapiensOX=9606GN=DBNLPE=1SV=1	119	131	no	no	2	2.3793e-05	72.652		By matching	By matching	By MS/MS	By MS/MS	By MS/MS	By MS/MS
AEEEFNIEK	IEQEANEKAEEIDAKAEEEFNIEKGRLVQT	EEIDAKAEEEFNIEKGRLVQTQRLKIMEYY	K	A	E	E	K	G	1	0	1	0	0	0	4	0	0	1	0	1	0	1	0	0	0	0	0	0	0	0	9	0	1107.51	sp|P36543|VATE1_HUMANV-typeprotonATPasesubunitE1OS=HomosapiensOX=9606GN=ATP6V1E1PE=1SV=1;sp|Q96A05|VATE2_HUMANV-typeprotonATPasesubunitE2OS=HomosapiensOX=9606GN=ATP6V1E2PE=1SV=1	sp|P36543|VATE1_HUMANV-typeprotonATPasesubunitE1OS=HomosapiensOX=9606GN=ATP6V1E1PE=1SV=1	34	42	yes	no	2	0.0060206	48.283				By MS/MS	By MS/MS	By MS/MS	By MS/MS
AEEENEFQIPGR	LRQMSDLRLQANWNRAEEENEFQIPGRTRP	WNRAEEENEFQIPGRTRPSSDQLKEASGTD	R	A	E	G	R	T	1	1	1	0	0	1	4	1	0	1	0	0	0	1	1	0	0	0	0	0	0	0	12	0	1417.65	sp|Q8N0X7|SPART_HUMANSpartinOS=HomosapiensOX=9606GN=SPARTPE=1SV=1	sp|Q8N0X7|SPART_HUMANSpartinOS=HomosapiensOX=9606GN=SPARTPE=1SV=1	342	353	yes	yes	2	0.00031587	87.308				By matching	By matching	By MS/MS	By MS/MS
AEEKEGEKDAAAAK	AKEGKEKPDQDAEGKAEEKEGEKDAAAAKE	KAEEKEGEKDAAAAKEEAPKAEPEKTEGAA	K	A	E	A	K	E	5	0	0	1	0	0	4	1	0	0	0	3	0	0	0	0	0	0	0	0	0	0	14	2	1445.7	sp|P80723|BASP1_HUMANBrainacidsolubleprotein1OS=HomosapiensOX=9606GN=BASP1PE=1SV=2	sp|P80723|BASP1_HUMANBrainacidsolubleprotein1OS=HomosapiensOX=9606GN=BASP1PE=1SV=2	66	79	yes	yes	3;4	7.2371e-05	78.529				By matching	By matching	By MS/MS	By MS/MS
AEELFLWVPR	FKEEGFGLRATRDIKAEELFLWVPRKLLMT	TRDIKAEELFLWVPRKLLMTVESAKNSVLG	K	A	E	P	R	K	1	1	0	0	0	0	2	0	0	0	2	0	0	1	1	0	0	1	0	1	0	0	10	0	1258.67	sp|Q86TU7|SETD3_HUMANActin-histidineN-methyltransferaseOS=HomosapiensOX=9606GN=SETD3PE=1SV=1;tr|Q6NXR6|Q6NXR6_HUMANProtein-histidineN-methyltransferaseOS=HomosapiensOX=9606GN=SETD3PE=1SV=1	sp|Q86TU7|SETD3_HUMANActin-histidineN-methyltransferaseOS=HomosapiensOX=9606GN=SETD3PE=1SV=1	116	125	yes	no	2	0.0015601	54.549				By matching	By MS/MS	By matching	By matching
AEELGLPILGVLR	VSDGAAAILLARRSKAEELGLPILGVLRSY	SKAEELGLPILGVLRSYAVVGVPPDIMGIG	K	A	E	L	R	S	1	1	0	0	0	0	2	2	0	1	4	0	0	0	1	0	0	0	0	1	0	0	13	0	1378.82	tr|H7C131|H7C131_HUMAN3-ketoacyl-CoAthiolase,peroxisomal(Fragment)OS=HomosapiensOX=9606GN=ACAA1PE=1SV=1;sp|P09110|THIK_HUMAN3-ketoacyl-CoAthiolase,peroxisomalOS=HomosapiensOX=9606GN=ACAA1PE=1SV=2;tr|C9JDE9|C9JDE9_HUMAN3-ketoacyl-CoAthiolase,peroxisomalOS=HomosapiensOX=9606GN=ACAA1PE=1SV=1	tr|H7C131|H7C131_HUMAN3-ketoacyl-CoAthiolase,peroxisomal(Fragment)OS=HomosapiensOX=9606GN=ACAA1PE=1SV=1	183	195	yes	no	2	0.0063086	35.944				By MS/MS	By matching	By matching	By MS/MS
AEEQPQVELFVK	______________________________	______________________________	M	A	E	V	K	A	1	0	0	0	0	2	3	0	0	0	1	1	0	1	1	0	0	0	0	2	0	0	12	0	1415.73	sp|O00299|CLIC1_HUMANChlorideintracellularchannelprotein1OS=HomosapiensOX=9606GN=CLIC1PE=1SV=4	sp|O00299|CLIC1_HUMANChlorideintracellularchannelprotein1OS=HomosapiensOX=9606GN=CLIC1PE=1SV=4	2	13	yes	yes	2	0.00121	44.203				By matching		By MS/MS
AEEQVAR	LHAIRRYLSTLRNQRAEEQVARFQKIPNGE	LSTLRNQRAEEQVARFQKIPNGENETMIPV	R	A	E	A	R	F	2	1	0	0	0	1	2	0	0	0	0	0	0	0	0	0	0	0	0	1	0	0	7	0	801.398	tr|B4E2Q0|B4E2Q0_HUMANCalcium-transportingATPaseOS=HomosapiensOX=9606GN=ATP2C1PE=1SV=1	tr|B4E2Q0|B4E2Q0_HUMANCalcium-transportingATPaseOS=HomosapiensOX=9606GN=ATP2C1PE=1SV=1	33	39	yes	yes	2	0.031141	54.525				By matching	By MS/MS	By MS/MS	By matching
AEEYEFLTPVEEAPK	KIDKTDYMVGSYGPRAEEYEFLTPVEEAPK	AEEYEFLTPVEEAPKGSISPSHPRPGFRRE	R	A	E	P	K	G	2	0	0	0	0	0	5	0	0	0	1	1	0	1	2	0	1	0	1	1	0	0	15	0	1750.83	tr|J3KTF8|J3KTF8_HUMANRhoGDP-dissociationinhibitor1(Fragment)OS=HomosapiensOX=9606GN=ARHGDIAPE=1SV=8;sp|P52565|GDIR1_HUMANRhoGDP-dissociationinhibitor1OS=HomosapiensOX=9606GN=ARHGDIAPE=1SV=3;tr|J3QQX2|J3QQX2_HUMANRhoGDP-dissociationinhibitor1OS=HomosapiensOX=9606GN=ARHGDIAPE=1SV=1;tr|J3KRE2|J3KRE2_HUMANRhoGDP-dissociationinhibitor1OS=HomosapiensOX=9606GN=ARHGDIAPE=1SV=1	tr|J3KTF8|J3KTF8_HUMANRhoGDP-dissociationinhibitor1(Fragment)OS=HomosapiensOX=9606GN=ARHGDIAPE=1SV=8	153	167	yes	no	2;3	1.1197e-06	88.187	By MS/MS	By matching	By matching	By MS/MS	By MS/MS	By MS/MS	By MS/MS
AEFFQHLIEDR	LSPILHIVKDESPAKAEFFQHLIEDRTEAA	SPAKAEFFQHLIEDRTEAAFSYYEFLLHVQ	K	A	E	D	R	T	1	1	0	1	0	1	2	0	1	1	1	0	0	2	0	0	0	0	0	0	0	0	11	0	1403.68	sp|O95487|SC24B_HUMANProteintransportproteinSec24BOS=HomosapiensOX=9606GN=SEC24BPE=1SV=2	sp|O95487|SC24B_HUMANProteintransportproteinSec24BOS=HomosapiensOX=9606GN=SEC24BPE=1SV=2	1238	1248	yes	yes	3	0.0013646	59.542				By MS/MS	By matching	By matching	By matching
AEFGPPGPGAGSR	NFRAFELLHLHLDLRAEFGPPGPGAGSRGL	LRAEFGPPGPGAGSRGLSGTAVLDLRCLEP	R	A	E	S	R	G	2	1	0	0	0	0	1	4	0	0	0	0	0	1	3	1	0	0	0	0	0	0	13	0	1198.57	sp|Q9H4A4|AMPB_HUMANAminopeptidaseBOS=HomosapiensOX=9606GN=RNPEPPE=1SV=2;tr|A6NKB8|A6NKB8_HUMANAminopeptidaseBOS=HomosapiensOX=9606GN=RNPEPPE=1SV=1;tr|A0A087WU27|A0A087WU27_HUMANAminopeptidaseB(Fragment)OS=HomosapiensOX=9606GN=RNPEPPE=1SV=1	sp|Q9H4A4|AMPB_HUMANAminopeptidaseBOS=HomosapiensOX=9606GN=RNPEPPE=1SV=2	45	57	yes	no	2	0.036595	25.437				By matching	By MS/MS	By MS/MS	By matching
AEFTSPPSLFK	RTGNSEKETALPSTKAEFTSPPSLFKTGLP	PSTKAEFTSPPSLFKTGLPPSRNSTSSQSQ	K	A	E	F	K	T	1	0	0	0	0	0	1	0	0	0	1	1	0	2	2	2	1	0	0	0	0	0	11	0	1222.62	sp|Q6UN15|FIP1_HUMANPre-mRNA3'-end-processingfactorFIP1OS=HomosapiensOX=9606GN=FIP1L1PE=1SV=1;tr|A0A0B4J203|A0A0B4J203_HUMANProteinkinasedomain-containingproteinOS=HomosapiensOX=9606PE=3SV=1	tr|A0A0B4J203|A0A0B4J203_HUMANProteinkinasedomain-containingproteinOS=HomosapiensOX=9606PE=3SV=1	255	265	no	no	2	0.002477	45.161				By matching
AEFTVETR	YGPGIEPTGNMVKKRAEFTVETRSAGQGEV	GNMVKKRAEFTVETRSAGQGEVLVYVEDPA	R	A	E	T	R	S	1	1	0	0	0	0	2	0	0	0	0	0	0	1	0	0	2	0	0	1	0	0	8	0	951.466	sp|P21333|FLNA_HUMANFilamin-AOS=HomosapiensOX=9606GN=FLNAPE=1SV=4;tr|Q60FE5|Q60FE5_HUMANFilamin-AOS=HomosapiensOX=9606GN=FLNAPE=1SV=1;tr|A0A087WWY3|A0A087WWY3_HUMANFilamin-AOS=HomosapiensOX=9606GN=FLNAPE=1SV=1;tr|F8WE98|F8WE98_HUMANFilamin-A(Fragment)OS=HomosapiensOX=9606GN=FLNAPE=1SV=2	sp|P21333|FLNA_HUMANFilamin-AOS=HomosapiensOX=9606GN=FLNAPE=1SV=4	302	309	yes	no	2	0.00081528	74.127	By MS/MS	By matching	By MS/MS	By MS/MS	By MS/MS	By MS/MS	By MS/MS
AEGAATEEEGTPK	GYNVNDEKAKEKDKKAEGAATEEEGTPKES	KKAEGAATEEEGTPKESEPQAAAEPAEAKE	K	A	E	P	K	E	3	0	0	0	0	0	4	2	0	0	0	1	0	0	1	0	2	0	0	0	0	0	13	0	1288.58	sp|P80723|BASP1_HUMANBrainacidsolubleprotein1OS=HomosapiensOX=9606GN=BASP1PE=1SV=2;tr|U3KQP0|U3KQP0_HUMANBrainacidsolubleprotein1(Fragment)OS=HomosapiensOX=9606GN=BASP1PE=1SV=8	sp|P80723|BASP1_HUMANBrainacidsolubleprotein1OS=HomosapiensOX=9606GN=BASP1PE=1SV=2	26	38	yes	no	2	2.248e-48	141.88	By matching	By MS/MS	By matching	By MS/MS	By matching	By matching	By MS/MS
AEGDVAALNR	GLQRELDGERERREKAEGDVAALNRRIQLV	ERREKAEGDVAALNRRIQLVEEELDRAQER	K	A	E	N	R	R	3	1	1	1	0	0	1	1	0	0	1	0	0	0	0	0	0	0	0	1	0	0	10	0	1014.51	sp|P67936|TPM4_HUMANTropomyosinalpha-4chainOS=HomosapiensOX=9606GN=TPM4PE=1SV=3;tr|A0A2R8Y5V9|A0A2R8Y5V9_HUMANTropomyosinalpha-4chainOS=HomosapiensOX=9606GN=TPM4PE=1SV=1;tr|A0A2R8YGX3|A0A2R8YGX3_HUMANTropomyosinalpha-4chainOS=HomosapiensOX=9606GN=TPM4PE=1SV=1;tr|A0A2R8YH90|A0A2R8YH90_HUMANTropomyosinalpha-4chain(Fragment)OS=HomosapiensOX=9606GN=TPM4PE=1SV=1	sp|P67936|TPM4_HUMANTropomyosinalpha-4chainOS=HomosapiensOX=9606GN=TPM4PE=1SV=3	45	54	yes	no	2	0.00073125	68.224	By MS/MS	By matching	By matching	By MS/MS	By MS/MS	By MS/MS	By MS/MS
AEGGAADLDTQR	______________________________	______________________________	M	A	E	Q	R	S	3	1	0	2	0	1	1	2	0	0	1	0	0	0	0	0	1	0	0	0	0	0	12	0	1202.55	tr|F8W0H4|F8W0H4_HUMANUbiquitincarboxyl-terminalhydrolase15(Fragment)OS=HomosapiensOX=9606GN=USP15PE=1SV=1;sp|Q9Y4E8|UBP15_HUMANUbiquitincarboxyl-terminalhydrolase15OS=HomosapiensOX=9606GN=USP15PE=1SV=3	tr|F8W0H4|F8W0H4_HUMANUbiquitincarboxyl-terminalhydrolase15(Fragment)OS=HomosapiensOX=9606GN=USP15PE=1SV=1	2	13	yes	no	2	0.00015398	63.283				By matching		By matching	By MS/MS
AEGGGATTSTQVMVIK	KLLVKMPFQTSPGGKAEGGGATTSTQVMVI	EGGGATTSTQVMVIKRPGRKRKAEADPQAI	K	A	E	I	K	R	2	0	0	0	0	1	1	3	0	1	0	1	1	0	0	1	3	0	0	2	0	0	16	0	1548.78	sp|P51608|MECP2_HUMANMethyl-CpG-bindingprotein2OS=HomosapiensOX=9606GN=MECP2PE=1SV=1;tr|I6LM39|I6LM39_HUMANMethyl-CpG-bindingprotein2OS=HomosapiensOX=9606GN=MECP2PE=1SV=1;tr|A0A087X1U4|A0A087X1U4_HUMANMethyl-CpG-bindingprotein2OS=HomosapiensOX=9606GN=MECP2PE=1SV=1	sp|P51608|MECP2_HUMANMethyl-CpG-bindingprotein2OS=HomosapiensOX=9606GN=MECP2PE=1SV=1	234	249	yes	no	2	0.0039562	32.498	By matching			By matching	By matching		By MS/MS
AEGGGGGGRPGAPAAGDGK	PGARQGQQQAGGKKKAEGGGGGGRPGAPAA	GGGGRPGAPAAGDGKTEQKGGDKKRGVKRP	K	A	E	G	K	T	4	1	0	1	0	0	1	9	0	0	0	1	0	0	2	0	0	0	0	0	0	0	19	1	1537.72	sp|Q00839|HNRPU_HUMANHeterogeneousnuclearribonucleoproteinUOS=HomosapiensOX=9606GN=HNRNPUPE=1SV=6	sp|Q00839|HNRPU_HUMANHeterogeneousnuclearribonucleoproteinUOS=HomosapiensOX=9606GN=HNRNPUPE=1SV=6	216	234	yes	yes	2	1.0335e-05	56.569				By matching	By MS/MS	By MS/MS	By MS/MS
AEGLGDGYR	QLLGHLLLVAKQTAKAEGLGDGYRLVINDG	AKQTAKAEGLGDGYRLVINDGKLGAQSVYH	K	A	E	Y	R	L	1	1	0	1	0	0	1	3	0	0	1	0	0	0	0	0	0	0	1	0	0	0	9	0	936.43	sp|Q9BX68|HINT2_HUMANHistidinetriadnucleotide-bindingprotein2,mitochondrialOS=HomosapiensOX=9606GN=HINT2PE=1SV=1	sp|Q9BX68|HINT2_HUMANHistidinetriadnucleotide-bindingprotein2,mitochondrialOS=HomosapiensOX=9606GN=HINT2PE=1SV=1	124	132	yes	yes	2	0.010982	42.109		By matching		By MS/MS	By MS/MS		By matching
AEGLYLFENGQR	APYNWPVWLGVHDRRAEGLYLFENGQRVSF	DRRAEGLYLFENGQRVSFFAWHRSPRPELG	R	A	E	Q	R	V	1	1	1	0	0	1	2	2	0	0	2	0	0	1	0	0	0	0	1	0	0	0	12	0	1395.68	sp|Q9Y240|CLC11_HUMANC-typelectindomainfamily11memberAOS=HomosapiensOX=9606GN=CLEC11APE=1SV=1	sp|Q9Y240|CLC11_HUMANC-typelectindomainfamily11memberAOS=HomosapiensOX=9606GN=CLEC11APE=1SV=1	247	258	yes	yes	2	6.8066e-08	66.435
AEGNDHIER	LRGLLPGCVYHVQLKAEGNDHIERALPHHR	YHVQLKAEGNDHIERALPHHRVIEVGNNDI	K	A	E	E	R	A	1	1	1	1	0	0	2	1	1	1	0	0	0	0	0	0	0	0	0	0	0	0	9	0	1039.47	tr|A0A0G2JP90|A0A0G2JP90_HUMANNodalmodulator1OS=HomosapiensOX=9606GN=NOMO1PE=1SV=1;tr|A0A087WW46|A0A087WW46_HUMANNodalmodulator1OS=HomosapiensOX=9606GN=NOMO1PE=1SV=1;sp|Q15155|NOMO1_HUMANNodalmodulator1OS=HomosapiensOX=9606GN=NOMO1PE=1SV=5;tr|A0A0G2JN29|A0A0G2JN29_HUMANNodalmodulator1OS=HomosapiensOX=9606GN=NOMO1PE=1SV=1;tr|A0A087X117|A0A087X117_HUMANNodalmodulator1OS=HomosapiensOX=9606GN=NOMO1PE…	tr|A0A0G2JP90|A0A0G2JP90_HUMANNodalmodulator1OS=HomosapiensOX=9606GN=NOMO1PE=1SV=1	853	861	yes	no	3	0.0081422	35.511				By matching	By matching	By matching	By MS/MS
AEGNPKPEIIWLR	DADVTSGNTVYFTCRAEGNPKPEIIWLRNN	CRAEGNPKPEIIWLRNNNELSMKTDSRLNL	R	A	E	L	R	N	1	1	1	0	0	0	2	1	0	2	1	1	0	0	2	0	0	1	0	0	0	0	13	1	1521.83	sp|Q92626|PXDN_HUMANPeroxidasinhomologOS=HomosapiensOX=9606GN=PXDNPE=1SV=2;tr|H7C1W1|H7C1W1_HUMANPeroxidasinhomolog(Fragment)OS=HomosapiensOX=9606GN=PXDNPE=1SV=1	sp|Q92626|PXDN_HUMANPeroxidasinhomologOS=HomosapiensOX=9606GN=PXDNPE=1SV=2	269	281	yes	no	3	0.013035	26.969	By matching	By matching	By matching	By matching	By matching		By matching
AEGPDVAVDLPK	MPKMKMPKFSVSGLKAEGPDVAVDLPKGDI	GLKAEGPDVAVDLPKGDINIEGPSMNIEGP	K	A	E	P	K	G	2	0	0	2	0	0	1	1	0	0	1	1	0	0	2	0	0	0	0	2	0	0	12	0	1209.62	sp|Q09666|AHNK_HUMANNeuroblastdifferentiation-associatedproteinAHNAKOS=HomosapiensOX=9606GN=AHNAKPE=1SV=2	sp|Q09666|AHNK_HUMANNeuroblastdifferentiation-associatedproteinAHNAKOS=HomosapiensOX=9606GN=AHNAKPE=1SV=2	3489	3500	yes	yes	2	3.1221e-05	76.143	By matching	By matching	By matching			By MS/MS	By MS/MS
AEGPEVDVNLPK	MPKMKMPKFSVPGFKAEGPEVDVNLPKADV	GFKAEGPEVDVNLPKADVDISGPKIDVTAP	K	A	E	P	K	A	1	0	1	1	0	0	2	1	0	0	1	1	0	0	2	0	0	0	0	2	0	0	12	0	1266.65	sp|Q09666|AHNK_HUMANNeuroblastdifferentiation-associatedproteinAHNAKOS=HomosapiensOX=9606GN=AHNAKPE=1SV=2	sp|Q09666|AHNK_HUMANNeuroblastdifferentiation-associatedproteinAHNAKOS=HomosapiensOX=9606GN=AHNAKPE=1SV=2	764	775	yes	no	2	3.6952e-05	76.465	By MS/MS	By MS/MS	By MS/MS	By MS/MS	By MS/MS	By MS/MS	By MS/MS
AEGPGLNR	FHIKVDPSHDASKVKAEGPGLNRTGVEVGK	HDASKVKAEGPGLNRTGVEVGKPTHFTVLT	K	A	E	N	R	T	1	1	1	0	0	0	1	2	0	0	1	0	0	0	1	0	0	0	0	0	0	0	8	0	812.414	sp|Q14315|FLNC_HUMANFilamin-COS=HomosapiensOX=9606GN=FLNCPE=1SV=3	sp|Q14315|FLNC_HUMANFilamin-COS=HomosapiensOX=9606GN=FLNCPE=1SV=3	872	879	yes	yes	2	0.015234	47.743	By matching	By matching	By matching		By MS/MS	By MS/MS
AEGPGLSR	IRVKVEPSHDASKVKAEGPGLSRTGVELGK	HDASKVKAEGPGLSRTGVELGKPTHFTVNA	K	A	E	S	R	T	1	1	0	0	0	0	1	2	0	0	1	0	0	0	1	1	0	0	0	0	0	0	8	0	785.403	sp|P21333|FLNA_HUMANFilamin-AOS=HomosapiensOX=9606GN=FLNAPE=1SV=4;tr|Q60FE5|Q60FE5_HUMANFilamin-AOS=HomosapiensOX=9606GN=FLNAPE=1SV=1;tr|A0A087WWY3|A0A087WWY3_HUMANFilamin-AOS=HomosapiensOX=9606GN=FLNAPE=1SV=1	sp|P21333|FLNA_HUMANFilamin-AOS=HomosapiensOX=9606GN=FLNAPE=1SV=4	877	884	yes	no	2	0.0068152	67.032				By matching	By matching	By MS/MS	By MS/MS
AEGSDVANAVLDGADCIMLSGETAK	TQMLESMIKKPRPTRAEGSDVANAVLDGAD	LDGADCIMLSGETAKGDYPLEAVRMQHLIA	R	A	E	A	K	G	5	0	1	3	1	0	2	3	0	1	2	1	1	0	0	2	1	0	0	2	0	0	25	0	2493.14	sp|P14618|KPYM_HUMANPyruvatekinasePKMOS=HomosapiensOX=9606GN=PKMPE=1SV=4;tr|B4DNK4|B4DNK4_HUMANPyruvatekinaseOS=HomosapiensOX=9606GN=PKMPE=1SV=1	sp|P14618|KPYM_HUMANPyruvatekinasePKMOS=HomosapiensOX=9606GN=PKMPE=1SV=4	343	367	no	no	2;3	3.7213e-57	96.723				By MS/MS	By MS/MS	By matching	By MS/MS
AEGSEYQVLYIADDNEIR	CSCARNFMKTHNTCKAEGSEYQVLYIADDN	SEYQVLYIADDNEIRSLFPGHPHSAYEQAF	K	A	E	I	R	S	2	1	1	2	0	1	3	1	0	2	1	0	0	0	0	1	0	0	2	1	0	0	18	0	2083.97	sp|Q07954|LRP1_HUMANProlow-densitylipoproteinreceptor-relatedprotein1OS=HomosapiensOX=9606GN=LRP1PE=1SV=2	sp|Q07954|LRP1_HUMANProlow-densitylipoproteinreceptor-relatedprotein1OS=HomosapiensOX=9606GN=LRP1PE=1SV=2	3862	3879	yes	yes	2	0.00042059	50.562				By MS/MS	By MS/MS		By matching
AEGSPSEGKK	NQGTKVEGITNQGKKAEGSPSEGKKAEGSP	NQGKKAEGSPSEGKKAEGSPNQGKKADAAA	K	A	E	K	K	A	1	0	0	0	0	0	2	2	0	0	0	2	0	0	1	2	0	0	0	0	0	0	10	1	988.483	sp|Q9P2E9|RRBP1_HUMANRibosome-bindingprotein1OS=HomosapiensOX=9606GN=RRBP1PE=1SV=5;tr|A0A087WVV2|A0A087WVV2_HUMANRibosome-bindingprotein1OS=HomosapiensOX=9606GN=RRBP1PE=1SV=1;tr|V9GY78|V9GY78_HUMANRibosome-bindingprotein1(Fragment)OS=HomosapiensOX=9606GN=RRBP1PE=1SV=1	sp|Q9P2E9|RRBP1_HUMANRibosome-bindingprotein1OS=HomosapiensOX=9606GN=RRBP1PE=1SV=5	570	579	yes	no	3	0.013985	26.673				By MS/MS
AEGSSTASSGSQLAEGK	HSEPQARGDPGDQTKAEGSSTASSGSQLAE	GSSTASSGSQLAEGKGSQMGTVQPIPCLLS	K	A	E	G	K	G	3	0	0	0	0	1	2	3	0	0	1	1	0	0	0	5	1	0	0	0	0	0	17	0	1565.72	sp|Q9NZB2|F120A_HUMANConstitutivecoactivatorofPPAR-gamma-likeprotein1OS=HomosapiensOX=9606GN=FAM120APE=1SV=2;tr|A0A0C4DH52|A0A0C4DH52_HUMANConstitutivecoactivatorofPPAR-gamma-likeprotein1(Fragment)OS=HomosapiensOX=9606GN=FAM120APE=1SV=1	sp|Q9NZB2|F120A_HUMANConstitutivecoactivatorofPPAR-gamma-likeprotein1OS=HomosapiensOX=9606GN=FAM120APE=1SV=2	503	519	yes	no	2	0.00010422	83.617				By MS/MS	By matching	By MS/MS	By MS/MS
AEGTPNQGK	NQSKKAEGAPNQGRKAEGTPNQGKKTEGTP	PNQGRKAEGTPNQGKKTEGTPNQGKKAEGT	K	A	E	G	K	K	1	0	1	0	0	1	1	2	0	0	0	1	0	0	1	0	1	0	0	0	0	0	9	0	900.43	sp|Q9P2E9|RRBP1_HUMANRibosome-bindingprotein1OS=HomosapiensOX=9606GN=RRBP1PE=1SV=5;tr|A0A087WVV2|A0A087WVV2_HUMANRibosome-bindingprotein1OS=HomosapiensOX=9606GN=RRBP1PE=1SV=1;tr|A2A2S5|A2A2S5_HUMANRibosome-bindingprotein1(Fragment)OS=HomosapiensOX=9606GN=RRBP1PE=1SV=1	sp|Q9P2E9|RRBP1_HUMANRibosome-bindingprotein1OS=HomosapiensOX=9606GN=RRBP1PE=1SV=5	222	230	yes	no	2	0.0027949	64.265				By matching	By matching	By MS/MS	By matching
AEGVSTPLAGR	GTYFEGLLEGPALARAEGVSTPLAGRGLAE	ALARAEGVSTPLAGRGLAERASQQS_____	R	A	E	G	R	G	2	1	0	0	0	0	1	2	0	0	1	0	0	0	1	1	1	0	0	1	0	0	11	0	1056.56	sp|P29590|PML_HUMANProteinPMLOS=HomosapiensOX=9606GN=PMLPE=1SV=3	sp|P29590|PML_HUMANProteinPMLOS=HomosapiensOX=9606GN=PMLPE=1SV=3	862	872	yes	yes	2	0.031653	28.727						By matching	By MS/MS
AEGYAEGDLTLYHR	QAKTVTELVTKKKPKAEGYAEGDLTLYHRT	KAEGYAEGDLTLYHRTSVTDFLRAANPVDF	K	A	E	H	R	T	2	1	0	1	0	0	2	2	1	0	2	0	0	0	0	0	1	0	2	0	0	0	14	0	1593.74	sp|Q8IY81|SPB1_HUMANpre-rRNA2'-O-riboseRNAmethyltransferaseFTSJ3OS=HomosapiensOX=9606GN=FTSJ3PE=1SV=2	sp|Q8IY81|SPB1_HUMANpre-rRNA2'-O-riboseRNAmethyltransferaseFTSJ3OS=HomosapiensOX=9606GN=FTSJ3PE=1SV=2	238	251	yes	yes	3	0.010597	28.812				By MS/MS	By matching	By matching	By matching
AEGYEVAHGGR	EENNLDYIIRSHEVKAEGYEVAHGGRCVTV	HEVKAEGYEVAHGGRCVTVFSAPNYCDQMG	K	A	E	G	R	C	2	1	0	0	0	0	2	3	1	0	0	0	0	0	0	0	0	0	1	1	0	0	11	0	1144.53	tr|H0YDU8|H0YDU8_HUMANSerine/threonine-proteinphosphatase(Fragment)OS=HomosapiensOX=9606GN=PPP5CPE=1SV=1;sp|P53041|PPP5_HUMANSerine/threonine-proteinphosphatase5OS=HomosapiensOX=9606GN=PPP5CPE=1SV=1;tr|A8MU39|A8MU39_HUMANSerine/threonine-proteinphosphataseOS=HomosapiensOX=9606GN=PPP5CPE=1SV=1	tr|H0YDU8|H0YDU8_HUMANSerine/threonine-proteinphosphatase(Fragment)OS=HomosapiensOX=9606GN=PPP5CPE=1SV=1	430	440	yes	no	3	0.0039578	31.068				By matching	By matching	By MS/MS	By matching
AEHIPAGK	LGQTQPSDQDTLVQRAEHIPAGKRTPMCAH	QDTLVQRAEHIPAGKRTPMCAHCNQVIRGP	R	A	E	G	K	R	2	0	0	0	0	0	1	1	1	1	0	1	0	0	1	0	0	0	0	0	0	0	8	0	821.44	sp|Q96HC4|PDLI5_HUMANPDZandLIMdomainprotein5OS=HomosapiensOX=9606GN=PDLIM5PE=1SV=5;tr|H0Y8Y3|H0Y8Y3_HUMANPDZandLIMdomainprotein5(Fragment)OS=HomosapiensOX=9606GN=PDLIM5PE=1SV=1;tr|A0A0A0MSP3|A0A0A0MSP3_HUMANPDZandLIMdomainprotein5OS=HomosapiensOX=9606GN=PDLIM5PE=1SV=1	sp|Q96HC4|PDLI5_HUMANPDZandLIMdomainprotein5OS=HomosapiensOX=9606GN=PDLIM5PE=1SV=5	408	415	yes	no	2;3	0.045685	27.882				By matching	By matching	By MS/MS	By MS/MS
AEHLDHVMFR	NGLILQYGTAGFRTKAEHLDHVMFRMGLLA	GFRTKAEHLDHVMFRMGLLAVLRSKQTKST	K	A	E	F	R	M	1	1	0	1	0	0	1	0	2	0	1	0	1	1	0	0	0	0	0	1	0	0	10	0	1253.6	tr|A0A494C0G1|A0A494C0G1_HUMANPhosphoacetylglucosaminemutaseOS=HomosapiensOX=9606GN=PGM3PE=1SV=1;sp|O95394|AGM1_HUMANPhosphoacetylglucosaminemutaseOS=HomosapiensOX=9606GN=PGM3PE=1SV=1;tr|H0Y987|H0Y987_HUMANPhosphoacetylglucosaminemutaseOS=HomosapiensOX=9606GN=PGM3PE=1SV=2;tr|A0A494C163|A0A494C163_HUMANPhosphoacetylglucosaminemutase(Fragment)OS=HomosapiensOX=9606GN=PGM3PE=1SV=1;tr|A0A494C099|A0A49…	tr|A0A494C0G1|A0A494C0G1_HUMANPhosphoacetylglucosaminemutaseOS=HomosapiensOX=9606GN=PGM3PE=1SV=1	32	41	yes	no	4	0.06074	18.059				By MS/MS	By matching	By matching	By MS/MS
AEHPTWGDEQLFQTTR	TLWLREHNRVCDLLKAEHPTWGDEQLFQTT	EHPTWGDEQLFQTTRLILIGETIKIVIEEY	K	A	E	T	R	L	1	1	0	1	0	2	2	1	1	0	1	0	0	1	1	0	3	1	0	0	0	0	16	0	1914.89	tr|A0A2R8YDM0|A0A2R8YDM0_HUMANProstaglandinG/Hsynthase1(Fragment)OS=HomosapiensOX=9606GN=PTGS1PE=1SV=1;tr|A0A087X296|A0A087X296_HUMANProstaglandinG/Hsynthase1OS=HomosapiensOX=9606GN=PTGS1PE=1SV=1;sp|P23219|PGH1_HUMANProstaglandinG/Hsynthase1OS=HomosapiensOX=9606GN=PTGS1PE=1SV=2	tr|A0A2R8YDM0|A0A2R8YDM0_HUMANProstaglandinG/Hsynthase1(Fragment)OS=HomosapiensOX=9606GN=PTGS1PE=1SV=1	208	223	yes	no	2;3	3.4866e-12	86.641				By MS/MS	By MS/MS	By MS/MS	By MS/MS
AEIAFEDR	AGAGGLSIAVEGPSKAEIAFEDRKDGSCGV	AVEGPSKAEIAFEDRKDGSCGVSYVVQEPG	K	A	E	D	R	K	2	1	0	1	0	0	2	0	0	1	0	0	0	1	0	0	0	0	0	0	0	0	8	0	949.451	sp|Q14315|FLNC_HUMANFilamin-COS=HomosapiensOX=9606GN=FLNCPE=1SV=3	sp|Q14315|FLNC_HUMANFilamin-COS=HomosapiensOX=9606GN=FLNCPE=1SV=3	2357	2364	yes	yes	2	0.0078173	65.038				By MS/MS	By MS/MS	By MS/MS	By MS/MS
AEIAFEDRK	AGAGGLSIAVEGPSKAEIAFEDRKDGSCGV	VEGPSKAEIAFEDRKDGSCGVSYVVQEPGD	K	A	E	R	K	D	2	1	0	1	0	0	2	0	0	1	0	1	0	1	0	0	0	0	0	0	0	0	9	1	1077.55	sp|Q14315|FLNC_HUMANFilamin-COS=HomosapiensOX=9606GN=FLNCPE=1SV=3	sp|Q14315|FLNC_HUMANFilamin-COS=HomosapiensOX=9606GN=FLNCPE=1SV=3	2357	2365	yes	yes	3	0.020269	27.329					By matching	By matching	By matching
AEIDMLDIR	LGTDDNTLIRVMVSRAEIDMLDIRAHFKRL	RVMVSRAEIDMLDIRAHFKRLYGKSLYSFI	R	A	E	I	R	A	1	1	0	2	0	0	1	0	0	2	1	0	1	0	0	0	0	0	0	0	0	0	9	0	1074.54	sp|P09525|ANXA4_HUMANAnnexinA4OS=HomosapiensOX=9606GN=ANXA4PE=1SV=4;tr|Q6P452|Q6P452_HUMANAnnexinOS=HomosapiensOX=9606GN=ANXA4PE=1SV=1	sp|P09525|ANXA4_HUMANAnnexinA4OS=HomosapiensOX=9606GN=ANXA4PE=1SV=4	276	284	yes	no	2	0.018955	36.395					By MS/MS	By matching	By MS/MS
AEIISLCK	TCSLFMRNIAPNISRAEIISLCKRYPGFMR	IAPNISRAEIISLCKRYPGFMRVALSEPQP	R	A	E	C	K	R	1	0	0	0	1	0	1	0	0	2	1	1	0	0	0	1	0	0	0	0	0	0	8	0	932.5	sp|Q9BXP5|SRRT_HUMANSerrateRNAeffectormoleculehomologOS=HomosapiensOX=9606GN=SRRTPE=1SV=1;tr|H7C3A1|H7C3A1_HUMANSerrateRNAeffectormoleculehomolog(Fragment)OS=HomosapiensOX=9606GN=SRRTPE=1SV=1;tr|H7C1K0|H7C1K0_HUMANSerrateRNAeffectormoleculehomolog(Fragment)OS=HomosapiensOX=9606GN=SRRTPE=1SV=1	sp|Q9BXP5|SRRT_HUMANSerrateRNAeffectormoleculehomologOS=HomosapiensOX=9606GN=SRRTPE=1SV=1	435	442	yes	no	2	0.033889	36.395					By matching	By matching	By MS/MS
AEIITVSDGR	ATLLRALQALQQEHKAEIITVSDGRGVKFF	QQEHKAEIITVSDGRGVKFF__________	K	A	E	G	R	G	1	1	0	1	0	0	1	1	0	2	0	0	0	0	0	1	1	0	0	1	0	0	10	0	1059.56	tr|K7EKV4|K7EKV4_HUMANVacuolarprotein-sorting-associatedprotein25(Fragment)OS=HomosapiensOX=9606GN=VPS25PE=1SV=1;sp|Q9BRG1|VPS25_HUMANVacuolarprotein-sorting-associatedprotein25OS=HomosapiensOX=9606GN=VPS25PE=1SV=1	tr|K7EKV4|K7EKV4_HUMANVacuolarprotein-sorting-associatedprotein25(Fragment)OS=HomosapiensOX=9606GN=VPS25PE=1SV=1	97	106	yes	no	2	0.0029221	56.729				By matching	By matching	By matching	By matching
AEISCIDNK	AGEGGLDLAIEGPSKAEISCIDNKDGTCTV	IEGPSKAEISCIDNKDGTCTVTYLPTLPGD	K	A	E	N	K	D	1	0	1	1	1	0	1	0	0	2	0	1	0	0	0	1	0	0	0	0	0	0	9	0	1048.49	sp|O75369|FLNB_HUMANFilamin-BOS=HomosapiensOX=9606GN=FLNBPE=1SV=2;tr|E7EN95|E7EN95_HUMANFilamin-BOS=HomosapiensOX=9606GN=FLNBPE=1SV=1	sp|O75369|FLNB_HUMANFilamin-BOS=HomosapiensOX=9606GN=FLNBPE=1SV=2	1864	1872	yes	no	2	0.0063741	47.574	By matching	By matching	By matching	By matching	By matching	By MS/MS	By MS/MS
AEISFEDR	AGAGGLAIAVEGPSKAEISFEDRKDGSCGV	AVEGPSKAEISFEDRKDGSCGVAYVVQEPG	K	A	E	D	R	K	1	1	0	1	0	0	2	0	0	1	0	0	0	1	0	1	0	0	0	0	0	0	8	0	965.445	sp|P21333|FLNA_HUMANFilamin-AOS=HomosapiensOX=9606GN=FLNAPE=1SV=4;tr|Q60FE5|Q60FE5_HUMANFilamin-AOS=HomosapiensOX=9606GN=FLNAPE=1SV=1	sp|P21333|FLNA_HUMANFilamin-AOS=HomosapiensOX=9606GN=FLNAPE=1SV=4	2281	2288	no	no	2	0.0093204	61.999	By matching	By matching	By matching	By MS/MS	By MS/MS	By MS/MS	By MS/MS
AEITDAEGLGLK	PSKPPPVELRAAALRAEITDAEGLGLKLED	ALRAEITDAEGLGLKLEDRETVIKELKKSL	R	A	E	L	K	L	2	0	0	1	0	0	2	2	0	1	2	1	0	0	0	0	1	0	0	0	0	0	12	0	1215.63	tr|E7EX90|E7EX90_HUMANDynactinsubunit1OS=HomosapiensOX=9606GN=DCTN1PE=1SV=1;sp|Q14203|DCTN1_HUMANDynactinsubunit1OS=HomosapiensOX=9606GN=DCTN1PE=1SV=3	tr|E7EX90|E7EX90_HUMANDynactinsubunit1OS=HomosapiensOX=9606GN=DCTN1PE=1SV=1	916	927	yes	no	2	0.00068824	65.347				By MS/MS	By MS/MS	By MS/MS	By MS/MS
AEKDEPGAWEETFK	ETPRDGDKPEETQGKAEKDEPGAWEETFKT	KAEKDEPGAWEETFKTHSDSKPYGPMSVGL	K	A	E	F	K	T	2	0	0	1	0	0	4	1	0	0	0	2	0	1	1	0	1	1	0	0	0	0	14	1	1635.74	sp|Q14697|GANAB_HUMANNeutralalpha-glucosidaseABOS=HomosapiensOX=9606GN=GANABPE=1SV=3;tr|F5H6X6|F5H6X6_HUMANNeutralalpha-glucosidaseABOS=HomosapiensOX=9606GN=GANABPE=1SV=1;tr|E9PKU7|E9PKU7_HUMANNeutralalpha-glucosidaseABOS=HomosapiensOX=9606GN=GANABPE=1SV=1	sp|Q14697|GANAB_HUMANNeutralalpha-glucosidaseABOS=HomosapiensOX=9606GN=GANABPE=1SV=3	218	231	no	no	2;3	0.0010348	59.542			By matching	By MS/MS	By MS/MS	By MS/MS	By MS/MS
AEKENTPSEANLQEEEVR	______________________________	ENTPSEANLQEEEVRTLFVSGLPLDIKPRE	K	A	E	V	R	T	2	1	2	0	0	1	6	0	0	0	1	1	0	0	1	1	1	0	0	1	0	0	18	1	2071.97	sp|Q93062|RBPMS_HUMANRNA-bindingproteinwithmultiplesplicingOS=HomosapiensOX=9606GN=RBPMSPE=1SV=1;tr|B4E3T4|B4E3T4_HUMANHCG2043421,isoformCRA_cOS=HomosapiensOX=9606GN=RBPMSPE=1SV=1	sp|Q93062|RBPMS_HUMANRNA-bindingproteinwithmultiplesplicingOS=HomosapiensOX=9606GN=RBPMSPE=1SV=1	7	24	yes	no	3	0.051055	15.942					By MS/MS
AELAELPLR	KIFSFAHQTISALIKAELAELPLRLFLQGA	ISALIKAELAELPLRLFLQGALAAGEIGFE	K	A	E	L	R	L	2	1	0	0	0	0	2	0	0	0	3	0	0	0	1	0	0	0	0	0	0	0	9	0	1010.58	sp|Q96QK1|VPS35_HUMANVacuolarproteinsorting-associatedprotein35OS=HomosapiensOX=9606GN=VPS35PE=1SV=2	sp|Q96QK1|VPS35_HUMANVacuolarproteinsorting-associatedprotein35OS=HomosapiensOX=9606GN=VPS35PE=1SV=2	574	582	yes	yes	2	0.0066198	47.082	By matching		By matching	By matching	By matching	By MS/MS	By MS/MS
AELAEVR	QEAVGQAGAISITSKAELAEVRREWAKYME	GAISITSKAELAEVRREWAKYMEVHEKASF	K	A	E	V	R	R	2	1	0	0	0	0	2	0	0	0	1	0	0	0	0	0	0	0	0	1	0	0	7	0	786.424	sp|Q9H3S7|PTN23_HUMANTyrosine-proteinphosphatasenon-receptortype23OS=HomosapiensOX=9606GN=PTPN23PE=1SV=1	sp|Q9H3S7|PTN23_HUMANTyrosine-proteinphosphatasenon-receptortype23OS=HomosapiensOX=9606GN=PTPN23PE=1SV=1	489	495	yes	no	2	0.056192	41.502	By matching	By matching	By matching	By MS/MS	By MS/MS	By matching
AELANIER	QELDGSLKKIIQQQKAELANIERECLNNKQ	KIIQQQKAELANIERECLNNKQQLMRAREA	K	A	E	E	R	E	2	1	1	0	0	0	2	0	0	1	1	0	0	0	0	0	0	0	0	0	0	0	8	0	914.482	sp|Q9H2G2|SLK_HUMANSTE20-likeserine/threonine-proteinkinaseOS=HomosapiensOX=9606GN=SLKPE=1SV=1;tr|A0A5F9ZH68|A0A5F9ZH68_HUMANSTE20-likeserine/threonine-proteinkinase(Fragment)OS=HomosapiensOX=9606GN=SLKPE=1SV=1	sp|Q9H2G2|SLK_HUMANSTE20-likeserine/threonine-proteinkinaseOS=HomosapiensOX=9606GN=SLKPE=1SV=1	984	991	yes	no	2	0.018106	45.081		By matching		By MS/MS	By matching		By matching
AELDDTPMR	GFIKLESRALAEIAKAELDDTPMRGRQLRV	LAEIAKAELDDTPMRGRQLRVRFATHAAAL	K	A	E	M	R	G	1	1	0	2	0	0	1	0	0	0	1	0	1	0	1	0	1	0	0	0	0	0	9	0	1046.47	sp|P23246|SFPQ_HUMANSplicingfactor,proline-andglutamine-richOS=HomosapiensOX=9606GN=SFPQPE=1SV=2	sp|P23246|SFPQ_HUMANSplicingfactor,proline-andglutamine-richOS=HomosapiensOX=9606GN=SFPQPE=1SV=2	350	358	yes	yes	2	0.00026714	72.485				By MS/MS	By MS/MS	By MS/MS
AELEEVTLDGKPLQALR	______________________________	LEEVTLDGKPLQALRVTDLKAALEQRGLAK	M	A	E	L	R	V	2	1	0	1	0	1	3	1	0	0	4	1	0	0	1	0	1	0	0	1	0	0	17	1	1881.02	tr|S4R3H4|S4R3H4_HUMANApoptoticchromatincondensationinducerinthenucleusOS=HomosapiensOX=9606GN=ACIN1PE=1SV=1	tr|S4R3H4|S4R3H4_HUMANApoptoticchromatincondensationinducerinthenucleusOS=HomosapiensOX=9606GN=ACIN1PE=1SV=1	2	18	yes	yes	2	0.0054559	66.262				By MS/MS	By matching		By MS/MS
AELFTQSCADLDK	STTQTKAQRLFDANKAELFTQSCADLDKWL	NKAELFTQSCADLDKWLHGLESQIQSDDYG	K	A	E	D	K	W	2	0	0	2	1	1	1	0	0	0	2	1	0	1	0	1	1	0	0	0	0	0	13	0	1496.68	sp|Q01082|SPTB2_HUMANSpectrinbetachain,non-erythrocytic1OS=HomosapiensOX=9606GN=SPTBN1PE=1SV=2;tr|A0A087WUZ3|A0A087WUZ3_HUMANSpectrinbetachainOS=HomosapiensOX=9606GN=SPTBN1PE=1SV=1	sp|Q01082|SPTB2_HUMANSpectrinbetachain,non-erythrocytic1OS=HomosapiensOX=9606GN=SPTBN1PE=1SV=2	1382	1394	yes	no	2	0.0024493	42.395				By matching	By matching	By matching	By matching
AELGAGAPPAVVAR	______________________________	RAELGAGAPPAVVARTPPEPRPSPEGDPSP	R	A	E	A	R	T	5	1	0	0	0	0	1	2	0	0	1	0	0	0	2	0	0	0	0	2	0	0	14	0	1277.71	sp|Q3KQU3|MA7D1_HUMANMAP7domain-containingprotein1OS=HomosapiensOX=9606GN=MAP7D1PE=1SV=1	sp|Q3KQU3|MA7D1_HUMANMAP7domain-containingprotein1OS=HomosapiensOX=9606GN=MAP7D1PE=1SV=1	7	20	yes	yes	2	0.0013993	44.309				By matching	By matching	By matching	By matching
AELGIPLEEVPPEEINYLTR	SDALGVRRAAQRRLKAELGIPLEEVPPEEI	PLEEVPPEEINYLTRIHYKAQSDGIWGEHE	K	A	E	T	R	I	1	1	1	0	0	0	5	1	0	2	3	0	0	0	3	0	1	0	1	1	0	0	20	0	2281.18	sp|Q13907|IDI1_HUMANIsopentenyl-diphosphateDelta-isomerase1OS=HomosapiensOX=9606GN=IDI1PE=1SV=2	sp|Q13907|IDI1_HUMANIsopentenyl-diphosphateDelta-isomerase1OS=HomosapiensOX=9606GN=IDI1PE=1SV=2	114	133	yes	yes	2	0.041406	19.211				By MS/MS
AELGMGDSTSQSPPIK	GFPVRCCIVVKHLGRAELGMGDSTSQSPPI	ELGMGDSTSQSPPIKRSCPDVQISWNQGID	R	A	E	I	K	R	1	0	0	1	0	1	1	2	0	1	1	1	1	0	2	3	1	0	0	0	0	0	16	0	1616.77	sp|Q9NR19|ACSA_HUMANAcetyl-coenzymeAsynthetase,cytoplasmicOS=HomosapiensOX=9606GN=ACSS2PE=1SV=1	sp|Q9NR19|ACSA_HUMANAcetyl-coenzymeAsynthetase,cytoplasmicOS=HomosapiensOX=9606GN=ACSS2PE=1SV=1	256	271	yes	yes	2	0.00014894	67.153				By MS/MS	By MS/MS	By MS/MS
AELNEFLTR	QISKKRKFVADGIFKAELNEFLTRELAEDG	ADGIFKAELNEFLTRELAEDGYSGVEVRVT	K	A	E	T	R	E	1	1	1	0	0	0	2	0	0	0	2	0	0	1	0	0	1	0	0	0	0	0	9	0	1091.56	sp|P23396|RS3_HUMAN40SribosomalproteinS3OS=HomosapiensOX=9606GN=RPS3PE=1SV=2;tr|E9PL09|E9PL09_HUMAN40SribosomalproteinS3OS=HomosapiensOX=9606GN=RPS3PE=1SV=1;tr|E9PPU1|E9PPU1_HUMAN40SribosomalproteinS3OS=HomosapiensOX=9606GN=RPS3PE=1SV=1;tr|H0YEU2|H0YEU2_HUMAN40SribosomalproteinS3(Fragment)OS=HomosapiensOX=9606GN=RPS3PE=1SV=1;tr|F2Z2S8|F2Z2S8_HUMAN40SribosomalproteinS3OS=HomosapiensOX=9606GN=RPS3P…	sp|P23396|RS3_HUMAN40SribosomalproteinS3OS=HomosapiensOX=9606GN=RPS3PE=1SV=2	19	27	yes	no	2	0.0039393	56.729				By MS/MS	By matching	By MS/MS	By matching
AELNPWPEYIYTR	GGKKKNKEGSGDGGRAELNPWPEYIYTRLE	GRAELNPWPEYIYTRLEMYNILKAEHDSIL	R	A	E	T	R	L	1	1	1	0	0	0	2	0	0	1	1	0	0	0	2	0	1	1	2	0	0	0	13	0	1650.8	sp|P26639|SYTC_HUMANThreonine--tRNAligase1,cytoplasmicOS=HomosapiensOX=9606GN=TARS1PE=1SV=3;tr|D6R9F8|D6R9F8_HUMANThreonine--tRNAligase1,cytoplasmic(Fragment)OS=HomosapiensOX=9606GN=TARS1PE=1SV=1;tr|D6RCA5|D6RCA5_HUMANThreonine--tRNAligase1,cytoplasmicOS=HomosapiensOX=9606GN=TARS1PE=1SV=1;tr|D6RDJ6|D6RDJ6_HUMANThreonine--tRNAligase1,cytoplasmicOS=HomosapiensOX=9606GN=TARS1PE=1SV=1	sp|P26639|SYTC_HUMANThreonine--tRNAligase1,cytoplasmicOS=HomosapiensOX=9606GN=TARS1PE=1SV=3	45	57	yes	no	2	2.857e-05	79.693				By MS/MS	By MS/MS	By MS/MS	By MS/MS
AELQHIATDDNLVFTVPEFR	ASVFSFGLGAQAASRAELQHIATDDNLVFT	IATDDNLVFTVPEFRSFGDLQEKLLPYIVG	R	A	E	F	R	S	2	1	1	2	0	1	2	0	1	1	2	0	0	2	1	0	2	0	0	2	0	0	20	0	2314.16	sp|P12111|CO6A3_HUMANCollagenalpha-3(VI)chainOS=HomosapiensOX=9606GN=COL6A3PE=1SV=5;tr|I3L392|I3L392_HUMANCollagenalpha-3(VI)chain(Fragment)OS=HomosapiensOX=9606GN=COL6A3PE=1SV=1	sp|P12111|CO6A3_HUMANCollagenalpha-3(VI)chainOS=HomosapiensOX=9606GN=COL6A3PE=1SV=5	387	406	no	no	3	0.010839	22.375				By MS/MS
AELSEGQVR	KLVIIESDLERAEERAELSEGQVRQLEEQL	ERAEERAELSEGQVRQLEEQLRIMDQTLKA	R	A	E	V	R	Q	1	1	0	0	0	1	2	1	0	0	1	0	0	0	0	1	0	0	0	1	0	0	9	0	987.499	tr|H7BYY1|H7BYY1_HUMANTropomyosin1(Alpha),isoformCRA_mOS=HomosapiensOX=9606GN=TPM1PE=1SV=1;tr|F5H7S3|F5H7S3_HUMANTropomyosinalpha-1chainOS=HomosapiensOX=9606GN=TPM1PE=1SV=2;tr|B7Z596|B7Z596_HUMANTropomyosinalpha-1chainOS=HomosapiensOX=9606GN=TPM1PE=1SV=1	tr|H7BYY1|H7BYY1_HUMANTropomyosin1(Alpha),isoformCRA_mOS=HomosapiensOX=9606GN=TPM1PE=1SV=1	147	155	no	no	2	0.0075778	51.854	By MS/MS	By MS/MS	By MS/MS	By matching	By matching	By matching	By matching
AELVQGQSAPVGMK	______________________________	MAELVQGQSAPVGMKAEGFVDALHRVRQIA	M	A	E	M	K	A	2	0	0	0	0	2	1	2	0	0	1	1	1	0	1	1	0	0	0	2	0	0	14	0	1413.73	sp|Q96I24|FUBP3_HUMANFarupstreamelement-bindingprotein3OS=HomosapiensOX=9606GN=FUBP3PE=1SV=2;tr|A0A494C1K6|A0A494C1K6_HUMANFarupstreamelement-bindingprotein3OS=HomosapiensOX=9606GN=FUBP3PE=1SV=1	sp|Q96I24|FUBP3_HUMANFarupstreamelement-bindingprotein3OS=HomosapiensOX=9606GN=FUBP3PE=1SV=2	2	15	yes	no	2	9.6808e-06	81.865					By MS/MS	By MS/MS	By MS/MS
AEMDAAIASCK	PATNEVIGRVPQATKAEMDAAIASCKRAFP	QATKAEMDAAIASCKRAFPAWADTSVLSRQ	K	A	E	C	K	R	4	0	0	1	1	0	1	0	0	1	0	1	1	0	0	1	0	0	0	0	0	0	11	0	1165.51	sp|Q02252|MMSA_HUMANMethylmalonate-semialdehydedehydrogenase[acylating],mitochondrialOS=HomosapiensOX=9606GN=ALDH6A1PE=1SV=2	sp|Q02252|MMSA_HUMANMethylmalonate-semialdehydedehydrogenase[acylating],mitochondrialOS=HomosapiensOX=9606GN=ALDH6A1PE=1SV=2	77	87	yes	yes	2	0.00029205	70.1				By MS/MS	By MS/MS	By MS/MS	By MS/MS
AEMDQILHGLDK	KAYSRGLEKAGLLTKAEMDQILHGLDKVAE	LTKAEMDQILHGLDKVAEEWAQGTFKLNSN	K	A	E	D	K	V	1	0	0	2	0	1	1	1	1	1	2	1	1	0	0	0	0	0	0	0	0	0	12	0	1368.67	sp|P04424|ARLY_HUMANArgininosuccinatelyaseOS=HomosapiensOX=9606GN=ASLPE=1SV=4;tr|A0A5F9ZHM8|A0A5F9ZHM8_HUMANArgininosuccinatelyase(Fragment)OS=HomosapiensOX=9606GN=ASLPE=1SV=1;tr|A0A5F9ZHC6|A0A5F9ZHC6_HUMANArgininosuccinatelyaseOS=HomosapiensOX=9606GN=ASLPE=1SV=1	sp|P04424|ARLY_HUMANArgininosuccinatelyaseOS=HomosapiensOX=9606GN=ASLPE=1SV=4	58	69	yes	no	3	0.0066152	28.327				By matching	By MS/MS	By matching	By matching
AEMLLEEAK	QVEVILQHSAADIARAEMLLEEAKRASKSA	AADIARAEMLLEEAKRASKSATDVKVTADM	R	A	E	A	K	R	2	0	0	0	0	0	3	0	0	0	2	1	1	0	0	0	0	0	0	0	0	0	9	0	1032.52	sp|P07942|LAMB1_HUMANLamininsubunitbeta-1OS=HomosapiensOX=9606GN=LAMB1PE=1SV=2;tr|G3XAI2|G3XAI2_HUMANLamininsubunitbeta-1OS=HomosapiensOX=9606GN=LAMB1PE=1SV=1	sp|P07942|LAMB1_HUMANLamininsubunitbeta-1OS=HomosapiensOX=9606GN=LAMB1PE=1SV=2	1571	1579	yes	no	2	0.022161	34.932	By MS/MS	By matching				By matching
AEMLQNEAK	LIAKKTEESADARRKAEMLQNEAKTLLAQA	ADARRKAEMLQNEAKTLLAQANSKLQLLKD	K	A	E	A	K	T	2	0	1	0	0	1	2	0	0	0	1	1	1	0	0	0	0	0	0	0	0	0	9	0	1032.49	sp|P07942|LAMB1_HUMANLamininsubunitbeta-1OS=HomosapiensOX=9606GN=LAMB1PE=1SV=2;tr|G3XAI2|G3XAI2_HUMANLamininsubunitbeta-1OS=HomosapiensOX=9606GN=LAMB1PE=1SV=1	sp|P07942|LAMB1_HUMANLamininsubunitbeta-1OS=HomosapiensOX=9606GN=LAMB1PE=1SV=2	1719	1727	yes	no	2	0.0038986	59.245	By MS/MS	By matching	By MS/MS	By matching	By matching
AENFFILR	EKILCHKFMRFMMMRAENFFILRRKPVEGY	MRFMMMRAENFFILRRKPVEGYDISFLITN	R	A	E	L	R	R	1	1	1	0	0	0	1	0	0	1	1	0	0	2	0	0	0	0	0	0	0	0	8	0	1008.54	sp|P59998|ARPC4_HUMANActin-relatedprotein2/3complexsubunit4OS=HomosapiensOX=9606GN=ARPC4PE=1SV=3;tr|F8WCF6|F8WCF6_HUMANActin-relatedprotein2/3complexsubunit4OS=HomosapiensOX=9606GN=ARPC4-TTLL3PE=3SV=1;tr|F8WDD7|F8WDD7_HUMANActin-relatedprotein2/3complexsubunit4OS=HomosapiensOX=9606GN=ARPC4PE=4SV=1;tr|A0A0A6YYG9|A0A0A6YYG9_HUMANProteinARPC4-TTLL3OS=HomosapiensOX=9606GN=ARPC4-TTLL3PE=4SV=1;tr|R4GN0…	sp|P59998|ARPC4_HUMANActin-relatedprotein2/3complexsubunit4OS=HomosapiensOX=9606GN=ARPC4PE=1SV=3	98	105	yes	no	2	0.014413	48.504	By matching	By matching	By matching	By matching	By MS/MS	By MS/MS	By MS/MS
AENGKLVINGNPITIFQERDPSK	FQYDSTHGKFHGTVKAENGKLVINGNPITI	NGNPITIFQERDPSKIKWGDAGAEYVVEST	K	A	E	S	K	I	1	1	3	1	0	1	2	2	0	3	1	2	0	1	2	1	1	0	0	1	0	0	23	2	2539.34	sp|P04406|G3P_HUMANGlyceraldehyde-3-phosphatedehydrogenaseOS=HomosapiensOX=9606GN=GAPDHPE=1SV=3	sp|P04406|G3P_HUMANGlyceraldehyde-3-phosphatedehydrogenaseOS=HomosapiensOX=9606GN=GAPDHPE=1SV=3	62	84	yes	yes	4	0.023922	18.719				By MS/MS	By matching
AENNMYVQQR	SFEGKRRLLLITAPKAENNMYVQQRDEYLE	ITAPKAENNMYVQQRDEYLESFCKMATRKI	K	A	E	Q	R	D	1	1	2	0	0	2	1	0	0	0	0	0	1	0	0	0	0	0	1	1	0	0	10	0	1251.57	tr|H7C5K4|H7C5K4_HUMANCoiled-coildomain-containingprotein80(Fragment)OS=HomosapiensOX=9606GN=CCDC80PE=1SV=1;sp|Q76M96|CCD80_HUMANCoiled-coildomain-containingprotein80OS=HomosapiensOX=9606GN=CCDC80PE=1SV=1	tr|H7C5K4|H7C5K4_HUMANCoiled-coildomain-containingprotein80(Fragment)OS=HomosapiensOX=9606GN=CCDC80PE=1SV=1	31	40	yes	no	2	0.032707	32.841		By MS/MS
AENNSEVGASGYGVPGPTWDR	PTTMGGPLPPHLALKAENNSEVGASGYGVP	VGASGYGVPGPTWDRGANLKDYYSRKEEQE	K	A	E	D	R	G	2	1	2	1	0	0	2	4	0	0	0	0	0	0	2	2	1	1	1	2	0	0	21	0	2161.97	sp|Q08211|DHX9_HUMANATP-dependentRNAhelicaseAOS=HomosapiensOX=9606GN=DHX9PE=1SV=4	sp|Q08211|DHX9_HUMANATP-dependentRNAhelicaseAOS=HomosapiensOX=9606GN=DHX9PE=1SV=4	121	141	yes	yes	2	1.2281e-09	68.034				By MS/MS	By MS/MS	By MS/MS	By MS/MS
AENPSLENHR	______________________________	______________________________	M	A	E	H	R	I	1	1	2	0	0	0	2	0	1	0	1	0	0	0	1	1	0	0	0	0	0	0	10	0	1165.55	sp|O00505|IMA4_HUMANImportinsubunitalpha-4OS=HomosapiensOX=9606GN=KPNA3PE=1SV=2	sp|O00505|IMA4_HUMANImportinsubunitalpha-4OS=HomosapiensOX=9606GN=KPNA3PE=1SV=2	2	11	yes	yes	2	0.00071072	57.598		By matching				By MS/MS
AENQVLAMR	DQLKKGAAVDGELEKAENQVLAMRKQSEGL	DGELEKAENQVLAMRKQSEGLTKEYDRLLE	K	A	E	M	R	K	2	1	1	0	0	1	1	0	0	0	1	0	1	0	0	0	0	0	0	1	0	0	9	0	1030.52	tr|A0A2R8Y5M6|A0A2R8Y5M6_HUMANB-cellreceptor-associatedprotein31OS=HomosapiensOX=9606GN=BCAP31PE=1SV=1;sp|P51572|BAP31_HUMANB-cellreceptor-associatedprotein31OS=HomosapiensOX=9606GN=BCAP31PE=1SV=3	tr|A0A2R8Y5M6|A0A2R8Y5M6_HUMANB-cellreceptor-associatedprotein31OS=HomosapiensOX=9606GN=BCAP31PE=1SV=1	170	178	yes	no	2	0.0039509	56.011				By MS/MS	By MS/MS	By matching	By matching
AENSQLTER	CEELSGLHGQLQEARAENSQLTERIRSIEA	QLQEARAENSQLTERIRSIEALLEAGQARD	R	A	E	E	R	I	1	1	1	0	0	1	2	0	0	0	1	0	0	0	0	1	1	0	0	0	0	0	9	0	1046.5	sp|Q9P2E9|RRBP1_HUMANRibosome-bindingprotein1OS=HomosapiensOX=9606GN=RRBP1PE=1SV=5;tr|A0A087WVV2|A0A087WVV2_HUMANRibosome-bindingprotein1OS=HomosapiensOX=9606GN=RRBP1PE=1SV=1;tr|F8W7S5|F8W7S5_HUMANRibosome-bindingprotein1OS=HomosapiensOX=9606GN=RRBP1PE=1SV=1	sp|Q9P2E9|RRBP1_HUMANRibosome-bindingprotein1OS=HomosapiensOX=9606GN=RRBP1PE=1SV=5	948	956	yes	no	2	3.4323e-05	88.948				By MS/MS	By matching	By matching	By MS/MS
AENSSLNLIGK	EVGLVVGNSQVAFEKAENSSLNLIGKAKTK	AFEKAENSSLNLIGKAKTKENRQSIINPDW	K	A	E	G	K	A	1	0	2	0	0	0	1	1	0	1	2	1	0	0	0	2	0	0	0	0	0	0	11	0	1144.61	tr|I3L0N3|I3L0N3_HUMANVesicle-fusingATPaseOS=HomosapiensOX=9606GN=NSFPE=1SV=1;sp|P46459|NSF_HUMANVesicle-fusingATPaseOS=HomosapiensOX=9606GN=NSFPE=1SV=3	tr|I3L0N3|I3L0N3_HUMANVesicle-fusingATPaseOS=HomosapiensOX=9606GN=NSFPE=1SV=1	183	193	yes	no	2	0.0021927	46.462				By matching	By matching	By matching	By matching
AENYDIPSADR	SNFHMDFIVAASNLRAENYDIPSADRHKSK	SNLRAENYDIPSADRHKSKLIAGKIIPAIA	R	A	E	D	R	H	2	1	1	2	0	0	1	0	0	1	0	0	0	0	1	1	0	0	1	0	0	0	11	0	1249.56	sp|P22314|UBA1_HUMANUbiquitin-likemodifier-activatingenzyme1OS=HomosapiensOX=9606GN=UBA1PE=1SV=3;tr|Q5JRR6|Q5JRR6_HUMANUbiquitin-likemodifier-activatingenzyme1OS=HomosapiensOX=9606GN=UBA1PE=1SV=1	sp|P22314|UBA1_HUMANUbiquitin-likemodifier-activatingenzyme1OS=HomosapiensOX=9606GN=UBA1PE=1SV=3	870	880	yes	no	2	0.00055591	57.598				By matching	By MS/MS	By MS/MS	By MS/MS
AEPEDHYFLLTEPPLNTPENR	LMERFMEQVIFKYLRAEPEDHYFLLTEPPL	YFLLTEPPLNTPENREYTAEIMFESFNVPG	R	A	E	N	R	E	1	1	2	1	0	0	4	0	1	0	3	0	0	1	4	0	2	0	1	0	0	0	21	0	2481.18	sp|P61158|ARP3_HUMANActin-relatedprotein3OS=HomosapiensOX=9606GN=ACTR3PE=1SV=3;tr|B4DXW1|B4DXW1_HUMANActin-relatedprotein3OS=HomosapiensOX=9606GN=ACTR3PE=1SV=1;tr|F8WDR7|F8WDR7_HUMANActin-relatedprotein3(Fragment)OS=HomosapiensOX=9606GN=ACTR3PE=1SV=2	sp|P61158|ARP3_HUMANActin-relatedprotein3OS=HomosapiensOX=9606GN=ACTR3PE=1SV=3	103	123	yes	no	3	1.1999e-56	102.33	By matching			By MS/MS	By MS/MS	By MS/MS	By MS/MS
AEPEKTEGAAEAK	EGEKDAAAAKEEAPKAEPEKTEGAAEAKAE	PKAEPEKTEGAAEAKAEPPKAPEQEQAAPG	K	A	E	A	K	A	4	0	0	0	0	0	4	1	0	0	0	2	0	0	1	0	1	0	0	0	0	0	13	1	1329.64	sp|P80723|BASP1_HUMANBrainacidsolubleprotein1OS=HomosapiensOX=9606GN=BASP1PE=1SV=2	sp|P80723|BASP1_HUMANBrainacidsolubleprotein1OS=HomosapiensOX=9606GN=BASP1PE=1SV=2	85	97	yes	yes	2;3	2.1135e-18	120.77				By MS/MS	By MS/MS	By MS/MS	By MS/MS
AEPLETFPFDQSK	VTGYNRVILAEFDYKAEPLETFPFDQSKER	YKAEPLETFPFDQSKERLSMYLMKADLMPF	K	A	E	S	K	E	1	0	0	1	0	1	2	0	0	0	1	1	0	2	2	1	1	0	0	0	0	0	13	0	1507.72	sp|Q9Y6N5|SQOR_HUMANSulfide:quinoneoxidoreductase,mitochondrialOS=HomosapiensOX=9606GN=SQORPE=1SV=1;tr|H3BNP9|H3BNP9_HUMANSulfide:quinoneoxidoreductase,mitochondrial(Fragment)OS=HomosapiensOX=9606GN=SQORPE=1SV=1	sp|Q9Y6N5|SQOR_HUMANSulfide:quinoneoxidoreductase,mitochondrialOS=HomosapiensOX=9606GN=SQORPE=1SV=1	397	409	yes	no	2	0.043385	23.987					By matching	By matching	By matching
AEPPKAPEQEQAAPGPAAGGEAPK	PKAEPEKTEGAAEAKAEPPKAPEQEQAAPG	EQAAPGPAAGGEAPKAAEAAAAPAESAAPA	K	A	E	P	K	A	7	0	0	0	0	2	4	3	0	0	0	2	0	0	6	0	0	0	0	0	0	0	24	1	2297.13	sp|P80723|BASP1_HUMANBrainacidsolubleprotein1OS=HomosapiensOX=9606GN=BASP1PE=1SV=2	sp|P80723|BASP1_HUMANBrainacidsolubleprotein1OS=HomosapiensOX=9606GN=BASP1PE=1SV=2	98	121	yes	yes	2;3	1.0517e-14	73.546		By MS/MS	By MS/MS	By MS/MS	By MS/MS	By MS/MS	By MS/MS
AEPPQAMNALMR	SPSKKKKKIQKKEEKAEPPQAMNALMRLNQ	EEKAEPPQAMNALMRLNQLKPGLQYKLVSQ	K	A	E	M	R	L	3	1	1	0	0	1	1	0	0	0	1	0	2	0	2	0	0	0	0	0	0	0	12	0	1327.64	sp|Q12906|ILF3_HUMANInterleukinenhancer-bindingfactor3OS=HomosapiensOX=9606GN=ILF3PE=1SV=3	sp|Q12906|ILF3_HUMANInterleukinenhancer-bindingfactor3OS=HomosapiensOX=9606GN=ILF3PE=1SV=3	397	408	yes	yes	2	6.5299e-12	69.954					By MS/MS	By MS/MS
AEPSAATQSHSISSSSFGAEPSAPGGGGSPGACPALGTK	______________________________	GGGGSPGACPALGTKSCSSSCADSFVSSSS	M	A	E	T	K	S	7	0	0	0	1	1	2	7	1	1	1	1	0	1	5	9	2	0	0	0	0	0	39	0	3569.63	sp|O95197|RTN3_HUMANReticulon-3OS=HomosapiensOX=9606GN=RTN3PE=1SV=2;tr|F5H891|F5H891_HUMANReticulon-3(Fragment)OS=HomosapiensOX=9606GN=RTN3PE=1SV=1;tr|F5GWG7|F5GWG7_HUMANReticulon-3(Fragment)OS=HomosapiensOX=9606GN=RTN3PE=1SV=1;tr|F5H617|F5H617_HUMANReticulon(Fragment)OS=HomosapiensOX=9606GN=RTN3PE=1SV=1;tr|B7Z4M1|B7Z4M1_HUMANReticulonOS=HomosapiensOX=9606GN=RTN3PE=1SV=1	sp|O95197|RTN3_HUMANReticulon-3OS=HomosapiensOX=9606GN=RTN3PE=1SV=2	2	40	no	no	3	5.2751e-17	50.479				By MS/MS		By matching
AEQAEADKK	KMQMLKLDKENAIDRAEQAEADKKQAEDRC	ENAIDRAEQAEADKKQAEDRCKQLEEEQQA	R	A	E	K	K	Q	3	0	0	1	0	1	2	0	0	0	0	2	0	0	0	0	0	0	0	0	0	0	9	1	988.483	tr|A7XZE4|A7XZE4_HUMANBetatropomyosinisoformOS=HomosapiensOX=9606GN=TPM2PE=1SV=1;CON__Q3SX28;tr|Q5TCU3|Q5TCU3_HUMANTropomyosinbetachainOS=HomosapiensOX=9606GN=TPM2PE=1SV=1;sp|P07951|TPM2_HUMANTropomyosinbetachainOS=HomosapiensOX=9606GN=TPM2PE=1SV=1;tr|A0A0S2Z4G6|A0A0S2Z4G6_HUMANTropomyosin1(Alpha),isoformCRA_o(Fragment)OS=HomosapiensOX=9606GN=TPM1PE=1SV=1;sp|P09493|TPM1_HUMANTropomyosinalpha-1cha…	tr|Q5TCU3|Q5TCU3_HUMANTropomyosinbetachainOS=HomosapiensOX=9606GN=TPM2PE=1SV=1	22	30	no	no	2;3	0.0028034	51.066				By MS/MS	By MS/MS	By MS/MS	By MS/MS
AEQEEEFISNTLFK	ENRDLRKASVTIQARAEQEEEFISNTLFKK	RAEQEEEFISNTLFKKIQALQKEKETLAVN	R	A	E	F	K	K	1	0	1	0	0	1	4	0	0	1	1	1	0	2	0	1	1	0	0	0	0	0	14	0	1683.8	sp|Q16204|CCDC6_HUMANCoiled-coildomain-containingprotein6OS=HomosapiensOX=9606GN=CCDC6PE=1SV=2	sp|Q16204|CCDC6_HUMANCoiled-coildomain-containingprotein6OS=HomosapiensOX=9606GN=CCDC6PE=1SV=2	105	118	yes	yes	2	0.0007185	54.776				By MS/MS	By matching
AEQEPTAEQLAQIAAENEEDEHSVNYKPPAQK	______________________________	EEDEHSVNYKPPAQKSIQEIQELDKDDESL	M	A	E	Q	K	S	6	0	2	1	0	4	7	0	1	1	1	2	0	0	3	1	1	0	1	1	0	0	32	1	3563.67	tr|J3KTF8|J3KTF8_HUMANRhoGDP-dissociationinhibitor1(Fragment)OS=HomosapiensOX=9606GN=ARHGDIAPE=1SV=8;sp|P52565|GDIR1_HUMANRhoGDP-dissociationinhibitor1OS=HomosapiensOX=9606GN=ARHGDIAPE=1SV=3;tr|J3QQX2|J3QQX2_HUMANRhoGDP-dissociationinhibitor1OS=HomosapiensOX=9606GN=ARHGDIAPE=1SV=1;tr|J3KRE2|J3KRE2_HUMANRhoGDP-dissociationinhibitor1OS=HomosapiensOX=9606GN=ARHGDIAPE=1SV=1;tr|J3KRY1|J3KRY1_HUMANRhoG…	tr|J3KTF8|J3KTF8_HUMANRhoGDP-dissociationinhibitor1(Fragment)OS=HomosapiensOX=9606GN=ARHGDIAPE=1SV=8	2	33	yes	no	3;4	1.0842e-28	83.559				By MS/MS	By MS/MS	By MS/MS	By MS/MS
AEQFYCGDTEGK	SHLEAADPVVMGKTKAEQFYCGDTEGKKVM	KTKAEQFYCGDTEGKKVMSILLHGDAAFAG	K	A	E	G	K	K	1	0	0	1	1	1	2	2	0	0	0	1	0	1	0	0	1	0	1	0	0	0	12	0	1403.57	tr|A0A0D9SFS3|A0A0D9SFS3_HUMAN2-oxoglutaratedehydrogenase,mitochondrialOS=HomosapiensOX=9606GN=OGDHPE=1SV=1;sp|Q02218|ODO1_HUMAN2-oxoglutaratedehydrogenase,mitochondrialOS=HomosapiensOX=9606GN=OGDHPE=1SV=3;tr|E9PDF2|E9PDF2_HUMAN2-oxoglutaratedehydrogenase,mitochondrialOS=HomosapiensOX=9606GN=OGDHPE=1SV=1;tr|E9PCR7|E9PCR7_HUMAN2-oxoglutaratedehydrogenase,mitochondrialOS=HomosapiensOX=9606GN=OGDHPE…	tr|A0A0D9SFS3|A0A0D9SFS3_HUMAN2-oxoglutaratedehydrogenase,mitochondrialOS=HomosapiensOX=9606GN=OGDHPE=1SV=1	390	401	yes	no	2	0.00029772	63.283				By matching	By MS/MS	By MS/MS	By MS/MS
AEQINQAAGEASAVLAK	EGKKQAQILASEAEKAEQINQAAGEASAVL	QINQAAGEASAVLAKAKAKAEAIRILAAAL	K	A	E	A	K	A	6	0	1	0	0	2	2	1	0	1	1	1	0	0	0	1	0	0	0	1	0	0	17	0	1669.86	sp|Q9UJZ1|STML2_HUMANStomatin-likeprotein2,mitochondrialOS=HomosapiensOX=9606GN=STOML2PE=1SV=1;tr|A0A087WYB4|A0A087WYB4_HUMANStomatin-likeprotein2,mitochondrialOS=HomosapiensOX=9606GN=STOML2PE=1SV=1;tr|F2Z2I8|F2Z2I8_HUMANStomatin-likeprotein2,mitochondrialOS=HomosapiensOX=9606GN=STOML2PE=1SV=1	sp|Q9UJZ1|STML2_HUMANStomatin-likeprotein2,mitochondrialOS=HomosapiensOX=9606GN=STOML2PE=1SV=1	234	250	yes	no	2	4.1504e-06	83.617				By matching	By MS/MS	By MS/MS	By MS/MS
AEQWNVNYVETSAK	LEDKRQVSVEEAKNRAEQWNVNYVETSAKT	RAEQWNVNYVETSAKTRANVDKVFFDLMRE	R	A	E	A	K	T	2	0	2	0	0	1	2	0	0	0	0	1	0	0	0	1	1	1	1	2	0	0	14	0	1637.77	sp|P11233|RALA_HUMANRas-relatedproteinRal-AOS=HomosapiensOX=9606GN=RALAPE=1SV=1;tr|H7C3P7|H7C3P7_HUMANRas-relatedproteinRal-A(Fragment)OS=HomosapiensOX=9606GN=RALAPE=1SV=1	sp|P11233|RALA_HUMANRas-relatedproteinRal-AOS=HomosapiensOX=9606GN=RALAPE=1SV=1	146	159	yes	no	2	1.3205e-09	109.24				By MS/MS	By MS/MS	By MS/MS	By MS/MS
AERPDVDEK	TRSSLQSQCLNEVLKAERPDVDEKRSDLLK	LNEVLKAERPDVDEKRSDLLKLQGEFQLRL	K	A	E	E	K	R	1	1	0	2	0	0	2	0	0	0	0	1	0	0	1	0	0	0	0	1	0	0	9	1	1057.5	sp|Q14204|DYHC1_HUMANCytoplasmicdynein1heavychain1OS=HomosapiensOX=9606GN=DYNC1H1PE=1SV=5;tr|A0A2R8Y706|A0A2R8Y706_HUMANCytoplasmicdynein1heavychain1(Fragment)OS=HomosapiensOX=9606GN=DYNC1H1PE=1SV=1;tr|A0A2R8Y5T0|A0A2R8Y5T0_HUMANCytoplasmicdynein1heavychain1(Fragment)OS=HomosapiensOX=9606GN=DYNC1H1PE=1SV=1;tr|A0A2R8Y6H2|A0A2R8Y6H2_HUMANCytoplasmicdynein1heavychain1(Fragment)OS=HomosapiensOX=9606G…	sp|Q14204|DYHC1_HUMANCytoplasmicdynein1heavychain1OS=HomosapiensOX=9606GN=DYNC1H1PE=1SV=5	3719	3727	yes	no	3	0.020485	40.728							By MS/MS
AESDWDTVTVLR	______________________________	______________________________	M	A	E	L	R	K	1	1	0	2	0	0	1	0	0	0	1	0	0	0	0	1	2	1	0	2	0	0	12	0	1390.67	sp|O60869|EDF1_HUMANEndothelialdifferentiation-relatedfactor1OS=HomosapiensOX=9606GN=EDF1PE=1SV=1	sp|O60869|EDF1_HUMANEndothelialdifferentiation-relatedfactor1OS=HomosapiensOX=9606GN=EDF1PE=1SV=1	2	13	yes	yes	2	1.588e-05	96.89				By MS/MS	By MS/MS	By MS/MS	By MS/MS
AESEEMETSQAGSK	PHVEEQQQQTPAENKAESEEMETSQAGSKD	KAESEEMETSQAGSKDKKMDQPPQAKKAKV	K	A	E	S	K	D	2	0	0	0	0	1	4	1	0	0	0	1	1	0	0	3	1	0	0	0	0	0	14	0	1482.61	sp|P34932|HSP74_HUMANHeatshock70kDaprotein4OS=HomosapiensOX=9606GN=HSPA4PE=1SV=4;tr|A0A087WYC1|A0A087WYC1_HUMANHeatshock70kDaprotein4OS=HomosapiensOX=9606GN=HSPA4PE=1SV=1	sp|P34932|HSP74_HUMANHeatshock70kDaprotein4OS=HomosapiensOX=9606GN=HSPA4PE=1SV=4	544	557	yes	no	2	8.2869e-07	101.95				By MS/MS	By MS/MS	By MS/MS	By MS/MS
AESEQEAYLRED	IEELRQKTQEEGEERAESEQEAYLRED___	EERAESEQEAYLRED_______________	R	A	E	E	D	-	2	1	0	1	0	1	4	0	0	0	1	0	0	0	0	1	0	0	1	0	0	0	12	1	1438.62	sp|Q9NR28|DBLOH_HUMANDiablohomolog,mitochondrialOS=HomosapiensOX=9606GN=DIABLOPE=1SV=1	sp|Q9NR28|DBLOH_HUMANDiablohomolog,mitochondrialOS=HomosapiensOX=9606GN=DIABLOPE=1SV=1	228	239	yes	yes	2	0.0003061	85.377				By MS/MS	By MS/MS	By matching	By matching
AESIIIR	______________________________	______________________________	M	A	E	I	R	V	1	1	0	0	0	0	1	0	0	3	0	0	0	0	0	1	0	0	0	0	0	0	7	0	800.476	sp|Q8TAT6|NPL4_HUMANNuclearproteinlocalizationprotein4homologOS=HomosapiensOX=9606GN=NPLOC4PE=1SV=3;tr|I3L4U9|I3L4U9_HUMANNuclearproteinlocalizationprotein4homologOS=HomosapiensOX=9606GN=NPLOC4PE=1SV=1	sp|Q8TAT6|NPL4_HUMANNuclearproteinlocalizationprotein4homologOS=HomosapiensOX=9606GN=NPLOC4PE=1SV=3	2	8	yes	no	2	0.047467	41.502				By MS/MS
AESMLQQADK	DINMSGFNETDDLKRAESMLQQADKLGCRQ	DDLKRAESMLQQADKLGCRQFVTPADVVSG	R	A	E	D	K	L	2	0	0	1	0	2	1	0	0	0	1	1	1	0	0	1	0	0	0	0	0	0	10	0	1119.52	sp|P13797|PLST_HUMANPlastin-3OS=HomosapiensOX=9606GN=PLS3PE=1SV=4;tr|A0A0A0MSQ0|A0A0A0MSQ0_HUMANPlastin-3OS=HomosapiensOX=9606GN=PLS3PE=1SV=1;tr|H7C4N2|H7C4N2_HUMANPlastin-3(Fragment)OS=HomosapiensOX=9606GN=PLS3PE=1SV=1	sp|P13797|PLST_HUMANPlastin-3OS=HomosapiensOX=9606GN=PLS3PE=1SV=4	337	346	yes	no	2	5.8289e-09	103.56				By MS/MS	By MS/MS	By MS/MS	By MS/MS
AESSQTCHSEQGDKK	AITMQVTKSTQNSFRAESSQTCHSEQGDKK	AESSQTCHSEQGDKKMEEKNSGNFQKKAAN	R	A	E	K	K	M	1	0	0	1	1	2	2	1	1	0	0	2	0	0	0	3	1	0	0	0	0	0	15	1	1690.72	sp|P46063|RECQ1_HUMANATP-dependentDNAhelicaseQ1OS=HomosapiensOX=9606GN=RECQLPE=1SV=3	sp|P46063|RECQ1_HUMANATP-dependentDNAhelicaseQ1OS=HomosapiensOX=9606GN=RECQLPE=1SV=3	600	614	yes	yes	3	0.0011811	30.961				By matching	By MS/MS	By MS/MS	By MS/MS
AESSSDEAVADTSR	ESENLLNQARELQAKAESSSDEAVADTSRR	KAESSSDEAVADTSRRVGGALARKSALKTR	K	A	E	S	R	R	3	1	0	2	0	0	2	0	0	0	0	0	0	0	0	4	1	0	0	1	0	0	14	0	1423.61	tr|A0A0A0MTC7|A0A0A0MTC7_HUMANLamininsubunitalpha-4OS=HomosapiensOX=9606GN=LAMA4PE=1SV=1;tr|A0A0A0MQS9|A0A0A0MQS9_HUMANLamininsubunitalpha-4OS=HomosapiensOX=9606GN=LAMA4PE=1SV=1;sp|Q16363|LAMA4_HUMANLamininsubunitalpha-4OS=HomosapiensOX=9606GN=LAMA4PE=1SV=4;tr|H0YAP9|H0YAP9_HUMANLamininsubunitalpha-4(Fragment)OS=HomosapiensOX=9606GN=LAMA4PE=1SV=1	tr|A0A0A0MTC7|A0A0A0MTC7_HUMANLamininsubunitalpha-4OS=HomosapiensOX=9606GN=LAMA4PE=1SV=1	676	689	yes	no	2	2.9231e-49	144.65	By MS/MS	By MS/MS	By MS/MS
AESTPEIAEQR	VYLQNWSHVLSYVSKAESTPEIAEQRGERD	YVSKAESTPEIAEQRGERDSQTQAILTKLK	K	A	E	Q	R	G	2	1	0	0	0	1	3	0	0	1	0	0	0	0	1	1	1	0	0	0	0	0	11	0	1229.59	tr|C9JFE4|C9JFE4_HUMANCOP9signalosomecomplexsubunit1OS=HomosapiensOX=9606GN=GPS1PE=1SV=2;sp|Q13098|CSN1_HUMANCOP9signalosomecomplexsubunit1OS=HomosapiensOX=9606GN=GPS1PE=1SV=4	tr|C9JFE4|C9JFE4_HUMANCOP9signalosomecomplexsubunit1OS=HomosapiensOX=9606GN=GPS1PE=1SV=2	205	215	yes	no	2	0.0065402	38.293				By MS/MS	By MS/MS	By MS/MS	By MS/MS
AETAANR	TYVSSFYHAFSGAQKAETAANRICKVLAVN	HAFSGAQKAETAANRICKVLAVNQENEHLM	K	A	E	N	R	I	3	1	1	0	0	0	1	0	0	0	0	0	0	0	0	0	1	0	0	0	0	0	7	0	731.356	sp|O43707|ACTN4_HUMANAlpha-actinin-4OS=HomosapiensOX=9606GN=ACTN4PE=1SV=2;tr|K7EJH8|K7EJH8_HUMANAlpha-actinin-4(Fragment)OS=HomosapiensOX=9606GN=ACTN4PE=1SV=1;sp|P12814|ACTN1_HUMANAlpha-actinin-1OS=HomosapiensOX=9606GN=ACTN1PE=1SV=2;tr|G3V2N5|G3V2N5_HUMANAlpha-actinin-1(Fragment)OS=HomosapiensOX=9606GN=ACTN1PE=1SV=8;tr|A0A494C060|A0A494C060_HUMANAlpha-actinin-2(Fragment)OS=HomosapiensOX=9606GN=AC…	sp|O43707|ACTN4_HUMANAlpha-actinin-4OS=HomosapiensOX=9606GN=ACTN4PE=1SV=2	274	280	no	no	2	0.010951	82.263				By MS/MS
AETEEAEEPEEDGEEHVCVSASK	AGFEESSETGDYEEKAETEEAEEPEEDGEE	PEEDGEEHVCVSASKHSPTEDEESAKAEAD	K	A	E	S	K	H	3	0	0	1	1	0	9	1	1	0	0	1	0	0	1	2	1	0	0	2	0	0	23	0	2560.04	sp|P46821|MAP1B_HUMANMicrotubule-associatedprotein1BOS=HomosapiensOX=9606GN=MAP1BPE=1SV=2	sp|P46821|MAP1B_HUMANMicrotubule-associatedprotein1BOS=HomosapiensOX=9606GN=MAP1BPE=1SV=2	946	968	yes	yes	3	5.6754e-05	37.228					By MS/MS	By MS/MS	By MS/MS
AETEEGPDVLR	QEAAAILMARLAIYRAETEEGPDVLRWLDR	AIYRAETEEGPDVLRWLDRQLIRLCQKFGE	R	A	E	L	R	W	1	1	0	1	0	0	3	1	0	0	1	0	0	0	1	0	1	0	0	1	0	0	11	0	1214.58	tr|F5H365|F5H365_HUMANProteintransportproteinSEC23OS=HomosapiensOX=9606GN=SEC23APE=1SV=1;sp|Q15436|SC23A_HUMANProteintransportproteinSec23AOS=HomosapiensOX=9606GN=SEC23APE=1SV=2	tr|F5H365|F5H365_HUMANProteintransportproteinSEC23OS=HomosapiensOX=9606GN=SEC23APE=1SV=1	505	515	yes	no	2	0.00086948	46.462							By MS/MS
AETEQGEQQR	AQQRLAAEQELIRLRAETEQGEQQRQLLEE	LIRLRAETEQGEQQRQLLEEELARLQREAA	R	A	E	Q	R	Q	1	1	0	0	0	3	3	1	0	0	0	0	0	0	0	0	1	0	0	0	0	0	10	0	1174.52	sp|Q15149|PLEC_HUMANPlectinOS=HomosapiensOX=9606GN=PLECPE=1SV=3	sp|Q15149|PLEC_HUMANPlectinOS=HomosapiensOX=9606GN=PLECPE=1SV=3	1857	1866	yes	yes	2	2.3092e-78	161.02				By MS/MS	By MS/MS	By MS/MS	By MS/MS
AETLASSLQEDLAHTR	DIQDLLESVRLDKEKAETLASSLQEDLAHT	ETLASSLQEDLAHTRNDANRLQDAIAKVED	K	A	E	T	R	N	3	1	0	1	0	1	2	0	1	0	3	0	0	0	0	2	2	0	0	0	0	0	16	0	1740.86	tr|C9J8U1|C9J8U1_HUMANCytospin-A(Fragment)OS=HomosapiensOX=9606GN=SPECC1LPE=4SV=8;tr|F8WAN1|F8WAN1_HUMANSPECC1L-ADORA2Areadthrough(NMDcandidate)OS=HomosapiensOX=9606GN=SPECC1L-ADORA2APE=4SV=2;sp|Q69YQ0|CYTSA_HUMANCytospin-AOS=HomosapiensOX=9606GN=SPECC1LPE=1SV=2;tr|A0A494C1J1|A0A494C1J1_HUMANCytospin-AOS=HomosapiensOX=9606GN=SPECC1LPE=1SV=1	tr|C9J8U1|C9J8U1_HUMANCytospin-A(Fragment)OS=HomosapiensOX=9606GN=SPECC1LPE=4SV=8	619	634	yes	no	3	0.000438	35.757				By matching	By matching		By MS/MS
AETLEFNDVYQEVK	______________________________	MAETLEFNDVYQEVKGSMNDGRLRLSRQGI	M	A	E	V	K	G	1	0	1	1	0	1	3	0	0	0	1	1	0	1	0	0	1	0	1	2	0	0	14	0	1683.8	sp|Q08945|SSRP1_HUMANFACTcomplexsubunitSSRP1OS=HomosapiensOX=9606GN=SSRP1PE=1SV=1	sp|Q08945|SSRP1_HUMANFACTcomplexsubunitSSRP1OS=HomosapiensOX=9606GN=SSRP1PE=1SV=1	2	15	yes	yes	2	0.00047807	65.347				By MS/MS	By matching	By matching	By matching
AETLMTVTDPVHDIAFAPNLGR	VQIFEYNENTRKYAKAETLMTVTDPVHDIA	TDPVHDIAFAPNLGRSFHILAIATK_____	K	A	E	G	R	S	3	1	1	2	0	0	1	1	1	1	2	0	1	1	2	0	3	0	0	2	0	0	22	0	2367.19	tr|K7ELV2|K7ELV2_HUMANNucleoporinSEH1(Fragment)OS=HomosapiensOX=9606GN=SEH1LPE=1SV=1;sp|Q96EE3|SEH1_HUMANNucleoporinSEH1OS=HomosapiensOX=9606GN=SEH1LPE=1SV=3	tr|K7ELV2|K7ELV2_HUMANNucleoporinSEH1(Fragment)OS=HomosapiensOX=9606GN=SEH1LPE=1SV=1	232	253	yes	no	3	0.0013769	28.412				By MS/MS	By matching
AETLSGLGDSGAAGAAALSSASSETGTR	______________________________	GAAALSSASSETGTRRLSDLRVIDLRAELR	M	A	E	T	R	R	7	1	0	1	0	0	2	5	0	0	3	0	0	0	0	6	3	0	0	0	0	0	28	0	2494.18	sp|Q15424|SAFB1_HUMANScaffoldattachmentfactorB1OS=HomosapiensOX=9606GN=SAFBPE=1SV=4;tr|K7ES42|K7ES42_HUMANScaffoldattachmentfactorB1OS=HomosapiensOX=9606GN=SAFBPE=1SV=1	sp|Q15424|SAFB1_HUMANScaffoldattachmentfactorB1OS=HomosapiensOX=9606GN=SAFBPE=1SV=4	2	29	yes	no	3	8.7975e-10	47.38				By MS/MS		By matching
AEVLWLMGAK	SLEALLQRAVAHCPKAEVLWLMGAKSKWLA	AHCPKAEVLWLMGAKSKWLAGDVPAARSIL	K	A	E	A	K	S	2	0	0	0	0	0	1	1	0	0	2	1	1	0	0	0	0	1	0	1	0	0	10	0	1116.6	sp|O94906|PRP6_HUMANPre-mRNA-processingfactor6OS=HomosapiensOX=9606GN=PRPF6PE=1SV=1	sp|O94906|PRP6_HUMANPre-mRNA-processingfactor6OS=HomosapiensOX=9606GN=PRPF6PE=1SV=1	607	616	yes	yes	2	0.0011047	61.999				By MS/MS	By MS/MS	By matching	By MS/MS
AEVQVLVLDGR	______________________________	______________________________	M	A	E	G	R	G	1	1	0	1	0	1	1	1	0	0	2	0	0	0	0	0	0	0	0	3	0	0	11	0	1197.67	sp|P40429|RL13A_HUMAN60SribosomalproteinL13aOS=HomosapiensOX=9606GN=RPL13APE=1SV=2;tr|M0QZU1|M0QZU1_HUMAN60SribosomalproteinL13aOS=HomosapiensOX=9606GN=RPL13APE=1SV=1;tr|A0A096LPE0|A0A096LPE0_HUMAN60SribosomalproteinL13aOS=HomosapiensOX=9606GN=RPL13APE=1SV=1	sp|P40429|RL13A_HUMAN60SribosomalproteinL13aOS=HomosapiensOX=9606GN=RPL13APE=1SV=2	2	12	yes	no	2	0.00039236	54.608				By MS/MS	By matching
AEVSIQNNK	PGALGLEAVSDSGTKAEVSIQNNKDGTYAV	SDSGTKAEVSIQNNKDGTYAVTYVPLTAGM	K	A	E	N	K	D	1	0	2	0	0	1	1	0	0	1	0	1	0	0	0	1	0	0	0	1	0	0	9	0	1001.51	sp|O75369|FLNB_HUMANFilamin-BOS=HomosapiensOX=9606GN=FLNBPE=1SV=2;tr|E7EN95|E7EN95_HUMANFilamin-BOS=HomosapiensOX=9606GN=FLNBPE=1SV=1	sp|O75369|FLNB_HUMANFilamin-BOS=HomosapiensOX=9606GN=FLNBPE=1SV=2	1178	1186	yes	no	2	0.0075778	51.854				By MS/MS	By MS/MS	By MS/MS	By matching
AEVVETTQVYTEEETR	PETGLRLLPLKGAEKAEVVETTQVYTEEET	EVVETTQVYTEEETRRAFEETQIDIPGGGS	K	A	E	T	R	R	1	1	0	0	0	1	5	0	0	0	0	0	0	0	0	0	4	0	1	3	0	0	16	0	1882.88	sp|Q15149|PLEC_HUMANPlectinOS=HomosapiensOX=9606GN=PLECPE=1SV=3;tr|H0YDN1|H0YDN1_HUMANPlectinOS=HomosapiensOX=9606GN=PLECPE=1SV=9	sp|Q15149|PLEC_HUMANPlectinOS=HomosapiensOX=9606GN=PLECPE=1SV=3	3686	3701	yes	no	2	2.2939e-22	121.04				By MS/MS	By MS/MS	By MS/MS	By MS/MS
AEVVETTQVYTEEETRR	PETGLRLLPLKGAEKAEVVETTQVYTEEET	VVETTQVYTEEETRRAFEETQIDIPGGGSH	K	A	E	R	R	A	1	2	0	0	0	1	5	0	0	0	0	0	0	0	0	0	4	0	1	3	0	0	17	1	2038.98	sp|Q15149|PLEC_HUMANPlectinOS=HomosapiensOX=9606GN=PLECPE=1SV=3;tr|H0YDN1|H0YDN1_HUMANPlectinOS=HomosapiensOX=9606GN=PLECPE=1SV=9	sp|Q15149|PLEC_HUMANPlectinOS=HomosapiensOX=9606GN=PLECPE=1SV=3	3686	3702	yes	no	2;3	7.2842e-21	117.37		By matching	By matching	By MS/MS	By MS/MS	By MS/MS	By MS/MS
AEVWDLDMLR	CEESSPTVALLHEDRAEVWDLDMLRSSHST	LHEDRAEVWDLDMLRSSHSTWPVDVSQIKQ	R	A	E	L	R	S	1	1	0	2	0	0	1	0	0	0	2	0	1	0	0	0	0	1	0	1	0	0	10	0	1246.6	sp|Q6P2E9|EDC4_HUMANEnhancerofmRNA-decappingprotein4OS=HomosapiensOX=9606GN=EDC4PE=1SV=1	sp|Q6P2E9|EDC4_HUMANEnhancerofmRNA-decappingprotein4OS=HomosapiensOX=9606GN=EDC4PE=1SV=1	264	273	yes	yes	2	0.00014094	80.239	By matching			By MS/MS	By MS/MS	By MS/MS	By MS/MS
AEYLASIFGTEK	______________________________	______________________________	M	A	E	E	K	D	2	0	0	0	0	0	2	1	0	1	1	1	0	1	0	1	1	0	1	0	0	0	12	0	1327.67	sp|Q01081|U2AF1_HUMANSplicingfactorU2AF35kDasubunitOS=HomosapiensOX=9606GN=U2AF1PE=1SV=3;sp|P0DN76|U2AF5_HUMANSplicingfactorU2AF35kDasubunit-likeproteinOS=HomosapiensOX=9606GN=U2AF1L5PE=1SV=1;sp|Q8WU68|U2AF4_HUMANSplicingfactorU2AF26kDasubunitOS=HomosapiensOX=9606GN=U2AF1L4PE=1SV=2;tr|K7EJH3|K7EJH3_HUMANSplicingfactorU2AF26kDasubunitOS=HomosapiensOX=9606GN=U2AF1L4PE=4SV=1;tr|A0A1B0GW87|A0A1B0GW87…	sp|Q01081|U2AF1_HUMANSplicingfactorU2AF35kDasubunitOS=HomosapiensOX=9606GN=U2AF1PE=1SV=3	2	13	yes	no	2	0.00097325	45.137				By MS/MS		By matching
AEYLASIFGTEKDK	______________________________	MAEYLASIFGTEKDKVNCSFYFKIGACRHG	M	A	E	D	K	V	2	0	0	1	0	0	2	1	0	1	1	2	0	1	0	1	1	0	1	0	0	0	14	1	1570.79	sp|Q01081|U2AF1_HUMANSplicingfactorU2AF35kDasubunitOS=HomosapiensOX=9606GN=U2AF1PE=1SV=3;sp|P0DN76|U2AF5_HUMANSplicingfactorU2AF35kDasubunit-likeproteinOS=HomosapiensOX=9606GN=U2AF1L5PE=1SV=1;sp|Q8WU68|U2AF4_HUMANSplicingfactorU2AF26kDasubunitOS=HomosapiensOX=9606GN=U2AF1L4PE=1SV=2;tr|K7EJH3|K7EJH3_HUMANSplicingfactorU2AF26kDasubunitOS=HomosapiensOX=9606GN=U2AF1L4PE=4SV=1;tr|A0A1B0GW87|A0A1B0GW87…	sp|Q01081|U2AF1_HUMANSplicingfactorU2AF35kDasubunitOS=HomosapiensOX=9606GN=U2AF1PE=1SV=3	2	15	yes	no	2	0.037618	47.261				By MS/MS	By matching		By matching
AEYQTACEQLGQK	NFLPKYQRVKDLCQRAEYQTACEQLGQKWQ	QRAEYQTACEQLGQKWQCVEDATGKLKLHK	R	A	E	Q	K	W	2	0	0	0	1	3	2	1	0	0	1	1	0	0	0	0	1	0	1	0	0	0	13	0	1524.69	sp|Q8IWU5|SULF2_HUMANExtracellularsulfataseSulf-2OS=HomosapiensOX=9606GN=SULF2PE=1SV=1	sp|Q8IWU5|SULF2_HUMANExtracellularsulfataseSulf-2OS=HomosapiensOX=9606GN=SULF2PE=1SV=1	449	461	yes	yes	2	4.9602e-06	100.48	By MS/MS	By MS/MS	By MS/MS
AEYWAVSSLTGENVR	ALMEKDALQVAQEMKAEYWAVSSLTGENVR	AEYWAVSSLTGENVREFFFRVAALTFEANV	K	A	E	V	R	E	2	1	1	0	0	0	2	1	0	0	1	0	0	0	0	2	1	1	1	2	0	0	15	0	1680.81	sp|Q9BZG1|RAB34_HUMANRas-relatedproteinRab-34OS=HomosapiensOX=9606GN=RAB34PE=1SV=1;tr|C9JBG0|C9JBG0_HUMANRas-relatedproteinRab-34,isoformNARR(Fragment)OS=HomosapiensOX=9606GN=RAB34PE=1SV=8;tr|C9JY26|C9JY26_HUMANRas-relatedproteinRab-34,isoformNARR(Fragment)OS=HomosapiensOX=9606GN=RAB34PE=1SV=9;tr|J3QLC6|J3QLC6_HUMANRas-relatedproteinRab-34,isoformNARR(Fragment)OS=HomosapiensOX=9606GN=RAB34PE=1SV=1	sp|Q9BZG1|RAB34_HUMANRas-relatedproteinRab-34OS=HomosapiensOX=9606GN=RAB34PE=1SV=1	192	206	yes	no	2	5.5664e-11	106.01				By MS/MS	By MS/MS	By MS/MS	By MS/MS
AFALEVIK	KPENQFAFNGEFKNKAFALEVIKSTHQCWK	NGEFKNKAFALEVIKSTHQCWKALLMKKCN	K	A	F	I	K	S	2	0	0	0	0	0	1	0	0	1	1	1	0	1	0	0	0	0	0	1	0	0	8	0	889.527	sp|Q9H2U2|IPYR2_HUMANInorganicpyrophosphatase2,mitochondrialOS=HomosapiensOX=9606GN=PPA2PE=1SV=2	sp|Q9H2U2|IPYR2_HUMANInorganicpyrophosphatase2,mitochondrialOS=HomosapiensOX=9606GN=PPA2PE=1SV=2	262	269	yes	yes	2	0.051196	30.504				By MS/MS	By matching	By matching	By matching
AFALNDLDDYEK	RLFVYDVFWLRFSNRAFALNDLDDYEKHFT	SNRAFALNDLDDYEKHFTVMNYDPDVVLKQ	R	A	F	E	K	H	2	0	1	3	0	0	1	0	0	0	2	1	0	1	0	0	0	0	1	0	0	0	12	0	1412.65	sp|Q14166|TTL12_HUMANTubulin--tyrosineligase-likeprotein12OS=HomosapiensOX=9606GN=TTLL12PE=1SV=2	sp|Q14166|TTL12_HUMANTubulin--tyrosineligase-likeprotein12OS=HomosapiensOX=9606GN=TTLL12PE=1SV=2	499	510	yes	yes	2	0.0064364	37.344	By matching	By matching	By matching	By matching	By matching	By matching
AFAMIIDK	ERIITLTGPTNAIFKAFAMIIDKLEEDINS	PTNAIFKAFAMIIDKLEEDINSSMTNSTAA	K	A	F	D	K	L	2	0	0	1	0	0	0	0	0	2	0	1	1	1	0	0	0	0	0	0	0	0	8	0	907.484	sp|Q15366|PCBP2_HUMANPoly(rC)-bindingprotein2OS=HomosapiensOX=9606GN=PCBP2PE=1SV=1;tr|H3BRU6|H3BRU6_HUMANPoly(rC)-bindingprotein2(Fragment)OS=HomosapiensOX=9606GN=PCBP2PE=1SV=1;tr|F8VZX2|F8VZX2_HUMANPoly(rC)-bindingprotein2OS=HomosapiensOX=9606GN=PCBP2PE=1SV=1;tr|F8VXH9|F8VXH9_HUMANPoly(rC)-bindingprotein2(Fragment)OS=HomosapiensOX=9606GN=PCBP2PE=1SV=1;tr|F8W0G4|F8W0G4_HUMANPoly(rC)-bindingprotei…	sp|Q15365|PCBP1_HUMANPoly(rC)-bindingprotein1OS=HomosapiensOX=9606GN=PCBP1PE=1SV=2	71	78	no	no	2	0.020138	43.808				By MS/MS	By MS/MS	By matching	By matching
AFCEPGNVENNGVLSFIK	DLLDRKEDVKKKLKKAFCEPGNVENNGVLS	EPGNVENNGVLSFIKHVLFPLKSEFVILRD	K	A	F	I	K	H	1	0	3	0	1	0	2	2	0	1	1	1	0	2	1	1	0	0	0	2	0	0	18	0	1993.96	sp|P54577|SYYC_HUMANTyrosine--tRNAligase,cytoplasmicOS=HomosapiensOX=9606GN=YARS1PE=1SV=4;tr|A0A0C4DGZ5|A0A0C4DGZ5_HUMANTyrosine--tRNAligaseOS=HomosapiensOX=9606GN=YARS1PE=1SV=1	sp|P54577|SYYC_HUMANTyrosine--tRNAligase,cytoplasmicOS=HomosapiensOX=9606GN=YARS1PE=1SV=4	248	265	yes	no	2	0.0006029	37.426				By MS/MS	By matching	By matching	By MS/MS
AFCGFEDPR	LVDKIMVDRINLAQKAFCGFEDPRTKTKMS	INLAQKAFCGFEDPRTKTKMSAAQALKKGW	K	A	F	P	R	T	1	1	0	1	1	0	1	1	0	0	0	0	0	2	1	0	0	0	0	0	0	0	9	0	1097.46	sp|Q15149|PLEC_HUMANPlectinOS=HomosapiensOX=9606GN=PLECPE=1SV=3;tr|H0YDN1|H0YDN1_HUMANPlectinOS=HomosapiensOX=9606GN=PLECPE=1SV=9	sp|Q15149|PLEC_HUMANPlectinOS=HomosapiensOX=9606GN=PLECPE=1SV=3	4492	4500	yes	no	2	0.0039563	55.676				By MS/MS	By MS/MS	By MS/MS	By MS/MS
AFDCPETEYPVK	LPAENKYIATDFTLKAFDCPETEYPVKIVN	TLKAFDCPETEYPVKIVNTPQGCLWYKKDN	K	A	F	V	K	I	1	0	0	1	1	0	2	0	0	0	0	1	0	1	2	0	1	0	1	1	0	0	12	0	1454.64	tr|G3V1R5|G3V1R5_HUMANNardilysinOS=HomosapiensOX=9606GN=NRDCPE=1SV=1;sp|O43847|NRDC_HUMANNardilysinOS=HomosapiensOX=9606GN=NRDCPE=1SV=3;tr|F5H7V1|F5H7V1_HUMANNardilysinOS=HomosapiensOX=9606GN=NRDCPE=1SV=2	tr|G3V1R5|G3V1R5_HUMANNardilysinOS=HomosapiensOX=9606GN=NRDCPE=1SV=1	607	618	yes	no	2	0.0014848	47.823						By matching
AFDITYVR	VQYPSSINLTLHLGKAFDITYVRLKFHTSR	LTLHLGKAFDITYVRLKFHTSRPESFAIYK	K	A	F	V	R	L	1	1	0	1	0	0	0	0	0	1	0	0	0	1	0	0	1	0	1	1	0	0	8	0	983.508	sp|P11047|LAMC1_HUMANLamininsubunitgamma-1OS=HomosapiensOX=9606GN=LAMC1PE=1SV=3	sp|P11047|LAMC1_HUMANLamininsubunitgamma-1OS=HomosapiensOX=9606GN=LAMC1PE=1SV=3	142	149	yes	yes	2	0.01037	56.011	By matching	By MS/MS	By MS/MS	By MS/MS	By matching	By matching	By MS/MS
AFDLFNPNFK	RIRAKFYSVYGSGQRAFDLFNPNFKSTCQR	GSGQRAFDLFNPNFKSTCQRFVEKYTELQK	R	A	F	F	K	S	1	0	2	1	0	0	0	0	0	0	1	1	0	3	1	0	0	0	0	0	0	0	10	0	1211.6	tr|J3QLR8|J3QLR8_HUMAN28SribosomalproteinS23,mitochondrialOS=HomosapiensOX=9606GN=MRPS23PE=1SV=1;sp|Q9Y3D9|RT23_HUMAN28SribosomalproteinS23,mitochondrialOS=HomosapiensOX=9606GN=MRPS23PE=1SV=2	tr|J3QLR8|J3QLR8_HUMAN28SribosomalproteinS23,mitochondrialOS=HomosapiensOX=9606GN=MRPS23PE=1SV=1	84	93	yes	no	2	0.001797	51.995					By matching	By matching	By MS/MS
AFDLIVDRPVTLVR	RRTPVQPNPIVYMMKAFDLIVDRPVTLVRE	KAFDLIVDRPVTLVREFIERQHAKNRYYYY	K	A	F	V	R	E	1	2	0	2	0	0	0	0	0	1	2	0	0	1	1	0	1	0	0	3	0	0	14	1	1612.93	sp|O96000|NDUBA_HUMANNADHdehydrogenase[ubiquinone]1betasubcomplexsubunit10OS=HomosapiensOX=9606GN=NDUFB10PE=1SV=3;tr|H3BPJ9|H3BPJ9_HUMANNADHdehydrogenase[ubiquinone]1betasubcomplexsubunit10OS=HomosapiensOX=9606GN=NDUFB10PE=1SV=1;tr|H3BV16|H3BV16_HUMANNADHdehydrogenase[ubiquinone]1betasubcomplexsubunit10(Fragment)OS=HomosapiensOX=9606GN=NDUFB10PE=1SV=8	sp|O96000|NDUBA_HUMANNADHdehydrogenase[ubiquinone]1betasubcomplexsubunit10OS=HomosapiensOX=9606GN=NDUFB10PE=1SV=3	30	43	yes	no	3	0.0016139	50.354				By MS/MS	By MS/MS	By matching	By MS/MS
AFDLVPPEAVPEQK	SVHGVGHSFVQSAFKAFDLVPPEAVPEQKD	KAFDLVPPEAVPEQKDPDPEFPTVKYPNPE	K	A	F	Q	K	D	2	0	0	1	0	1	2	0	0	0	1	1	0	1	3	0	0	0	0	2	0	0	14	0	1538.8	sp|Q96G03|PGM2_HUMANPhosphoglucomutase-2OS=HomosapiensOX=9606GN=PGM2PE=1SV=4	sp|Q96G03|PGM2_HUMANPhosphoglucomutase-2OS=HomosapiensOX=9606GN=PGM2PE=1SV=4	269	282	yes	yes	2	0.0055416	34.887				By MS/MS	By matching		By MS/MS
AFDQGADAIYDHINEGK	TFALTIIVGVMFFERAFDQGADAIYDHINE	DQGADAIYDHINEGKLWKHIKHKYENK___	R	A	F	G	K	L	3	0	1	3	0	1	1	2	1	2	0	1	0	1	0	0	0	0	1	0	0	0	17	0	1862.84	sp|Q9UDW1|QCR9_HUMANCytochromeb-c1complexsubunit9OS=HomosapiensOX=9606GN=UQCR10PE=1SV=3	sp|Q9UDW1|QCR9_HUMANCytochromeb-c1complexsubunit9OS=HomosapiensOX=9606GN=UQCR10PE=1SV=3	35	51	yes	yes	3	8.0037e-05	51.147		By matching		By MS/MS	By MS/MS	By MS/MS	By MS/MS
AFDSGIIPMEFVNK	RFGGALDAAAKMFSKAFDSGIIPMEFVNKM	KAFDSGIIPMEFVNKMKKEGKLIMGIGHRV	K	A	F	N	K	M	1	0	1	1	0	0	1	1	0	2	0	1	1	2	1	1	0	0	0	1	0	0	14	0	1566.78	sp|P53396|ACLY_HUMANATP-citratesynthaseOS=HomosapiensOX=9606GN=ACLYPE=1SV=3	sp|P53396|ACLY_HUMANATP-citratesynthaseOS=HomosapiensOX=9606GN=ACLYPE=1SV=3	949	962	yes	yes	2	2.8884e-05	78.655				By MS/MS	By MS/MS	By MS/MS	By MS/MS
AFEDEMSGR	GKDLTSVMRLLSKHRAFEDEMSGRSGHFEQ	LLSKHRAFEDEMSGRSGHFEQAIKEGEDMI	R	A	F	G	R	S	1	1	0	1	0	0	2	1	0	0	0	0	1	1	0	1	0	0	0	0	0	0	9	0	1040.42	sp|Q01082|SPTB2_HUMANSpectrinbetachain,non-erythrocytic1OS=HomosapiensOX=9606GN=SPTBN1PE=1SV=2;tr|A0A087WUZ3|A0A087WUZ3_HUMANSpectrinbetachainOS=HomosapiensOX=9606GN=SPTBN1PE=1SV=1;tr|F8W6C1|F8W6C1_HUMANSpectrinbetachain,non-erythrocytic1(Fragment)OS=HomosapiensOX=9606GN=SPTBN1PE=1SV=1	sp|Q01082|SPTB2_HUMANSpectrinbetachain,non-erythrocytic1OS=HomosapiensOX=9606GN=SPTBN1PE=1SV=2	682	690	yes	no	2	0.001	72.485	By matching	By matching	By matching	By MS/MS	By MS/MS	By MS/MS	By MS/MS
AFEEAEK	IMSKLAGESESNLRKAFEEAEKNAPAIIFI	ESESNLRKAFEEAEKNAPAIIFIDELDAIA	K	A	F	E	K	N	2	0	0	0	0	0	3	0	0	0	0	1	0	1	0	0	0	0	0	0	0	0	7	0	822.376	sp|P55072|TERA_HUMANTransitionalendoplasmicreticulumATPaseOS=HomosapiensOX=9606GN=VCPPE=1SV=4	sp|P55072|TERA_HUMANTransitionalendoplasmicreticulumATPaseOS=HomosapiensOX=9606GN=VCPPE=1SV=4	289	295	yes	yes	2	0.013195	69.176				By matching	By MS/MS	By matching
AFEHSVHR	GTFDLVQLKGSTLKKAFEHSVHRYGQSTGE	KGSTLKKAFEHSVHRYGQSTGEFLQVGGIH	K	A	F	H	R	Y	1	1	0	0	0	0	1	0	2	0	0	0	0	1	0	1	0	0	0	1	0	0	8	0	981.478	sp|P21589|5NTD_HUMAN5'-nucleotidaseOS=HomosapiensOX=9606GN=NT5EPE=1SV=1;tr|H0Y3X5|H0Y3X5_HUMAN5'-nucleotidase(Fragment)OS=HomosapiensOX=9606GN=NT5EPE=1SV=1	sp|P21589|5NTD_HUMAN5'-nucleotidaseOS=HomosapiensOX=9606GN=NT5EPE=1SV=1	434	441	yes	no	3	0.02138	32.841				By matching	By matching	By MS/MS	By matching
AFELMHSGK	DEFVTHNLSFDEINKAFELMHSGKSIRTVV	FDEINKAFELMHSGKSIRTVVKI_______	K	A	F	G	K	S	1	0	0	0	0	0	1	1	1	0	1	1	1	1	0	1	0	0	0	0	0	0	9	0	1018.49	sp|P11766|ADHX_HUMANAlcoholdehydrogenaseclass-3OS=HomosapiensOX=9606GN=ADH5PE=1SV=4	sp|P11766|ADHX_HUMANAlcoholdehydrogenaseclass-3OS=HomosapiensOX=9606GN=ADH5PE=1SV=4	358	366	yes	yes	2;3	0.019157	27.329		By matching		By MS/MS	By matching	By MS/MS	By MS/MS
AFENCSEDLQER	PHGRVVNISSLQCLRAFENCSEDLQERFHS	CLRAFENCSEDLQERFHSETLTEGDLVDLM	R	A	F	E	R	F	1	1	1	1	1	1	3	0	0	0	1	0	0	1	0	1	0	0	0	0	0	0	12	0	1496.62	sp|O75828|CBR3_HUMANCarbonylreductase[NADPH]3OS=HomosapiensOX=9606GN=CBR3PE=1SV=3	sp|O75828|CBR3_HUMANCarbonylreductase[NADPH]3OS=HomosapiensOX=9606GN=CBR3PE=1SV=3	146	157	yes	yes	2	2.7585e-05	84.17				By matching	By matching	By MS/MS	By MS/MS
AFFAGSQR	RQRSGGMERPFVLARAFFAGSQRFGAVWTG	RPFVLARAFFAGSQRFGAVWTGDNTAEWDH	R	A	F	Q	R	F	2	1	0	0	0	1	0	1	0	0	0	0	0	2	0	1	0	0	0	0	0	0	8	0	882.435	sp|Q14697|GANAB_HUMANNeutralalpha-glucosidaseABOS=HomosapiensOX=9606GN=GANABPE=1SV=3;tr|F5H6X6|F5H6X6_HUMANNeutralalpha-glucosidaseABOS=HomosapiensOX=9606GN=GANABPE=1SV=1;tr|E9PKU7|E9PKU7_HUMANNeutralalpha-glucosidaseABOS=HomosapiensOX=9606GN=GANABPE=1SV=1	sp|Q14697|GANAB_HUMANNeutralalpha-glucosidaseABOS=HomosapiensOX=9606GN=GANABPE=1SV=3	603	610	no	no	2	0.053427	30.185
AFFESHPAPSAER	SVEGFAVDKMAGEVKAFFESHPAPSAERTI	VKAFFESHPAPSAERTIQQCCENILLNAAW	K	A	F	E	R	T	3	1	0	0	0	0	2	0	1	0	0	0	0	2	2	2	0	0	0	0	0	0	13	0	1444.67	tr|E9PLK3|E9PLK3_HUMANAminopeptidaseOS=HomosapiensOX=9606GN=NPEPPSPE=1SV=1;sp|P55786|PSA_HUMANPuromycin-sensitiveaminopeptidaseOS=HomosapiensOX=9606GN=NPEPPSPE=1SV=2;tr|H0YDG0|H0YDG0_HUMANPuromycin-sensitiveaminopeptidase(Fragment)OS=HomosapiensOX=9606GN=NPEPPSPE=1SV=1	tr|E9PLK3|E9PLK3_HUMANAminopeptidaseOS=HomosapiensOX=9606GN=NPEPPSPE=1SV=1	866	878	yes	no	3	0.0042066	36.847	By matching	By matching	By matching	By MS/MS	By matching	By MS/MS	By matching
AFFPCFDTPAVK	KKPFVYTQGQAVLNRAFFPCFDTPAVKYKY	LNRAFFPCFDTPAVKYKYSALIEVPDGFTA	R	A	F	V	K	Y	2	0	0	1	1	0	0	0	0	0	0	1	0	3	2	0	1	0	0	1	0	0	12	0	1398.66	sp|Q9H4A4|AMPB_HUMANAminopeptidaseBOS=HomosapiensOX=9606GN=RNPEPPE=1SV=2;tr|A6NKB8|A6NKB8_HUMANAminopeptidaseBOS=HomosapiensOX=9606GN=RNPEPPE=1SV=1;tr|A0A087WU27|A0A087WU27_HUMANAminopeptidaseB(Fragment)OS=HomosapiensOX=9606GN=RNPEPPE=1SV=1;tr|C9JMZ3|C9JMZ3_HUMANAminopeptidaseB(Fragment)OS=HomosapiensOX=9606GN=RNPEPPE=1SV=1;tr|A0A087WUS4|A0A087WUS4_HUMANAminopeptidaseB(Fragment)OS=HomosapiensOX=9…	sp|Q9H4A4|AMPB_HUMANAminopeptidaseBOS=HomosapiensOX=9606GN=RNPEPPE=1SV=2	177	188	yes	no	2	0.00026542	64.297	By matching			By MS/MS	By MS/MS	By matching	By MS/MS
AFFSEVER	RDPSKQYGLKMKTSRAFFSEVERRFDAMPF	LKMKTSRAFFSEVERRFDAMPFTLRAFEDE	R	A	F	E	R	R	1	1	0	0	0	0	2	0	0	0	0	0	0	2	0	1	0	0	0	1	0	0	8	0	983.471	sp|Q9UQ80|PA2G4_HUMANProliferation-associatedprotein2G4OS=HomosapiensOX=9606GN=PA2G4PE=1SV=3;tr|F8VR77|F8VR77_HUMANProliferation-associatedprotein2G4OS=HomosapiensOX=9606GN=PA2G4PE=1SV=1	sp|Q9UQ80|PA2G4_HUMANProliferation-associatedprotein2G4OS=HomosapiensOX=9606GN=PA2G4PE=1SV=3	264	271	yes	no	2	0.017419	45.718				By MS/MS	By MS/MS	By MS/MS	By MS/MS
AFGFSHLEALLDDSK	SYIRKTRPDGNCFYRAFGFSHLEALLDDSK	AFGFSHLEALLDDSKELQRFKAVSAKSKED	R	A	F	S	K	E	2	0	0	2	0	0	1	1	1	0	3	1	0	2	0	2	0	0	0	0	0	0	15	0	1648.81	sp|Q96FW1|OTUB1_HUMANUbiquitinthioesteraseOTUB1OS=HomosapiensOX=9606GN=OTUB1PE=1SV=2;tr|J3KR44|J3KR44_HUMANUbiquitinthioesteraseOS=HomosapiensOX=9606GN=OTUB1PE=1SV=2;tr|F5GYJ8|F5GYJ8_HUMANUbiquitinthioesteraseOTUB1OS=HomosapiensOX=9606GN=OTUB1PE=1SV=1;tr|F5H6Q1|F5H6Q1_HUMANUbiquitinthioesteraseOS=HomosapiensOX=9606GN=OTUB1PE=1SV=1;tr|F5GYN4|F5GYN4_HUMANUbiquitinthioesteraseOTUB1OS=HomosapiensOX=9…	sp|Q96FW1|OTUB1_HUMANUbiquitinthioesteraseOTUB1OS=HomosapiensOX=9606GN=OTUB1PE=1SV=2	95	109	yes	no	2;3	0.00062647	57.328	By matching			By MS/MS	By MS/MS	By matching	By MS/MS
AFGFSHLEALLDDSKELQR	SYIRKTRPDGNCFYRAFGFSHLEALLDDSK	SHLEALLDDSKELQRFKAVSAKSKEDLVSQ	R	A	F	Q	R	F	2	1	0	2	0	1	2	1	1	0	4	1	0	2	0	2	0	0	0	0	0	0	19	1	2175.1	sp|Q96FW1|OTUB1_HUMANUbiquitinthioesteraseOTUB1OS=HomosapiensOX=9606GN=OTUB1PE=1SV=2;tr|J3KR44|J3KR44_HUMANUbiquitinthioesteraseOS=HomosapiensOX=9606GN=OTUB1PE=1SV=2;tr|F5GYJ8|F5GYJ8_HUMANUbiquitinthioesteraseOTUB1OS=HomosapiensOX=9606GN=OTUB1PE=1SV=1;tr|F5H6Q1|F5H6Q1_HUMANUbiquitinthioesteraseOS=HomosapiensOX=9606GN=OTUB1PE=1SV=1;tr|F5GYN4|F5GYN4_HUMANUbiquitinthioesteraseOTUB1OS=HomosapiensOX=9…	sp|Q96FW1|OTUB1_HUMANUbiquitinthioesteraseOTUB1OS=HomosapiensOX=9606GN=OTUB1PE=1SV=2	95	113	yes	no	3	0.056831	20.596				By MS/MS			By matching
AFGHHAVSLLDGGLR	DQGLYSAPRVWWMFRAFGHHAVSLLDGGLR	AFGHHAVSLLDGGLRHWLRQNLPLSSGKSQ	R	A	F	L	R	H	2	1	0	1	0	0	0	3	2	0	3	0	0	1	0	1	0	0	0	1	0	0	15	0	1548.82	tr|B1AH49|B1AH49_HUMAN3-mercaptopyruvatesulfurtransferaseOS=HomosapiensOX=9606GN=MPSTPE=1SV=1;sp|P25325|THTM_HUMAN3-mercaptopyruvatesulfurtransferaseOS=HomosapiensOX=9606GN=MPSTPE=1SV=3	tr|B1AH49|B1AH49_HUMAN3-mercaptopyruvatesulfurtransferaseOS=HomosapiensOX=9606GN=MPSTPE=1SV=1	119	133	yes	no	3	0.0012312	39.509				By MS/MS
AFGPGLEGGLVNK	FRVGVTEGCDPTRVRAFGPGLEGGLVNKAN	VRAFGPGLEGGLVNKANRFTVETRGAGTGG	R	A	F	N	K	A	1	0	1	0	0	0	1	4	0	0	2	1	0	1	1	0	0	0	0	1	0	0	13	0	1257.67	sp|Q14315|FLNC_HUMANFilamin-COS=HomosapiensOX=9606GN=FLNCPE=1SV=3	sp|Q14315|FLNC_HUMANFilamin-COS=HomosapiensOX=9606GN=FLNCPE=1SV=3	1355	1367	yes	yes	2	1.3742e-05	76.228	By MS/MS	By matching	By matching	By MS/MS	By MS/MS	By MS/MS	By MS/MS
AFGPGLEPTGCIVDKPAEFTIDAR	HILPAPPDCFPDKVKAFGPGLEPTGCIVDK	GCIVDKPAEFTIDARAAGKGDLKLYAQDAD	K	A	F	A	R	A	3	1	0	2	1	0	2	3	0	2	1	1	0	2	3	0	2	0	0	1	0	0	24	1	2560.26	sp|Q14315|FLNC_HUMANFilamin-COS=HomosapiensOX=9606GN=FLNCPE=1SV=3	sp|Q14315|FLNC_HUMANFilamin-COS=HomosapiensOX=9606GN=FLNCPE=1SV=3	672	695	yes	yes	3	1.2927e-05	42.746				By MS/MS	By MS/MS	By matching	By MS/MS
AFGPGLQGGSAGSPAR	FPLEAVAPTKPSKVKAFGPGLQGGSAGSPA	FGPGLQGGSAGSPARFTIDTKGAGTGGLGL	K	A	F	A	R	F	3	1	0	0	0	1	0	5	0	0	1	0	0	1	2	2	0	0	0	0	0	0	16	0	1428.71	sp|P21333|FLNA_HUMANFilamin-AOS=HomosapiensOX=9606GN=FLNAPE=1SV=4;tr|Q60FE5|Q60FE5_HUMANFilamin-AOS=HomosapiensOX=9606GN=FLNAPE=1SV=1;tr|A0A087WWY3|A0A087WWY3_HUMANFilamin-AOS=HomosapiensOX=9606GN=FLNAPE=1SV=1	sp|P21333|FLNA_HUMANFilamin-AOS=HomosapiensOX=9606GN=FLNAPE=1SV=4	1072	1087	yes	no	2	5.2289e-12	109.24				By MS/MS	By MS/MS	By MS/MS	By MS/MS
AFGSPFGLEEPQWVPDKECR	LVRSPSGLRMVPEHRAFGSPFGLEEPQWVP	FGLEEPQWVPDKECRRCMQCDAKFDFLTRK	R	A	F	C	R	R	1	1	0	1	1	1	3	2	0	0	1	1	0	2	3	1	0	1	0	1	0	0	20	1	2348.09	tr|G3V2M2|G3V2M2_HUMANZincfingerFYVEdomain-containingprotein21OS=HomosapiensOX=9606GN=ZFYVE21PE=1SV=1;sp|Q9BQ24|ZFY21_HUMANZincfingerFYVEdomain-containingprotein21OS=HomosapiensOX=9606GN=ZFYVE21PE=1SV=1	tr|G3V2M2|G3V2M2_HUMANZincfingerFYVEdomain-containingprotein21OS=HomosapiensOX=9606GN=ZFYVE21PE=1SV=1	29	48	yes	no	3	0.0023239	31.462				By MS/MS	By matching	By matching	By matching
AFGYYGPLR	VGNLGNNGNKTELERAFGYYGPLRSVWVAR	KTELERAFGYYGPLRSVWVARNPPGFAFVE	R	A	F	L	R	S	1	1	0	0	0	0	0	2	0	0	1	0	0	1	1	0	0	0	2	0	0	0	9	0	1042.52	tr|A0A087X2D0|A0A087X2D0_HUMANSerine/arginine-rich-splicingfactor3OS=HomosapiensOX=9606GN=SRSF3PE=1SV=1;sp|P84103|SRSF3_HUMANSerine/arginine-richsplicingfactor3OS=HomosapiensOX=9606GN=SRSF3PE=1SV=1	tr|A0A087X2D0|A0A087X2D0_HUMANSerine/arginine-rich-splicingfactor3OS=HomosapiensOX=9606GN=SRSF3PE=1SV=1	29	37	yes	no	2	0.0031973	74.415				By MS/MS	By MS/MS	By matching	By MS/MS
AFHNEAQVNPER	VNAAQDSTDLVAKLRAFHNEAQVNPERKNL	KLRAFHNEAQVNPERKNLKWIGLDLSNGKP	R	A	F	E	R	K	2	1	2	0	0	1	2	0	1	0	0	0	0	1	1	0	0	0	0	1	0	0	12	0	1410.66	sp|P17987|TCPA_HUMANT-complexprotein1subunitalphaOS=HomosapiensOX=9606GN=TCP1PE=1SV=1;tr|F5H282|F5H282_HUMANT-complexprotein1subunitalphaOS=HomosapiensOX=9606GN=TCP1PE=1SV=1;tr|E7EQR6|E7EQR6_HUMANT-complexprotein1subunitalphaOS=HomosapiensOX=9606GN=TCP1PE=1SV=1	sp|P17987|TCPA_HUMANT-complexprotein1subunitalphaOS=HomosapiensOX=9606GN=TCP1PE=1SV=1	469	480	yes	no	2;3	5.5715e-05	78.655		By matching	By matching	By MS/MS	By MS/MS	By MS/MS	By MS/MS
AFHPDLEFVGK	VIGHYAGEDATDAFRAFHPDLEFVGKFLKP	DAFRAFHPDLEFVGKFLKPLLIGELAPEEP	R	A	F	G	K	F	1	0	0	1	0	0	1	1	1	0	1	1	0	2	1	0	0	0	0	1	0	0	11	0	1258.63	sp|O95864|FADS2_HUMANAcyl-CoA6-desaturaseOS=HomosapiensOX=9606GN=FADS2PE=1SV=1	sp|O95864|FADS2_HUMANAcyl-CoA6-desaturaseOS=HomosapiensOX=9606GN=FADS2PE=1SV=1	74	84	yes	yes	3	0.018419	22.917				By matching	By matching	By matching	By MS/MS
AFIPGGPSPGSR	NSGTYNNQWMIVDYKAFIPGGPSPGSRVLT	DYKAFIPGGPSPGSRVLTILEQIPGMVVVA	K	A	F	S	R	V	1	1	0	0	0	0	0	3	0	1	0	0	0	1	3	2	0	0	0	0	0	0	12	0	1141.59	sp|Q8NHP8|PLBL2_HUMANPutativephospholipaseB-like2OS=HomosapiensOX=9606GN=PLBD2PE=1SV=2	sp|Q8NHP8|PLBL2_HUMANPutativephospholipaseB-like2OS=HomosapiensOX=9606GN=PLBD2PE=1SV=2	385	396	yes	yes	2	0.0022794	44.318				By MS/MS	By MS/MS		By matching
AFIPQLLSR	ELKEALDDVTLPRLKAFIPQLLSRLHIEAL	TLPRLKAFIPQLLSRLHIEALLHGNITKQA	K	A	F	S	R	L	1	1	0	0	0	1	0	0	0	1	2	0	0	1	1	1	0	0	0	0	0	0	9	0	1043.61	tr|A0A3B3ISG5|A0A3B3ISG5_HUMANInsulin-degradingenzymeOS=HomosapiensOX=9606GN=IDEPE=1SV=1;sp|P14735|IDE_HUMANInsulin-degradingenzymeOS=HomosapiensOX=9606GN=IDEPE=1SV=4	tr|A0A3B3ISG5|A0A3B3ISG5_HUMANInsulin-degradingenzymeOS=HomosapiensOX=9606GN=IDEPE=1SV=1	714	722	yes	no	2	0.026744	32.841					By MS/MS
AFITNIPFDVK	GNRFEPYANPTKRYRAFITNIPFDVKWQSL	KRYRAFITNIPFDVKWQSLKDLVKEKVGEV	R	A	F	V	K	W	1	0	1	1	0	0	0	0	0	2	0	1	0	2	1	0	1	0	0	1	0	0	11	0	1263.69	tr|A0A087X0X3|A0A087X0X3_HUMANHeterogeneousnuclearribonucleoproteinMOS=HomosapiensOX=9606GN=HNRNPMPE=1SV=1;sp|P52272|HNRPM_HUMANHeterogeneousnuclearribonucleoproteinMOS=HomosapiensOX=9606GN=HNRNPMPE=1SV=3;tr|M0R2T0|M0R2T0_HUMANHeterogeneousnuclearribonucleoproteinM(Fragment)OS=HomosapiensOX=9606GN=HNRNPMPE=1SV=1;tr|M0R019|M0R019_HUMANHeterogeneousnuclearribonucleoproteinM(Fragment)OS=HomosapiensO…	tr|A0A087X0X3|A0A087X0X3_HUMANHeterogeneousnuclearribonucleoproteinMOS=HomosapiensOX=9606GN=HNRNPMPE=1SV=1	73	83	yes	no	2	0.00036633	66.435	By matching			By MS/MS	By MS/MS	By MS/MS	By MS/MS
AFLADPSAFVAAAPVAAATTAAPAAAAAPAK	SVETDYTFPLAEKVKAFLADPSAFVAAAPV	AATTAAPAAAAAPAKVEAKEESEESDEDMG	K	A	F	A	K	V	17	0	0	1	0	0	0	0	0	0	1	1	0	2	4	1	2	0	0	2	0	0	31	0	2751.46	sp|P05388|RLA0_HUMAN60SacidicribosomalproteinP0OS=HomosapiensOX=9606GN=RPLP0PE=1SV=1;tr|F8VWS0|F8VWS0_HUMAN60SacidicribosomalproteinP0OS=HomosapiensOX=9606GN=RPLP0PE=1SV=1;tr|F8W1K8|F8W1K8_HUMAN60SacidicribosomalproteinP0OS=HomosapiensOX=9606GN=RPLP0PE=1SV=1	sp|P05388|RLA0_HUMAN60SacidicribosomalproteinP0OS=HomosapiensOX=9606GN=RPLP0PE=1SV=1	267	297	yes	no	2;3;4	8.7405e-09	63.145				By MS/MS	By MS/MS	By matching	By MS/MS
AFLAELEQNSPK	PTKTETVKAQAESNKAFLAELEQNSPKIQK	SNKAFLAELEQNSPKIQKVKEALAGLLVTY	K	A	F	P	K	I	2	0	1	0	0	1	2	0	0	0	2	1	0	1	1	1	0	0	0	0	0	0	12	0	1345.69	tr|H0Y390|H0Y390_HUMANMicrotubule-actincross-linkingfactor1,isoforms1/2/3/5(Fragment)OS=HomosapiensOX=9606GN=MACF1PE=1SV=1;tr|A0A590UJG2|A0A590UJG2_HUMANMicrotubule-actincross-linkingfactor1,isoforms1/2/3/5OS=HomosapiensOX=9606GN=MACF1PE=1SV=1;sp|Q9UPN3|MACF1_HUMANMicrotubule-actincross-linkingfactor1,isoforms1/2/3/5OS=HomosapiensOX=9606GN=MACF1PE=1SV=4;tr|H3BPE1|H3BPE1_HUMANMicrotubule-actincros…	tr|H0Y390|H0Y390_HUMANMicrotubule-actincross-linkingfactor1,isoforms1/2/3/5(Fragment)OS=HomosapiensOX=9606GN=MACF1PE=1SV=1	1558	1569	yes	no	2	0.013249	37.191
AFLASGPYLTHQQK	______________________________	MAFLASGPYLTHQQKVLRLYKRALRHLESW	M	A	F	Q	K	V	2	0	0	0	0	2	0	1	1	0	2	1	0	1	1	1	1	0	1	0	0	0	14	0	1559.81	tr|A0A3B3IT57|A0A3B3IT57_HUMANNADHdehydrogenase[ubiquinone]1betasubcomplexsubunit9OS=HomosapiensOX=9606GN=NDUFB9PE=1SV=1;tr|E7EWZ0|E7EWZ0_HUMANNADHdehydrogenase[ubiquinone]1betasubcomplexsubunit9OS=HomosapiensOX=9606GN=NDUFB9PE=1SV=1;sp|Q9Y6M9|NDUB9_HUMANNADHdehydrogenase[ubiquinone]1betasubcomplexsubunit9OS=HomosapiensOX=9606GN=NDUFB9PE=1SV=3;tr|E9PF49|E9PF49_HUMANNADHdehydrogenase[ubiquinone]1b…	tr|A0A3B3IT57|A0A3B3IT57_HUMANNADHdehydrogenase[ubiquinone]1betasubcomplexsubunit9OS=HomosapiensOX=9606GN=NDUFB9PE=1SV=1	2	15	yes	no	2	1.4939e-05	78.655				By matching	By MS/MS	By MS/MS	By MS/MS
AFLASPEYVNLPINGNGK	LSAYVGRLSARPKLKAFLASPEYVNLPING	ASPEYVNLPINGNGKQ______________	K	A	F	G	K	Q	2	0	3	0	0	0	1	2	0	1	2	1	0	1	2	1	0	0	1	1	0	0	18	0	1902.98	sp|P09211|GSTP1_HUMANGlutathioneS-transferasePOS=HomosapiensOX=9606GN=GSTP1PE=1SV=2;tr|A8MX94|A8MX94_HUMANGlutathioneS-transferasePOS=HomosapiensOX=9606GN=GSTP1PE=1SV=1	sp|P09211|GSTP1_HUMANGlutathioneS-transferasePOS=HomosapiensOX=9606GN=GSTP1PE=1SV=2	192	209	yes	no	2	1.161e-09	118.4				By MS/MS	By MS/MS	By MS/MS	By MS/MS
AFLDALQNQAEASSK	ELVSNLGTIARSGSKAFLDALQNQAEASSK	AFLDALQNQAEASSKIIGQFGVGFYSAFMV	K	A	F	S	K	I	4	0	1	1	0	2	1	0	0	0	2	1	0	1	0	2	0	0	0	0	0	0	15	0	1591.78	sp|Q12931|TRAP1_HUMANHeatshockprotein75kDa,mitochondrialOS=HomosapiensOX=9606GN=TRAP1PE=1SV=3	sp|Q12931|TRAP1_HUMANHeatshockprotein75kDa,mitochondrialOS=HomosapiensOX=9606GN=TRAP1PE=1SV=3	182	196	yes	yes	2	0.00017017	78.692		By matching		By MS/MS		By matching
AFLFDVVSK	ENLLNIFISNSGIEKAFLFDVVSKIYIATD	NSGIEKAFLFDVVSKIYIATDSSPVDMQSY	K	A	F	S	K	I	1	0	0	1	0	0	0	0	0	0	1	1	0	2	0	1	0	0	0	2	0	0	9	0	1024.56	sp|Q9HB90|RRAGC_HUMANRas-relatedGTP-bindingproteinCOS=HomosapiensOX=9606GN=RRAGCPE=1SV=1;sp|Q9NQL2|RRAGD_HUMANRas-relatedGTP-bindingproteinDOS=HomosapiensOX=9606GN=RRAGDPE=1SV=1	sp|Q9HB90|RRAGC_HUMANRas-relatedGTP-bindingproteinCOS=HomosapiensOX=9606GN=RRAGCPE=1SV=1	259	267	yes	no	2	0.023649	34.253	By matching				By matching	By matching	By MS/MS
AFLFVNK	GEPAEIKIIREAYKKAFLFVNKGLNTDELG	IIREAYKKAFLFVNKGLNTDELGQKEEAKN	K	A	F	N	K	G	1	0	1	0	0	0	0	0	0	0	1	1	0	2	0	0	0	0	0	1	0	0	7	0	837.475	sp|Q8N0X7|SPART_HUMANSpartinOS=HomosapiensOX=9606GN=SPARTPE=1SV=1	sp|Q8N0X7|SPART_HUMANSpartinOS=HomosapiensOX=9606GN=SPARTPE=1SV=1	23	29	yes	yes	2	0.057597	40.921				By matching	By MS/MS		By matching
AFLGELK	VHPSEMINNAENLFRAFLGELKTQMTSAVR	NNAENLFRAFLGELKTQMTSAVREPKLPVL	R	A	F	L	K	T	1	0	0	0	0	0	1	1	0	0	2	1	0	1	0	0	0	0	0	0	0	0	7	0	776.443	sp|P78527|PRKDC_HUMANDNA-dependentproteinkinasecatalyticsubunitOS=HomosapiensOX=9606GN=PRKDCPE=1SV=3	sp|P78527|PRKDC_HUMANDNA-dependentproteinkinasecatalyticsubunitOS=HomosapiensOX=9606GN=PRKDCPE=1SV=3	199	205	yes	yes	2	0.052574	43	By matching		By matching	By matching	By matching	By matching	By matching
AFLHVPAK	RLPLEGNTMRKTEAKAFLHVPAKVIIGLAF	MRKTEAKAFLHVPAKVIIGLAFDCVDKMVY	K	A	F	A	K	V	2	0	0	0	0	0	0	0	1	0	1	1	0	1	1	0	0	0	0	1	0	0	8	0	881.512	sp|P14543|NID1_HUMANNidogen-1OS=HomosapiensOX=9606GN=NID1PE=1SV=3	sp|P14543|NID1_HUMANNidogen-1OS=HomosapiensOX=9606GN=NID1PE=1SV=3	971	978	yes	yes	3	0.037392	24.819	By matching	By matching		By matching	By matching
AFLIEEQK	GGSMCAKCVRDRIKRAFLIEEQKIVVKVLK	VRDRIKRAFLIEEQKIVVKVLKAQAQSQKA	R	A	F	Q	K	I	1	0	0	0	0	1	2	0	0	1	1	1	0	1	0	0	0	0	0	0	0	0	8	0	976.523	sp|P49207|RL34_HUMAN60SribosomalproteinL34OS=HomosapiensOX=9606GN=RPL34PE=1SV=3	sp|P49207|RL34_HUMAN60SribosomalproteinL34OS=HomosapiensOX=9606GN=RPL34PE=1SV=3	94	101	yes	yes	2	0.017419	45.718	By matching	By matching	By matching	By matching		By MS/MS	By matching
AFLQGGQEATDIALLLR	QSALDCMSVEVGRLRAFLQGGQEATDIALL	LQGGQEATDIALLLRDLETSCSDIRQFCKK	R	A	F	L	R	D	3	1	0	1	0	2	1	2	0	1	4	0	0	1	0	0	1	0	0	0	0	0	17	0	1814.99	tr|E7EX90|E7EX90_HUMANDynactinsubunit1OS=HomosapiensOX=9606GN=DCTN1PE=1SV=1;sp|Q14203|DCTN1_HUMANDynactinsubunit1OS=HomosapiensOX=9606GN=DCTN1PE=1SV=3;tr|Q6AWB1|Q6AWB1_HUMANDynactinsubunit1OS=HomosapiensOX=9606GN=DCTN1PE=1SV=1	tr|E7EX90|E7EX90_HUMANDynactinsubunit1OS=HomosapiensOX=9606GN=DCTN1PE=1SV=1	752	768	yes	no	3	4.4424e-05	44.294				By MS/MS	By matching		By matching
AFLTLAEDILR	RFFETSAKANINIEKAFLTLAEDILRKTPV	NIEKAFLTLAEDILRKTPVKEPNSENVDIS	K	A	F	L	R	K	2	1	0	1	0	0	1	0	0	1	3	0	0	1	0	0	1	0	0	0	0	0	11	0	1260.71	sp|P61026|RAB10_HUMANRas-relatedproteinRab-10OS=HomosapiensOX=9606GN=RAB10PE=1SV=1	sp|P61026|RAB10_HUMANRas-relatedproteinRab-10OS=HomosapiensOX=9606GN=RAB10PE=1SV=1	162	172	yes	yes	2	0.0018952	47.823				By matching	By MS/MS	By matching	By MS/MS
AFNDPFIQK	HANNTVSNFKRFHGRAFNDPFIQKEKENLS	KRFHGRAFNDPFIQKEKENLSYDLVPLKNG	R	A	F	Q	K	E	1	0	1	1	0	1	0	0	0	1	0	1	0	2	1	0	0	0	0	0	0	0	9	0	1078.54	sp|Q92598|HS105_HUMANHeatshockprotein105kDaOS=HomosapiensOX=9606GN=HSPH1PE=1SV=1;tr|A0A0A0MSM0|A0A0A0MSM0_HUMANHeatshockprotein105kDaOS=HomosapiensOX=9606GN=HSPH1PE=1SV=1;tr|R4GN69|R4GN69_HUMANHeatshockprotein105kDaOS=HomosapiensOX=9606GN=HSPH1PE=1SV=1	sp|Q92598|HS105_HUMANHeatshockprotein105kDaOS=HomosapiensOX=9606GN=HSPH1PE=1SV=1	74	82	yes	no	2	0.017281	37.159				By matching	By matching	By matching	By MS/MS
AFNFLNEIK	IVYLCITDDDFERSRAFNFLNEIKKRFQTT	DFERSRAFNFLNEIKKRFQTTYGSRAQTAL	R	A	F	I	K	K	1	0	2	0	0	0	1	0	0	1	1	1	0	2	0	0	0	0	0	0	0	0	9	0	1094.58	sp|P51809|VAMP7_HUMANVesicle-associatedmembraneprotein7OS=HomosapiensOX=9606GN=VAMP7PE=1SV=3	sp|P51809|VAMP7_HUMANVesicle-associatedmembraneprotein7OS=HomosapiensOX=9606GN=VAMP7PE=1SV=3	75	83	yes	yes	2	0.0096468	49.418	By matching			By MS/MS	By matching	By matching	By matching
AFPAWADTSVLSR	ATKAEMDAAIASCKRAFPAWADTSVLSRQQ	KRAFPAWADTSVLSRQQVLLRYQQLIKENL	R	A	F	S	R	Q	3	1	0	1	0	0	0	0	0	0	1	0	0	1	1	2	1	1	0	1	0	0	13	0	1419.71	sp|Q02252|MMSA_HUMANMethylmalonate-semialdehydedehydrogenase[acylating],mitochondrialOS=HomosapiensOX=9606GN=ALDH6A1PE=1SV=2	sp|Q02252|MMSA_HUMANMethylmalonate-semialdehydedehydrogenase[acylating],mitochondrialOS=HomosapiensOX=9606GN=ALDH6A1PE=1SV=2	89	101	yes	yes	2	0.0010796	49.5		By matching	By matching	By MS/MS	By matching		By MS/MS
AFPCWDEPAIK	RYAAVTQFEATDARRAFPCWDEPAIKATFD	DARRAFPCWDEPAIKATFDISLVVPKDRVA	R	A	F	I	K	A	2	0	0	1	1	0	1	0	0	1	0	1	0	1	2	0	0	1	0	0	0	0	11	0	1332.62	tr|E9PLK3|E9PLK3_HUMANAminopeptidaseOS=HomosapiensOX=9606GN=NPEPPSPE=1SV=1;sp|P55786|PSA_HUMANPuromycin-sensitiveaminopeptidaseOS=HomosapiensOX=9606GN=NPEPPSPE=1SV=2;tr|E9PP11|E9PP11_HUMANPuromycin-sensitiveaminopeptidase(Fragment)OS=HomosapiensOX=9606GN=NPEPPSPE=1SV=1	tr|E9PLK3|E9PLK3_HUMANAminopeptidaseOS=HomosapiensOX=9606GN=NPEPPSPE=1SV=1	183	193	yes	no	2	0.0022591	46.158
AFPMPGFDEH	QRLANLRQRVEQFARAFPMPGFDEH_____	EQFARAFPMPGFDEH_______________	R	A	F	E	H	-	1	0	0	1	0	0	1	1	1	0	0	0	1	2	2	0	0	0	0	0	0	0	10	0	1146.48	sp|P34897|GLYM_HUMANSerinehydroxymethyltransferase,mitochondrialOS=HomosapiensOX=9606GN=SHMT2PE=1SV=3	sp|P34897|GLYM_HUMANSerinehydroxymethyltransferase,mitochondrialOS=HomosapiensOX=9606GN=SHMT2PE=1SV=3	495	504	yes	yes	2	0.024875	30.504				By matching	By MS/MS	By matching	By matching
AFPNPYADYNK	______________________________	MAQRAFPNPYADYNKSLAEGYFDAAGRLTP	R	A	F	N	K	S	2	0	2	1	0	0	0	0	0	0	0	1	0	1	2	0	0	0	2	0	0	0	11	0	1298.59	tr|E9PHS0|E9PHS0_HUMANGlutathioneS-transferaseLANCL1(Fragment)OS=HomosapiensOX=9606GN=LANCL1PE=1SV=1;sp|O43813|LANC1_HUMANGlutathioneS-transferaseLANCL1OS=HomosapiensOX=9606GN=LANCL1PE=1SV=1;tr|F8WDS9|F8WDS9_HUMANGlutathioneS-transferaseLANCL1OS=HomosapiensOX=9606GN=LANCL1PE=1SV=1	tr|E9PHS0|E9PHS0_HUMANGlutathioneS-transferaseLANCL1(Fragment)OS=HomosapiensOX=9606GN=LANCL1PE=1SV=1	5	15	yes	no	2	0.02571	29.743					By matching	By matching	By MS/MS
AFQNVFAPR	PAPHSPWTAAPQYQKAFQNVFAPRNKNFNI	APQYQKAFQNVFAPRNKNFNIHGTNKHWLI	K	A	F	P	R	N	2	1	1	0	0	1	0	0	0	0	0	0	0	2	1	0	0	0	0	1	0	0	9	0	1048.55	sp|P15586|GNS_HUMANN-acetylglucosamine-6-sulfataseOS=HomosapiensOX=9606GN=GNSPE=1SV=3;tr|H7C3P4|H7C3P4_HUMANN-acetylglucosamine-6-sulfataseOS=HomosapiensOX=9606GN=GNSPE=1SV=1;tr|F6S8M0|F6S8M0_HUMANN-acetylglucosamine-6-sulfataseOS=HomosapiensOX=9606GN=GNSPE=1SV=1;tr|F5H4C6|F5H4C6_HUMANN-acetylglucosamine-6-sulfatase(Fragment)OS=HomosapiensOX=9606GN=GNSPE=1SV=8;tr|H0YFA9|H0YFA9_HUMANN-acetylglucos…	sp|P15586|GNS_HUMANN-acetylglucosamine-6-sulfataseOS=HomosapiensOX=9606GN=GNSPE=1SV=3	247	255	yes	no	2	1.3258e-11	105.12			By matching	By MS/MS	By MS/MS	By MS/MS	By MS/MS
AFQVWSDVTPLR	TPDLDPETVDDAFARAFQVWSDVTPLRFSR	FARAFQVWSDVTPLRFSRIHDGEADIMINF	R	A	F	L	R	F	1	1	0	1	0	1	0	0	0	0	1	0	0	1	1	1	1	1	0	2	0	0	12	0	1417.74	sp|P08253|MMP2_HUMAN72kDatypeIVcollagenaseOS=HomosapiensOX=9606GN=MMP2PE=1SV=2;tr|H3BR66|H3BR66_HUMAN72kDatypeIVcollagenase(Fragment)OS=HomosapiensOX=9606GN=MMP2PE=1SV=1;tr|H3BV48|H3BV48_HUMAN72kDatypeIVcollagenase(Fragment)OS=HomosapiensOX=9606GN=MMP2PE=1SV=1	sp|P08253|MMP2_HUMAN72kDatypeIVcollagenaseOS=HomosapiensOX=9606GN=MMP2PE=1SV=2	147	158	yes	no	2	2.4043e-05	98.249	By MS/MS	By MS/MS	By MS/MS		By matching		By matching
AFQYVETHGEVCPANWTPDSPTIKPSPAASK	LPVGRSVEETLRLVKAFQYVETHGEVCPAN	TPDSPTIKPSPAASKEYFQKVNQ_______	K	A	F	S	K	E	4	0	1	1	1	1	2	1	1	1	0	2	0	1	5	3	3	1	1	2	0	0	31	1	3384.61	sp|P30048|PRDX3_HUMANThioredoxin-dependentperoxidereductase,mitochondrialOS=HomosapiensOX=9606GN=PRDX3PE=1SV=3	sp|P30048|PRDX3_HUMANThioredoxin-dependentperoxidereductase,mitochondrialOS=HomosapiensOX=9606GN=PRDX3PE=1SV=3	218	248	yes	yes	3;4	9.2667e-18	54.683				By MS/MS	By matching	By MS/MS	By MS/MS
AFREEFGAEPELAVSAPGR	LRQPQVAELLAEARRAFREEFGAEPELAVS	EFGAEPELAVSAPGRVNLIGEHTDYNQGLV	R	A	F	G	R	V	4	2	0	0	0	0	4	2	0	0	1	0	0	2	2	1	0	0	0	1	0	0	19	1	2032	sp|P51570|GALK1_HUMANGalactokinaseOS=HomosapiensOX=9606GN=GALK1PE=1SV=1;tr|K7ERJ9|K7ERJ9_HUMANGalactokinaseOS=HomosapiensOX=9606GN=GALK1PE=1SV=1	sp|P51570|GALK1_HUMANGalactokinaseOS=HomosapiensOX=9606GN=GALK1PE=1SV=1	19	37	yes	no	3	0.010718	30.094							By MS/MS
AFSDPFVEAEK	NAKNTVQGFKRFHGRAFSDPFVEAEKSNLA	FHGRAFSDPFVEAEKSNLAYDIVQLPTGLT	R	A	F	E	K	S	2	0	0	1	0	0	2	0	0	0	0	1	0	2	1	1	0	0	0	1	0	0	11	0	1238.58	sp|P34932|HSP74_HUMANHeatshock70kDaprotein4OS=HomosapiensOX=9606GN=HSPA4PE=1SV=4;tr|A0A087WYC1|A0A087WYC1_HUMANHeatshock70kDaprotein4OS=HomosapiensOX=9606GN=HSPA4PE=1SV=1;tr|A0A087WTS8|A0A087WTS8_HUMANHeatshock70kDaprotein4OS=HomosapiensOX=9606GN=HSPA4PE=1SV=1	sp|P34932|HSP74_HUMANHeatshock70kDaprotein4OS=HomosapiensOX=9606GN=HSPA4PE=1SV=4	74	84	yes	no	2	0.0004059	61.56		By matching		By MS/MS	By MS/MS	By MS/MS	By matching
AFSEVPDRAPDSRPEEALDSSR	KKKYVDQSDRAGGPRAFSEVPDRAPDSRPE	RAPDSRPEEALDSSRQLQADILAATQNLKS	R	A	F	S	R	Q	3	3	0	3	0	0	3	0	0	0	1	0	0	1	3	4	0	0	0	1	0	0	22	2	2430.14	sp|Q4V9L6|TM119_HUMANTransmembraneprotein119OS=HomosapiensOX=9606GN=TMEM119PE=1SV=1	sp|Q4V9L6|TM119_HUMANTransmembraneprotein119OS=HomosapiensOX=9606GN=TMEM119PE=1SV=1	149	170	yes	yes	3;4	1.8891e-05	41.136				By MS/MS	By MS/MS	By MS/MS	By MS/MS
AFSGYLGTDQSK	FAPICNPVLCPWGKKAFSGYLGTDQSKWKA	GKKAFSGYLGTDQSKWKAYDATHLVKSYPG	K	A	F	S	K	W	1	0	0	1	0	1	0	2	0	0	1	1	0	1	0	2	1	0	1	0	0	0	12	0	1272.6	sp|P10768|ESTD_HUMANS-formylglutathionehydrolaseOS=HomosapiensOX=9606GN=ESDPE=1SV=2;tr|H7BZT7|H7BZT7_HUMANS-formylglutathionehydrolase(Fragment)OS=HomosapiensOX=9606GN=ESDPE=1SV=1;tr|X6RA14|X6RA14_HUMANS-formylglutathionehydrolaseOS=HomosapiensOX=9606GN=ESDPE=1SV=1;tr|U3KQT1|U3KQT1_HUMANS-formylglutathionehydrolase(Fragment)OS=HomosapiensOX=9606GN=ESDPE=1SV=1	sp|P10768|ESTD_HUMANS-formylglutathionehydrolaseOS=HomosapiensOX=9606GN=ESDPE=1SV=2	187	198	yes	no	2	0.001864	54.608						By matching	By matching
AFSPTTVNTGR	SLFIATNICETIVWKAFSPTTVNTGRGMEF	IVWKAFSPTTVNTGRGMEFEGAIIALFHLL	K	A	F	G	R	G	1	1	1	0	0	0	0	1	0	0	0	0	0	1	1	1	3	0	0	1	0	0	11	0	1149.58	sp|P61619|S61A1_HUMANProteintransportproteinSec61subunitalphaisoform1OS=HomosapiensOX=9606GN=SEC61A1PE=1SV=2;tr|B4DR61|B4DR61_HUMANProteintransportproteinSec61subunitalphaisoform1OS=HomosapiensOX=9606GN=SEC61A1PE=1SV=1	sp|P61619|S61A1_HUMANProteintransportproteinSec61subunitalphaisoform1OS=HomosapiensOX=9606GN=SEC61A1PE=1SV=2	195	205	yes	no	2	0.00020753	73.985				By MS/MS	By MS/MS	By matching	By MS/MS
AFSVFLFNTENK	NCHLNENIEKGLLHRAFSVFLFNTENKLLL	LHRAFSVFLFNTENKLLLQQRSDAKITFPG	R	A	F	N	K	L	1	0	2	0	0	0	1	0	0	0	1	1	0	3	0	1	1	0	0	1	0	0	12	0	1415.71	sp|Q13907|IDI1_HUMANIsopentenyl-diphosphateDelta-isomerase1OS=HomosapiensOX=9606GN=IDI1PE=1SV=2;tr|C9JD53|C9JD53_HUMANIsopentenyl-diphosphateDelta-isomerase1(Fragment)OS=HomosapiensOX=9606GN=IDI1PE=1SV=1	sp|Q13907|IDI1_HUMANIsopentenyl-diphosphateDelta-isomerase1OS=HomosapiensOX=9606GN=IDI1PE=1SV=2	53	64	yes	no	2	0.00016774	67.563		By matching		By MS/MS	By matching	By matching	By matching
AFSYYGPLR	VGNLGTGAGKGELERAFSYYGPLRTVWIAR	KGELERAFSYYGPLRTVWIARNPPGFAFVE	R	A	F	L	R	T	1	1	0	0	0	0	0	1	0	0	1	0	0	1	1	1	0	0	2	0	0	0	9	0	1072.53	tr|A0A0B4J1Z1|A0A0B4J1Z1_HUMANSerine/arginine-rich-splicingfactor7OS=HomosapiensOX=9606GN=SRSF7PE=1SV=1;tr|C9JAB2|C9JAB2_HUMANSerine/arginine-rich-splicingfactor7OS=HomosapiensOX=9606GN=SRSF7PE=1SV=1;sp|Q16629|SRSF7_HUMANSerine/arginine-richsplicingfactor7OS=HomosapiensOX=9606GN=SRSF7PE=1SV=1	tr|A0A0B4J1Z1|A0A0B4J1Z1_HUMANSerine/arginine-rich-splicingfactor7OS=HomosapiensOX=9606GN=SRSF7PE=1SV=1	30	38	yes	no	2	0.027884	38.792				By matching	By MS/MS	By matching	By matching
AFTHTAQYDEAISDYFR	SKDTSLETRRQLALKAFTHTAQYDEAISDY	THTAQYDEAISDYFRKQYSKGVSQMPLRYG	K	A	F	F	R	K	3	1	0	2	0	1	1	0	1	1	0	0	0	2	0	1	2	0	2	0	0	0	17	0	2033.91	sp|P31939|PUR9_HUMANBifunctionalpurinebiosynthesisproteinPURHOS=HomosapiensOX=9606GN=ATICPE=1SV=3;tr|C9JLK0|C9JLK0_HUMANBifunctionalpurinebiosynthesisproteinPURH(Fragment)OS=HomosapiensOX=9606GN=ATICPE=1SV=1	sp|P31939|PUR9_HUMANBifunctionalpurinebiosynthesisproteinPURHOS=HomosapiensOX=9606GN=ATICPE=1SV=3	178	194	yes	no	3	1.6605e-06	85.619				By MS/MS	By MS/MS	By matching	By MS/MS
AFTIQGAPSDSGPLR	LYEVMTKLGDQHADKAFTIQGAPSDSGPLR	AFTIQGAPSDSGPLRIAKTPSPPEEPSPLP	K	A	F	L	R	I	2	1	0	1	0	1	0	2	0	1	1	0	0	1	2	2	1	0	0	0	0	0	15	0	1515.77	sp|P49418|AMPH_HUMANAmphiphysinOS=HomosapiensOX=9606GN=AMPHPE=1SV=1	sp|P49418|AMPH_HUMANAmphiphysinOS=HomosapiensOX=9606GN=AMPHPE=1SV=1	242	256	yes	yes	2	6.4995e-05	77.379				By MS/MS	By MS/MS	By matching	By MS/MS
AFVDFLSDEIKEER	ACGCGCGSLHTDGDKAFVDFLSDEIKEERK	KAFVDFLSDEIKEERKIQKHKTLPKMSGGW	K	A	F	E	R	K	1	1	0	2	0	0	3	0	0	1	1	1	0	2	0	1	0	0	0	1	0	0	14	1	1696.83	sp|Q07021|C1QBP_HUMANComplementcomponent1Qsubcomponent-bindingprotein,mitochondrialOS=HomosapiensOX=9606GN=C1QBPPE=1SV=1	sp|Q07021|C1QBP_HUMANComplementcomponent1Qsubcomponent-bindingprotein,mitochondrialOS=HomosapiensOX=9606GN=C1QBPPE=1SV=1	81	94	yes	yes	2;3	1.4695e-12	106.01				By MS/MS	By MS/MS	By MS/MS	By MS/MS
AFVHWYVGEGMEEGEFSEAR	WARLDHKFDLMYAKRAFVHWYVGEGMEEGE	YVGEGMEEGEFSEAREDMAALEKDYEEVGA	R	A	F	A	R	E	2	1	0	0	0	0	5	3	1	0	0	0	1	2	0	1	0	1	1	2	0	0	20	0	2329.01	sp|P68366|TBA4A_HUMANTubulinalpha-4AchainOS=HomosapiensOX=9606GN=TUBA4APE=1SV=1;sp|Q9BQE3|TBA1C_HUMANTubulinalpha-1CchainOS=HomosapiensOX=9606GN=TUBA1CPE=1SV=1;tr|F5H5D3|F5H5D3_HUMANTubulinalphachainOS=HomosapiensOX=9606GN=TUBA1CPE=1SV=1	sp|Q9BQE3|TBA1C_HUMANTubulinalpha-1CchainOS=HomosapiensOX=9606GN=TUBA1CPE=1SV=1	403	422	no	no	3	4.9455e-16	98.062				By MS/MS	By matching		By matching
AFVRPSGTEDVVR	QEAINDLVKKYKLSRAFVRPSGTEDVVRVY	SRAFVRPSGTEDVVRVYAEADSQESADHLA	R	A	F	V	R	V	1	2	0	1	0	0	1	1	0	0	0	0	0	1	1	1	1	0	0	3	0	0	13	1	1431.75	tr|A0A494C0G1|A0A494C0G1_HUMANPhosphoacetylglucosaminemutaseOS=HomosapiensOX=9606GN=PGM3PE=1SV=1;sp|O95394|AGM1_HUMANPhosphoacetylglucosaminemutaseOS=HomosapiensOX=9606GN=PGM3PE=1SV=1;tr|H0Y987|H0Y987_HUMANPhosphoacetylglucosaminemutaseOS=HomosapiensOX=9606GN=PGM3PE=1SV=2;tr|A0A087WT27|A0A087WT27_HUMANPhosphoacetylglucosaminemutaseOS=HomosapiensOX=9606GN=PGM3PE=1SV=2;tr|A0A494C1Q4|A0A494C1Q4_HUMA…	tr|A0A494C0G1|A0A494C0G1_HUMANPhosphoacetylglucosaminemutaseOS=HomosapiensOX=9606GN=PGM3PE=1SV=1	452	464	yes	no	3	2.183e-05	71.548	By matching	By matching		By MS/MS	By MS/MS		By matching
AFYECLAACEGSR	TSITDMELALPDFFKAFYECLAACEGSREI	FKAFYECLAACEGSREIKDFKDFYLSIADH	K	A	F	S	R	E	3	1	0	0	2	0	2	1	0	0	1	0	0	1	0	1	0	0	1	0	0	0	13	0	1532.64	sp|O75718|CRTAP_HUMANCartilage-associatedproteinOS=HomosapiensOX=9606GN=CRTAPPE=1SV=1;tr|C9JP16|C9JP16_HUMANCartilage-associatedproteinOS=HomosapiensOX=9606GN=CRTAPPE=1SV=1	sp|O75718|CRTAP_HUMANCartilage-associatedproteinOS=HomosapiensOX=9606GN=CRTAPPE=1SV=1	239	251	yes	no	2	1.8559e-08	104.52				By MS/MS	By MS/MS	By MS/MS	By MS/MS
AFYMEEGVPYCER	HCFTCAACKTPIRNRAFYMEEGVPYCERDY	NRAFYMEEGVPYCERDYEKMFGTKCHGCDF	R	A	F	E	R	D	1	1	0	0	1	0	3	1	0	0	0	0	1	1	1	0	0	0	2	1	0	0	13	0	1649.69	sp|Q9NR12|PDLI7_HUMANPDZandLIMdomainprotein7OS=HomosapiensOX=9606GN=PDLIM7PE=1SV=1	sp|Q9NR12|PDLI7_HUMANPDZandLIMdomainprotein7OS=HomosapiensOX=9606GN=PDLIM7PE=1SV=1	378	390	yes	yes	2	6.686e-13	111.06				By MS/MS	By MS/MS	By MS/MS	By MS/MS
AFYPEEISSMVLTK	GDKPKVQVSYKGETKAFYPEEISSMVLTKM	KAFYPEEISSMVLTKMKEIAEAYLGYPVTN	K	A	F	T	K	M	1	0	0	0	0	0	2	0	0	1	1	1	1	1	1	2	1	0	1	1	0	0	14	0	1613.8	sp|P0DMV9|HS71B_HUMANHeatshock70kDaprotein1BOS=HomosapiensOX=9606GN=HSPA1BPE=1SV=1;sp|P0DMV8|HS71A_HUMANHeatshock70kDaprotein1AOS=HomosapiensOX=9606GN=HSPA1APE=1SV=1;tr|A0A0G2JIW1|A0A0G2JIW1_HUMANHeatshock70kDaprotein1BOS=HomosapiensOX=9606GN=HSPA1BPE=1SV=1;tr|Q53FA3|Q53FA3_HUMANHSPA1L(Fragment)OS=HomosapiensOX=9606GN=HSPA1LPE=1SV=1;sp|P34931|HS71L_HUMANHeatshock70kDaprotein1-likeOS=HomosapiensOX…	sp|P0DMV9|HS71B_HUMANHeatshock70kDaprotein1BOS=HomosapiensOX=9606GN=HSPA1BPE=1SV=1	113	126	no	no	2	0.00028349	59.198	By matching			By MS/MS	By MS/MS	By MS/MS	By MS/MS
AFYVNVLNEEQR	RRFNTANDDNVTQVRAFYVNVLNEEQRKRL	QVRAFYVNVLNEEQRKRLCENIAGHLKDAQ	R	A	F	Q	R	K	1	1	2	0	0	1	2	0	0	0	1	0	0	1	0	0	0	0	1	2	0	0	12	0	1480.73	sp|P04040|CATA_HUMANCatalaseOS=HomosapiensOX=9606GN=CATPE=1SV=3	sp|P04040|CATA_HUMANCatalaseOS=HomosapiensOX=9606GN=CATPE=1SV=3	445	456	yes	yes	2	8.1823e-05	94.297	By matching			By MS/MS	By matching	By matching	By matching
AGAAAGGPGVSGVCVCK	PGMECVKSRKRRKGKAGAAAGGPGVSGVCV	AAAGGPGVSGVCVCKSRYPVCGSDGTTYPS	K	A	G	C	K	S	4	0	0	0	2	0	0	5	0	0	0	1	0	0	1	1	0	0	0	3	0	0	17	0	1516.71	sp|Q16270|IBP7_HUMANInsulin-likegrowthfactor-bindingprotein7OS=HomosapiensOX=9606GN=IGFBP7PE=1SV=1	sp|Q16270|IBP7_HUMANInsulin-likegrowthfactor-bindingprotein7OS=HomosapiensOX=9606GN=IGFBP7PE=1SV=1	98	114	yes	yes	2	5.6938e-05	88.441	By MS/MS	By MS/MS	By MS/MS	By matching		By matching
AGAGADGGAVDR	APPVSELEPRRREGRAGAGADGGAVDRGLQ	EGRAGAGADGGAVDRGLQKINLSSFRTNVQ	R	A	G	D	R	G	4	1	0	2	0	0	0	4	0	0	0	0	0	0	0	0	0	0	0	1	0	0	12	0	1015.47	tr|A0A1B0GW30|A0A1B0GW30_HUMANAcidceramidaseOS=HomosapiensOX=9606GN=ASAH1PE=4SV=1	tr|A0A1B0GW30|A0A1B0GW30_HUMANAcidceramidaseOS=HomosapiensOX=9606GN=ASAH1PE=4SV=1	39	50	yes	yes	2	0.00019137	66.621							By matching
AGAGGGNDIQWCFSQVK	______________________________	AGGGNDIQWCFSQVKGAVDDDVAEADIIST	M	A	G	V	K	G	2	0	1	1	1	2	0	4	0	1	0	1	0	1	0	1	0	1	0	1	0	0	17	0	1793.82	sp|P63151|2ABA_HUMANSerine/threonine-proteinphosphatase2A55kDaregulatorysubunitBalphaisoformOS=HomosapiensOX=9606GN=PPP2R2APE=1SV=1;tr|E5RIY1|E5RIY1_HUMANSerine/threonine-proteinphosphatase2A55kDaregulatorysubunitBalphaisoformOS=HomosapiensOX=9606GN=PPP2R2APE=1SV=1;tr|E5RHQ2|E5RHQ2_HUMANSerine/threonine-proteinphosphatase2A55kDaregulatorysubunitBalphaisoformOS=HomosapiensOX=9606GN=PPP2R2APE=1SV=1…	sp|P63151|2ABA_HUMANSerine/threonine-proteinphosphatase2A55kDaregulatorysubunitBalphaisoformOS=HomosapiensOX=9606GN=PPP2R2APE=1SV=1	2	18	yes	no	2	5.546e-05	56.225				By MS/MS	By matching
AGAHLQGGAK	EYVVESTGVFTTMEKAGAHLQGGAKRVIIS	TTMEKAGAHLQGGAKRVIISAPSADAPMFV	K	A	G	A	K	R	3	0	0	0	0	1	0	3	1	0	1	1	0	0	0	0	0	0	0	0	0	0	10	0	908.483	sp|P04406|G3P_HUMANGlyceraldehyde-3-phosphatedehydrogenaseOS=HomosapiensOX=9606GN=GAPDHPE=1SV=3;tr|E7EUT5|E7EUT5_HUMANGlyceraldehyde-3-phosphatedehydrogenaseOS=HomosapiensOX=9606GN=GAPDHPE=1SV=1	sp|P04406|G3P_HUMANGlyceraldehyde-3-phosphatedehydrogenaseOS=HomosapiensOX=9606GN=GAPDHPE=1SV=3	108	117	yes	no	2;3	1.435e-111	171.38	By MS/MS		By matching	By MS/MS	By MS/MS	By MS/MS	By MS/MS
AGAIAPCEVTVPAQNTGLGPEK	IRDMLLANKVPAAARAGAIAPCEVTVPAQN	EVTVPAQNTGLGPEKTSFFQALGITTKISR	R	A	G	E	K	T	4	0	1	0	1	1	2	3	0	1	1	1	0	0	3	0	2	0	0	2	0	0	22	0	2179.09	sp|P05388|RLA0_HUMAN60SacidicribosomalproteinP0OS=HomosapiensOX=9606GN=RPLP0PE=1SV=1;tr|F8VU65|F8VU65_HUMAN60SacidicribosomalproteinP0(Fragment)OS=HomosapiensOX=9606GN=RPLP0PE=1SV=1;tr|F8VWS0|F8VWS0_HUMAN60SacidicribosomalproteinP0OS=HomosapiensOX=9606GN=RPLP0PE=1SV=1;tr|F8VPE8|F8VPE8_HUMAN60SacidicribosomalproteinP0(Fragment)OS=HomosapiensOX=9606GN=RPLP0PE=1SV=1;tr|G3V210|G3V210_HUMAN60Sacidicri…	sp|P05388|RLA0_HUMAN60SacidicribosomalproteinP0OS=HomosapiensOX=9606GN=RPLP0PE=1SV=1	113	134	yes	no	2;3	2.4566e-10	98.439	By matching	By matching	By matching	By MS/MS	By MS/MS	By MS/MS	By MS/MS
AGAISASGPELQGAGHSK	GSGAASPTGSAVDIRAGAISASGPELQGAG	ISASGPELQGAGHSKLQVTMPGIKVGGSGV	R	A	G	S	K	L	4	0	0	0	0	1	1	4	1	1	1	1	0	0	1	3	0	0	0	0	0	0	18	0	1636.82	sp|Q09666|AHNK_HUMANNeuroblastdifferentiation-associatedproteinAHNAKOS=HomosapiensOX=9606GN=AHNAKPE=1SV=2	sp|Q09666|AHNK_HUMANNeuroblastdifferentiation-associatedproteinAHNAKOS=HomosapiensOX=9606GN=AHNAKPE=1SV=2	226	243	yes	yes	2;3	2.8562e-05	53.967	By matching	By matching		By MS/MS	By MS/MS	By MS/MS	By MS/MS
AGAKPDQIGIITPYEGQR	TEAANVEKITTKLLKAGAKPDQIGIITPYE	KPDQIGIITPYEGQRSYLVQYMQFSGSLHT	K	A	G	Q	R	S	2	1	0	1	0	2	1	3	0	3	0	1	0	0	2	0	1	0	1	0	0	0	18	1	1913	sp|Q92900|RENT1_HUMANRegulatorofnonsensetranscripts1OS=HomosapiensOX=9606GN=UPF1PE=1SV=2	sp|Q92900|RENT1_HUMANRegulatorofnonsensetranscripts1OS=HomosapiensOX=9606GN=UPF1PE=1SV=2	794	811	yes	yes	3	0.00029896	45.704					By MS/MS		By MS/MS
AGALNSNDAFVLK	ANSAGATRAVEVLPKAGALNSNDAFVLKTP	PKAGALNSNDAFVLKTPSAAYLWVGTGASE	K	A	G	L	K	T	3	0	2	1	0	0	0	1	0	0	2	1	0	1	0	1	0	0	0	1	0	0	13	0	1318.69	tr|A0A0A0MS51|A0A0A0MS51_HUMANGelsolinOS=HomosapiensOX=9606GN=GSNPE=1SV=1;tr|A0A0A0MT01|A0A0A0MT01_HUMANGelsolinOS=HomosapiensOX=9606GN=GSNPE=1SV=1;sp|P06396|GELS_HUMANGelsolinOS=HomosapiensOX=9606GN=GSNPE=1SV=1;CON__Q3SX14	tr|A0A0A0MS51|A0A0A0MS51_HUMANGelsolinOS=HomosapiensOX=9606GN=GSNPE=1SV=1	551	563	yes	no	2	0.0017556	44.318	By matching	By matching	By MS/MS	By matching		By matching	By matching
AGALQCSPSDAYTK	RVQELGHGCAALVTKAGALQCSPSDAYTKK	KAGALQCSPSDAYTKKELIECARRVSEKVS	K	A	G	T	K	K	3	0	0	1	1	1	0	1	0	0	1	1	0	0	1	2	1	0	1	0	0	0	14	0	1467.67	sp|Q9Y490|TLN1_HUMANTalin-1OS=HomosapiensOX=9606GN=TLN1PE=1SV=3	sp|Q9Y490|TLN1_HUMANTalin-1OS=HomosapiensOX=9606GN=TLN1PE=1SV=3	1934	1947	yes	yes	2	2.231e-05	82.417				By MS/MS	By MS/MS	By MS/MS	By MS/MS
AGALQVCPTDSYTK	RVQDLGHGCIFLVQKAGALQVCPTDSYTKR	KAGALQVCPTDSYTKRELIECARAVTEKVS	K	A	G	T	K	R	2	0	0	1	1	1	0	1	0	0	1	1	0	0	1	1	2	0	1	1	0	0	14	0	1509.71	sp|Q9Y4G6|TLN2_HUMANTalin-2OS=HomosapiensOX=9606GN=TLN2PE=1SV=4;tr|A0A1B0GVU7|A0A1B0GVU7_HUMANTalin-2OS=HomosapiensOX=9606GN=TLN2PE=1SV=1;tr|H0YMT1|H0YMT1_HUMANTalin-2(Fragment)OS=HomosapiensOX=9606GN=TLN2PE=1SV=1	sp|Q9Y4G6|TLN2_HUMANTalin-2OS=HomosapiensOX=9606GN=TLN2PE=1SV=4	1935	1948	yes	no	2	0.0072266	32.946				By matching	By matching	By matching	By matching
AGAPVPEPPKEEQQQALEQFAAAAAHSTPVR	DQEAEPQEAAGAQGRAGAPVPEPPKEEQQQ	LEQFAAAAAHSTPVRREVTDKEQEFAARAA	R	A	G	V	R	R	8	1	0	0	0	4	4	1	1	0	1	1	0	1	5	1	1	0	0	2	0	0	31	1	3224.62	tr|A0A0A0MRA8|A0A0A0MRA8_HUMANBand4.1-likeprotein3OS=HomosapiensOX=9606GN=EPB41L3PE=1SV=1;tr|A0A0A0MSA4|A0A0A0MSA4_HUMANBand4.1-likeprotein3OS=HomosapiensOX=9606GN=EPB41L3PE=1SV=1;sp|Q9Y2J2|E41L3_HUMANBand4.1-likeprotein3OS=HomosapiensOX=9606GN=EPB41L3PE=1SV=2;tr|J3QS55|J3QS55_HUMANBand4.1-likeprotein3(Fragment)OS=HomosapiensOX=9606GN=EPB41L3PE=1SV=1;tr|J3QRQ6|J3QRQ6_HUMANBand4.1-likeprotein3(Fra…	tr|A0A0A0MRA8|A0A0A0MRA8_HUMANBand4.1-likeprotein3OS=HomosapiensOX=9606GN=EPB41L3PE=1SV=1	29	59	yes	no	4	0.035362	18.965				By MS/MS	By matching	By matching	By matching
AGAVAER	EYVDNTNLVPRLWPRAGAVAERLWSNKLTS	LVPRLWPRAGAVAERLWSNKLTSDLTFAYE	R	A	G	E	R	L	3	1	0	0	0	0	1	1	0	0	0	0	0	0	0	0	0	0	0	1	0	0	7	0	672.355	tr|H3BS10|H3BS10_HUMANBeta-hexosaminidaseOS=HomosapiensOX=9606GN=HEXAPE=1SV=1;sp|P06865|HEXA_HUMANBeta-hexosaminidasesubunitalphaOS=HomosapiensOX=9606GN=HEXAPE=1SV=2;tr|H3BP20|H3BP20_HUMANBeta-hexosaminidaseOS=HomosapiensOX=9606GN=HEXAPE=1SV=1;tr|A0A087WUJ7|A0A087WUJ7_HUMANUncharacterizedproteinOS=HomosapiensOX=9606PE=4SV=1	tr|H3BS10|H3BS10_HUMANBeta-hexosaminidaseOS=HomosapiensOX=9606GN=HEXAPE=1SV=1	477	483	yes	no	2	0.033574	51.036				By matching	By MS/MS	By matching	By matching
AGAVEQLR	ENGFSVLIAACDTFRAGAVEQLRTHTRRLS	AACDTFRAGAVEQLRTHTRRLSALHPPEKH	R	A	G	L	R	T	2	1	0	0	0	1	1	1	0	0	1	0	0	0	0	0	0	0	0	1	0	0	8	0	842.461	sp|P08240|SRPRA_HUMANSignalrecognitionparticlereceptorsubunitalphaOS=HomosapiensOX=9606GN=SRPRAPE=1SV=2	sp|P08240|SRPRA_HUMANSignalrecognitionparticlereceptorsubunitalphaOS=HomosapiensOX=9606GN=SRPRAPE=1SV=2	459	466	yes	yes	2	0.01512	47.849				By MS/MS	By matching	By matching	By matching
AGAYDFPSPEWDTVTPEAK	PFWDEDQHRLYQQIKAGAYDFPSPEWDTVT	DFPSPEWDTVTPEAKDLINKMLTINPAKRI	K	A	G	A	K	D	3	0	0	2	0	0	2	1	0	0	0	1	0	1	3	1	2	1	1	1	0	0	19	0	2079.94	tr|D6R938|D6R938_HUMANCalcium/calmodulin-dependentproteinkinase(CaMkinase)IIdelta,isoformCRA_eOS=HomosapiensOX=9606GN=CAMK2DPE=1SV=1;sp|Q13557|KCC2D_HUMANCalcium/calmodulin-dependentproteinkinasetypeIIsubunitdeltaOS=HomosapiensOX=9606GN=CAMK2DPE=1SV=3;tr|E9PBG7|E9PBG7_HUMANCalcium/calmodulin-dependentproteinkinasetypeIIsubunitdeltaOS=HomosapiensOX=9606GN=CAMK2DPE=1SV=1;tr|E9PF82|E9PF82_HUMANCalci…	tr|D6R938|D6R938_HUMANCalcium/calmodulin-dependentproteinkinase(CaMkinase)IIdelta,isoformCRA_eOS=HomosapiensOX=9606GN=CAMK2DPE=1SV=1	228	246	yes	no	2	3.5205e-06	66.533	By matching	By matching		By MS/MS	By matching	By MS/MS	By MS/MS
AGCECLNESDEHGFDNCLR	DIPKGYMDLMPFINKAGCECLNESDEHGFD	CLNESDEHGFDNCLRKDTTFLESDCDEQLL	K	A	G	L	R	K	1	1	2	2	3	0	3	2	1	0	2	0	0	1	0	1	0	0	0	0	0	0	19	0	2281.88	sp|O43396|TXNL1_HUMANThioredoxin-likeprotein1OS=HomosapiensOX=9606GN=TXNL1PE=1SV=3;tr|K7ER96|K7ER96_HUMANThioredoxin-likeprotein1(Fragment)OS=HomosapiensOX=9606GN=TXNL1PE=1SV=1;tr|K7EML9|K7EML9_HUMANThioredoxin-likeprotein1(Fragment)OS=HomosapiensOX=9606GN=TXNL1PE=1SV=1	sp|O43396|TXNL1_HUMANThioredoxin-likeprotein1OS=HomosapiensOX=9606GN=TXNL1PE=1SV=3	133	151	yes	no	3	8.2279e-08	86.455				By MS/MS	By MS/MS	By MS/MS	By MS/MS
AGCQVVAPSDMMDGR	ESRQRLAEVALAYAKAGCQVVAPSDMMDGR	AGCQVVAPSDMMDGRVEAIKEALMAHGLGN	K	A	G	G	R	V	2	1	0	2	1	1	0	2	0	0	0	0	2	0	1	1	0	0	0	2	0	0	15	0	1592.67	sp|P13716|HEM2_HUMANDelta-aminolevulinicaciddehydrataseOS=HomosapiensOX=9606GN=ALADPE=1SV=1	sp|P13716|HEM2_HUMANDelta-aminolevulinicaciddehydrataseOS=HomosapiensOX=9606GN=ALADPE=1SV=1	160	174	yes	yes	2	0.00011545	80.763			By matching	By MS/MS	By MS/MS	By matching	By MS/MS
AGDADLQVR	AWRGKAPKPGGLSLRAGDADLQVRQDVRNR	GGLSLRAGDADLQVRQDVRNRTLRAVCGQP	R	A	G	V	R	Q	2	1	0	2	0	1	0	1	0	0	1	0	0	0	0	0	0	0	0	1	0	0	9	0	943.472	tr|H0YN65|H0YN65_HUMANCarbohydratesulfotransferaseOS=HomosapiensOX=9606GN=CHST14PE=1SV=1;sp|Q8NCH0|CHSTE_HUMANCarbohydratesulfotransferase14OS=HomosapiensOX=9606GN=CHST14PE=1SV=2	tr|H0YN65|H0YN65_HUMANCarbohydratesulfotransferaseOS=HomosapiensOX=9606GN=CHST14PE=1SV=1	97	105	yes	no	2	0.0040042	52.716		By MS/MS	By matching			By matching
AGDGDGWVSLAELR	ESQARLGRIVDRMDRAGDGDGWVSLAELRA	RAGDGDGWVSLAELRAWIAHTQQRHIRDSV	R	A	G	L	R	A	2	1	0	2	0	0	1	3	0	0	2	0	0	0	0	1	0	1	0	1	0	0	14	0	1444.69	sp|Q96D15|RCN3_HUMANReticulocalbin-3OS=HomosapiensOX=9606GN=RCN3PE=1SV=1;tr|M0QZH0|M0QZH0_HUMANReticulocalbin-3(Fragment)OS=HomosapiensOX=9606GN=RCN3PE=1SV=1;tr|M0QYB8|M0QYB8_HUMANReticulocalbin-3(Fragment)OS=HomosapiensOX=9606GN=RCN3PE=1SV=1	sp|Q96D15|RCN3_HUMANReticulocalbin-3OS=HomosapiensOX=9606GN=RCN3PE=1SV=1	90	103	yes	no	2	2.4444e-13	110.86	By matching			By MS/MS	By MS/MS	By MS/MS	By MS/MS
AGDMENAENILTVMR	VTEAVFSALVTGHARAGDMENAENILTVMR	AGDMENAENILTVMRDAGIEPGPDTYLALL	R	A	G	M	R	D	2	1	2	1	0	0	2	1	0	1	1	0	2	0	0	0	1	0	0	1	0	0	15	0	1662.77	sp|P42704|LPPRC_HUMANLeucine-richPPRmotif-containingprotein,mitochondrialOS=HomosapiensOX=9606GN=LRPPRCPE=1SV=3;tr|B8ZZ38|B8ZZ38_HUMANLeucine-richPPRmotif-containingprotein,mitochondrialOS=HomosapiensOX=9606GN=LRPPRCPE=1SV=1;tr|A0A0C4DG06|A0A0C4DG06_HUMANLeucine-richPPRmotif-containingprotein,mitochondrialOS=HomosapiensOX=9606GN=LRPPRCPE=1SV=1;tr|C9JCA9|C9JCA9_HUMANLeucine-richPPRmotif-containing…	sp|P42704|LPPRC_HUMANLeucine-richPPRmotif-containingprotein,mitochondrialOS=HomosapiensOX=9606GN=LRPPRCPE=1SV=3	245	259	yes	no	2	1.0894e-29	151.1				By MS/MS	By matching	By matching
AGDREDITEPAICALR	CQVGGIEALVRTVLRAGDREDITEPAICAL	GDREDITEPAICALRHLTSRHQEAEMAQNA	R	A	G	L	R	H	3	2	0	2	1	0	2	1	0	2	1	0	0	0	1	0	1	0	0	0	0	0	16	1	1785.87	tr|A0A2R8Y804|A0A2R8Y804_HUMANCateninbeta-1OS=HomosapiensOX=9606GN=CTNNB1PE=1SV=1;tr|A0A2R8Y543|A0A2R8Y543_HUMANCateninbeta-1OS=HomosapiensOX=9606GN=CTNNB1PE=1SV=1;tr|A0A2R8YCH5|A0A2R8YCH5_HUMANCateninbeta-1(Fragment)OS=HomosapiensOX=9606GN=CTNNB1PE=1SV=1;tr|A0A2R8Y7Z0|A0A2R8Y7Z0_HUMANCateninbeta-1OS=HomosapiensOX=9606GN=CTNNB1PE=1SV=1;sp|P35222|CTNB1_HUMANCateninbeta-1OS=HomosapiensOX=9606GN=CTN…	tr|A0A2R8Y804|A0A2R8Y804_HUMANCateninbeta-1OS=HomosapiensOX=9606GN=CTNNB1PE=1SV=1	454	469	yes	no	3	0.0067882	25.319			By matching	By matching	By matching	By MS/MS	By matching
AGDTVIPLYIPQCGECK	AGIVESVGEGVTKLKAGDTVIPLYIPQCGE	DTVIPLYIPQCGECKFCLNPKTNLCQKIRV	K	A	G	C	K	F	1	0	0	1	2	1	1	2	0	2	1	1	0	0	2	0	1	0	1	1	0	0	17	0	1919.91	sp|P11766|ADHX_HUMANAlcoholdehydrogenaseclass-3OS=HomosapiensOX=9606GN=ADH5PE=1SV=4;tr|D6RFE4|D6RFE4_HUMANAlcoholdehydrogenaseclass-3OS=HomosapiensOX=9606GN=ADH5PE=1SV=1	sp|P11766|ADHX_HUMANAlcoholdehydrogenaseclass-3OS=HomosapiensOX=9606GN=ADH5PE=1SV=4	85	101	yes	no	2	1.8616e-06	107.18				By MS/MS	By MS/MS	By MS/MS	By MS/MS
AGDWQCPNPGCGNQNFAWR	GSRGNPSGGGNVQHRAGDWQCPNPGCGNQN	QCPNPGCGNQNFAWRTECNQCKAPKPEGFL	R	A	G	W	R	T	2	1	3	1	2	2	0	3	0	0	0	0	0	1	2	0	0	2	0	0	0	0	19	0	2233.92	tr|B0QYK0|B0QYK0_HUMANRNA-bindingproteinEWSOS=HomosapiensOX=9606GN=EWSR1PE=1SV=1;sp|Q01844|EWS_HUMANRNA-bindingproteinEWSOS=HomosapiensOX=9606GN=EWSR1PE=1SV=1;tr|A0A0D9SFL3|A0A0D9SFL3_HUMANRNA-bindingproteinEWSOS=HomosapiensOX=9606GN=EWSR1PE=1SV=1;tr|C9JGE3|C9JGE3_HUMANEWSRNA-bindingproteinvariant6OS=HomosapiensOX=9606GN=EWSR1PE=1SV=2	tr|B0QYK0|B0QYK0_HUMANRNA-bindingproteinEWSOS=HomosapiensOX=9606GN=EWSR1PE=1SV=1	481	499	yes	no	2;3	8.5129e-05	42.041				By matching	By MS/MS	By matching	By MS/MS
AGEAGKLEEVMQELR	TTTAADATPSGSLARAGEAGKLEEVMQELR	AGEAGKLEEVMQELRALRALVKEQGDRICR	R	A	G	L	R	A	2	1	0	0	0	1	4	2	0	0	2	1	1	0	0	0	0	0	0	1	0	0	15	1	1658.83	sp|Q9BR76|COR1B_HUMANCoronin-1BOS=HomosapiensOX=9606GN=CORO1BPE=1SV=1	sp|Q9BR76|COR1B_HUMANCoronin-1BOS=HomosapiensOX=9606GN=CORO1BPE=1SV=1	447	461	yes	yes	3	0.0012795	30.133				By MS/MS	By MS/MS
AGEAPTENPAPPTQQSSAE	PRPPNAPSQDGKEAKAGEAPTENPAPPTQQ	PTENPAPPTQQSSAE_______________	K	A	G	A	E	-	4	0	1	0	0	2	3	1	0	0	0	0	0	0	4	2	2	0	0	0	0	0	19	0	1880.84	sp|P16989|YBOX3_HUMANY-box-bindingprotein3OS=HomosapiensOX=9606GN=YBX3PE=1SV=4	sp|P16989|YBOX3_HUMANY-box-bindingprotein3OS=HomosapiensOX=9606GN=YBX3PE=1SV=4	354	372	yes	yes	2	0.048172	27.862				By matching	By MS/MS	By matching	By matching
AGEDGHPGKPGR	TGPAGARGPAGPPGKAGEDGHPGKPGRPGE	PGKAGEDGHPGKPGRPGERGVVGPQGARGF	K	A	G	G	R	P	1	1	0	1	0	0	1	4	1	0	0	1	0	0	2	0	0	0	0	0	0	0	12	1	1176.56	tr|A0A087WTA8|A0A087WTA8_HUMANCollagenalpha-2(I)chainOS=HomosapiensOX=9606GN=COL1A2PE=1SV=1;sp|P08123|CO1A2_HUMANCollagenalpha-2(I)chainOS=HomosapiensOX=9606GN=COL1A2PE=1SV=7	tr|A0A087WTA8|A0A087WTA8_HUMANCollagenalpha-2(I)chainOS=HomosapiensOX=9606GN=COL1A2PE=1SV=1	139	150	yes	no	2;3	0.00097495	94.087	By MS/MS	By MS/MS	By MS/MS
AGEDGHPGKPGRPGER	TGPAGARGPAGPPGKAGEDGHPGKPGRPGE	GEDGHPGKPGRPGERGVVGPQGARGFPGTP	K	A	G	E	R	G	1	2	0	1	0	0	2	5	1	0	0	1	0	0	3	0	0	0	0	0	0	0	16	2	1615.78	tr|A0A087WTA8|A0A087WTA8_HUMANCollagenalpha-2(I)chainOS=HomosapiensOX=9606GN=COL1A2PE=1SV=1;sp|P08123|CO1A2_HUMANCollagenalpha-2(I)chainOS=HomosapiensOX=9606GN=COL1A2PE=1SV=7	tr|A0A087WTA8|A0A087WTA8_HUMANCollagenalpha-2(I)chainOS=HomosapiensOX=9606GN=COL1A2PE=1SV=1	139	154	yes	no	2;3;4	3.0705e-49	106.49	By MS/MS	By MS/MS	By MS/MS	By matching	By matching	By matching	By matching
AGELTEDEVER	AHVVLRKADIDLTKRAGELTEDEVERVITI	LTKRAGELTEDEVERVITIMQNPRQYKIPD	R	A	G	E	R	V	1	1	0	1	0	0	4	1	0	0	1	0	0	0	0	0	1	0	0	1	0	0	11	0	1246.57	sp|P62269|RS18_HUMAN40SribosomalproteinS18OS=HomosapiensOX=9606GN=RPS18PE=1SV=3	sp|P62269|RS18_HUMAN40SribosomalproteinS18OS=HomosapiensOX=9606GN=RPS18PE=1SV=3	56	66	yes	yes	2	7.2052e-13	114.5		By matching		By MS/MS	By MS/MS		By MS/MS
AGEQLAPFLPQLVPR	SRKGAAFGFNVIATRAGEQLAPFLPQLVPR	AGEQLAPFLPQLVPRLYRYQFDPNLGIRQA	R	A	G	P	R	L	2	1	0	0	0	2	1	1	0	0	3	0	0	1	3	0	0	0	0	1	0	0	15	0	1634.91	sp|Q5VYK3|ECM29_HUMANProteasomeadapterandscaffoldproteinECM29OS=HomosapiensOX=9606GN=ECPASPE=1SV=2;tr|J3KN16|J3KN16_HUMANProteasomeadapterandscaffoldproteinECM29OS=HomosapiensOX=9606GN=ECPASPE=1SV=1	sp|Q5VYK3|ECM29_HUMANProteasomeadapterandscaffoldproteinECM29OS=HomosapiensOX=9606GN=ECPASPE=1SV=2	1112	1126	yes	no	2	0.025484	24.382				By matching	By MS/MS	By matching	By matching
AGESVELFGK	MPPQIIQFPEDQKVRAGESVELFGKVTGTQ	DQKVRAGESVELFGKVTGTQPITCTWMKFR	R	A	G	G	K	V	1	0	0	0	0	0	2	2	0	0	1	1	0	1	0	1	0	0	0	1	0	0	10	0	1035.52	sp|Q15746|MYLK_HUMANMyosinlightchainkinase,smoothmuscleOS=HomosapiensOX=9606GN=MYLKPE=1SV=4;tr|D6R9C2|D6R9C2_HUMANMyosinlightchainkinase,smoothmuscle(Fragment)OS=HomosapiensOX=9606GN=MYLKPE=1SV=1	sp|Q15746|MYLK_HUMANMyosinlightchainkinase,smoothmuscleOS=HomosapiensOX=9606GN=MYLKPE=1SV=4	1251	1260	yes	no	2	0.0045132	44.349	By matching	By matching	By matching	By MS/MS	By matching	By matching	By MS/MS
AGESVLVHGASGGVGLAACQIAR	YFTAYRALIHSACVKAGESVLVHGASGGVG	GASGGVGLAACQIARAYGLKILGTAGTEEG	K	A	G	A	R	A	5	1	0	0	1	1	1	5	1	1	2	0	0	0	0	2	0	0	0	3	0	0	23	0	2179.12	sp|Q08257|QOR_HUMANQuinoneoxidoreductaseOS=HomosapiensOX=9606GN=CRYZPE=1SV=1;tr|A6NP24|A6NP24_HUMANQuinoneoxidoreductase(Fragment)OS=HomosapiensOX=9606GN=CRYZPE=1SV=1;tr|C9JH92|C9JH92_HUMANQuinoneoxidoreductase(Fragment)OS=HomosapiensOX=9606GN=CRYZPE=1SV=1	sp|Q08257|QOR_HUMANQuinoneoxidoreductaseOS=HomosapiensOX=9606GN=CRYZPE=1SV=1	148	170	yes	no	3	4.234e-09	73.21				By MS/MS			By matching
AGEVINQPMMMAAR	PPPPEEKDEEFPEQKAGEVINQPMMMAARQ	KAGEVINQPMMMAARQLHDEARKWSSKPGI	K	A	G	A	R	Q	3	1	1	0	0	1	1	1	0	1	0	0	3	0	1	0	0	0	0	1	0	0	14	0	1517.72	sp|P18206|VINC_HUMANVinculinOS=HomosapiensOX=9606GN=VCLPE=1SV=4	sp|P18206|VINC_HUMANVinculinOS=HomosapiensOX=9606GN=VCLPE=1SV=4	890	903	yes	yes	2	4.7183e-06	96.331		By matching		By MS/MS	By MS/MS	By MS/MS	By MS/MS
AGFAGDDAPR	DIAALVVDNGSGMCKAGFAGDDAPRAVFPS	SGMCKAGFAGDDAPRAVFPSIVGRPRHQGV	K	A	G	P	R	A	3	1	0	2	0	0	0	2	0	0	0	0	0	1	1	0	0	0	0	0	0	0	10	0	975.441	sp|P60709|ACTB_HUMANActin,cytoplasmic1OS=HomosapiensOX=9606GN=ACTBPE=1SV=1;tr|A0A2R8Y793|A0A2R8Y793_HUMANActin,cytoplasmic1(Fragment)OS=HomosapiensOX=9606GN=ACTBPE=1SV=1;tr|G5E9R0|G5E9R0_HUMANActin,cytoplasmic1OS=HomosapiensOX=9606GN=ACTBPE=1SV=1;tr|E7EVS6|E7EVS6_HUMANActin,cytoplasmic1(Fragment)OS=HomosapiensOX=9606GN=ACTBPE=1SV=8;tr|A0A2R8YGF8|A0A2R8YGF8_HUMANActin,cytoplasmic1(Fragment)OS=Homo…	sp|P60709|ACTB_HUMANActin,cytoplasmic1OS=HomosapiensOX=9606GN=ACTBPE=1SV=1	19	28	no	no	2	0.00066514	69.423	By MS/MS	By MS/MS	By MS/MS	By MS/MS	By MS/MS	By MS/MS	By MS/MS
AGFGGDDAPR	ELSALVVDNGSGMCKAGFGGDDAPRAVFPS	SGMCKAGFGGDDAPRAVFPSMIGRPRHQGV	K	A	G	P	R	A	2	1	0	2	0	0	0	3	0	0	0	0	0	1	1	0	0	0	0	0	0	0	10	0	961.425	sp|Q562R1|ACTBL_HUMANBeta-actin-likeprotein2OS=HomosapiensOX=9606GN=ACTBL2PE=1SV=2	sp|Q562R1|ACTBL_HUMANBeta-actin-likeprotein2OS=HomosapiensOX=9606GN=ACTBL2PE=1SV=2	20	29	yes	yes	2	0.024377	30.687					By MS/MS	By matching
AGGADAVQTVTGGLR	______________________________	AGGADAVQTVTGGLRSLYLRKVLPLEEAYR	R	A	G	L	R	S	3	1	0	1	0	1	0	4	0	0	1	0	0	0	0	0	2	0	0	2	0	0	15	0	1371.71	sp|Q9H223|EHD4_HUMANEHdomain-containingprotein4OS=HomosapiensOX=9606GN=EHD4PE=1SV=1	sp|Q9H223|EHD4_HUMANEHdomain-containingprotein4OS=HomosapiensOX=9606GN=EHD4PE=1SV=1	15	29	yes	yes	2	0.0001078	83.397				By MS/MS	By MS/MS	By MS/MS	By MS/MS
AGGAGVPAFYTPTGYGTLVQEGGSPIK	EVELTPQGTLAERIRAGGAGVPAFYTPTGY	TGYGTLVQEGGSPIKYNKDGSVAIASKPRE	R	A	G	I	K	Y	3	0	0	0	0	1	1	7	0	1	1	1	0	1	3	1	3	0	2	2	0	0	27	0	2594.3	sp|P55809|SCOT1_HUMANSuccinyl-CoA:3-ketoacidcoenzymeAtransferase1,mitochondrialOS=HomosapiensOX=9606GN=OXCT1PE=1SV=1	sp|P55809|SCOT1_HUMANSuccinyl-CoA:3-ketoacidcoenzymeAtransferase1,mitochondrialOS=HomosapiensOX=9606GN=OXCT1PE=1SV=1	147	173	yes	yes	3	0.021222	17.502				By MS/MS		By matching	By MS/MS
AGGEAGVTLGQPHLSR	______________________________	GGEAGVTLGQPHLSRQDLTTLDVTKLTPLS	M	A	G	S	R	Q	2	1	0	0	0	1	1	4	1	0	2	0	0	0	1	1	1	0	0	1	0	0	16	0	1548.8	sp|P41091|IF2G_HUMANEukaryotictranslationinitiationfactor2subunit3OS=HomosapiensOX=9606GN=EIF2S3PE=1SV=3;sp|Q2VIR3|IF2GL_HUMANEukaryotictranslationinitiationfactor2subunit3BOS=HomosapiensOX=9606GN=EIF2S3BPE=2SV=2	sp|P41091|IF2G_HUMANEukaryotictranslationinitiationfactor2subunit3OS=HomosapiensOX=9606GN=EIF2S3PE=1SV=3	2	17	yes	no	2	4.6813e-09	122.42				By MS/MS	By MS/MS	By MS/MS	By MS/MS
AGGFAPYYGDEPMDFK	GGVGAAAIAGIGGEKAGGFAPYYGDEPMDF	GGFAPYYGDEPMDFKINTDEIMTSLKSVNG	K	A	G	F	K	I	2	0	0	2	0	0	1	3	0	0	0	1	1	2	2	0	0	0	2	0	0	0	16	0	1763.75	sp|P02461|CO3A1_HUMANCollagenalpha-1(III)chainOS=HomosapiensOX=9606GN=COL3A1PE=1SV=4	sp|P02461|CO3A1_HUMANCollagenalpha-1(III)chainOS=HomosapiensOX=9606GN=COL3A1PE=1SV=4	1213	1228	yes	yes	2	0.0014551	38.021	By matching	By matching	By matching	By MS/MS	By MS/MS	By MS/MS	By MS/MS
AGGGAAEQEELHYIPIR	CGDSSPGPSASQGPRAGGGAAEQEELHYIP	GGAAEQEELHYIPIRVLGRGAFGEATLYRR	R	A	G	I	R	V	3	1	0	0	0	1	3	3	1	2	1	0	0	0	1	0	0	0	1	0	0	0	17	0	1809.9	sp|Q8TD19|NEK9_HUMANSerine/threonine-proteinkinaseNek9OS=HomosapiensOX=9606GN=NEK9PE=1SV=2;tr|G3V459|G3V459_HUMANSerine/threonine-proteinkinaseNek9OS=HomosapiensOX=9606GN=NEK9PE=1SV=1	sp|Q8TD19|NEK9_HUMANSerine/threonine-proteinkinaseNek9OS=HomosapiensOX=9606GN=NEK9PE=1SV=2	40	56	yes	no	3	4.9094e-06	81.311				By MS/MS	By MS/MS	By MS/MS	By MS/MS
AGGGAGDPGLGAAAAPAPETR	______________________________	DPGLGAAAAPAPETREHLFKVLVIGELGVG	M	A	G	T	R	E	7	1	0	1	0	0	1	6	0	0	1	0	0	0	3	0	1	0	0	0	0	0	21	0	1762.86	sp|Q13637|RAB32_HUMANRas-relatedproteinRab-32OS=HomosapiensOX=9606GN=RAB32PE=1SV=3	sp|Q13637|RAB32_HUMANRas-relatedproteinRab-32OS=HomosapiensOX=9606GN=RAB32PE=1SV=3	2	22	yes	yes	2	4.4089e-10	84.468				By matching	By MS/MS	By MS/MS	By MS/MS
AGGGGGLGAGSPALSGGQGR	______________________________	GLGAGSPALSGGQGRRRKQPPRPADFKLQV	R	A	G	G	R	R	3	1	0	0	0	1	0	10	0	0	2	0	0	0	1	2	0	0	0	0	0	0	20	0	1582.78	sp|Q6IQ22|RAB12_HUMANRas-relatedproteinRab-12OS=HomosapiensOX=9606GN=RAB12PE=1SV=3;tr|A0A3B3ITT1|A0A3B3ITT1_HUMANRas-relatedproteinRab-12OS=HomosapiensOX=9606GN=RAB12PE=1SV=1	sp|Q6IQ22|RAB12_HUMANRas-relatedproteinRab-12OS=HomosapiensOX=9606GN=RAB12PE=1SV=3	11	30	yes	no	2	4.2838e-05	42.789				By matching	By matching	By matching	By MS/MS
AGGGPTLQCPPPSSPEK	IAAGFGAYPVAAKARAGGGPTLQCPPPSSP	GGPTLQCPPPSSPEKAASLEYDYETIRNID	R	A	G	E	K	A	1	0	0	0	1	1	1	3	0	0	1	1	0	0	5	2	1	0	0	0	0	0	17	0	1678.8	sp|Q96N66|MBOA7_HUMANLysophospholipidacyltransferase7OS=HomosapiensOX=9606GN=MBOAT7PE=1SV=2	sp|Q96N66|MBOA7_HUMANLysophospholipidacyltransferase7OS=HomosapiensOX=9606GN=MBOAT7PE=1SV=2	272	288	yes	yes	2	0.00042643	45.915				By MS/MS	By MS/MS	By matching	By MS/MS
AGGIETIANEFSDR	GLDVGSQSCYIAVARAGGIETIANEFSDRC	RAGGIETIANEFSDRCTPSVISFGSKNRTI	R	A	G	D	R	C	2	1	1	1	0	0	2	2	0	2	0	0	0	1	0	1	1	0	0	0	0	0	14	0	1478.7	sp|Q92598|HS105_HUMANHeatshockprotein105kDaOS=HomosapiensOX=9606GN=HSPH1PE=1SV=1;tr|R4GN69|R4GN69_HUMANHeatshockprotein105kDaOS=HomosapiensOX=9606GN=HSPH1PE=1SV=1	sp|Q92598|HS105_HUMANHeatshockprotein105kDaOS=HomosapiensOX=9606GN=HSPH1PE=1SV=1	20	33	yes	no	2	0.00042202	58.676	By matching				By matching	By matching	By matching
AGGIETIANEYSDR	GIDLGFQSCYVAVARAGGIETIANEYSDRC	RAGGIETIANEYSDRCTPACISFGPKNRSI	R	A	G	D	R	C	2	1	1	1	0	0	2	2	0	2	0	0	0	0	0	1	1	0	1	0	0	0	14	0	1494.7	sp|P34932|HSP74_HUMANHeatshock70kDaprotein4OS=HomosapiensOX=9606GN=HSPA4PE=1SV=4;tr|A0A087WYC1|A0A087WYC1_HUMANHeatshock70kDaprotein4OS=HomosapiensOX=9606GN=HSPA4PE=1SV=1;tr|A0A087WTS8|A0A087WTS8_HUMANHeatshock70kDaprotein4OS=HomosapiensOX=9606GN=HSPA4PE=1SV=1	sp|P34932|HSP74_HUMANHeatshock70kDaprotein4OS=HomosapiensOX=9606GN=HSPA4PE=1SV=4	20	33	yes	no	2	3.6911e-05	84.658				By MS/MS	By MS/MS	By MS/MS	By MS/MS
AGGPATPLSPTR	RPRAAATMATPLPGRAGGPATPLSPTRLSR	PGRAGGPATPLSPTRLSRLQEKEELRELND	R	A	G	T	R	L	2	1	0	0	0	0	0	2	0	0	1	0	0	0	3	1	2	0	0	0	0	0	12	0	1123.6	sp|Q03252|LMNB2_HUMANLamin-B2OS=HomosapiensOX=9606GN=LMNB2PE=1SV=4	sp|Q03252|LMNB2_HUMANLamin-B2OS=HomosapiensOX=9606GN=LMNB2PE=1SV=4	29	40	yes	yes	2	0.00088052	51.268					By MS/MS		By MS/MS
AGGPTTPLSPTR	______________________________	GSRAGGPTTPLSPTRLSRLQEKEELRELND	R	A	G	T	R	L	1	1	0	0	0	0	0	2	0	0	1	0	0	0	3	1	3	0	0	0	0	0	12	0	1153.61	sp|P20700|LMNB1_HUMANLamin-B1OS=HomosapiensOX=9606GN=LMNB1PE=1SV=2;tr|E9PBF6|E9PBF6_HUMANLamin-B1OS=HomosapiensOX=9606GN=LMNB1PE=1SV=1;tr|A0A0D9SFE5|A0A0D9SFE5_HUMANLaminB1,isoformCRA_aOS=HomosapiensOX=9606GN=LMNB1PE=1SV=1;tr|A0A0D9SFY5|A0A0D9SFY5_HUMANLamin-B1(Fragment)OS=HomosapiensOX=9606GN=LMNB1PE=1SV=1	sp|P20700|LMNB1_HUMANLamin-B1OS=HomosapiensOX=9606GN=LMNB1PE=1SV=2	15	26	yes	no	2	0.0344	27.329		By matching		By matching	By matching	By matching	By matching
AGGSASAMLQPLLDNQVGFK	YSFDPVGSYQRDSFKAGGSASAMLQPLLDN	SAMLQPLLDNQVGFKNMQNVEHVPLSLDRA	K	A	G	F	K	N	3	0	1	1	0	2	0	3	0	0	3	1	1	1	1	2	0	0	0	1	0	0	20	0	2003.01	sp|P20618|PSB1_HUMANProteasomesubunitbetatype-1OS=HomosapiensOX=9606GN=PSMB1PE=1SV=2	sp|P20618|PSB1_HUMANProteasomesubunitbetatype-1OS=HomosapiensOX=9606GN=PSMB1PE=1SV=2	165	184	yes	yes	2;3	0.0028644	29.328				By MS/MS	By matching	By matching	By MS/MS
AGGTGLER	FTVGPLGEGGAHKVRAGGTGLERGVAGVPA	GGAHKVRAGGTGLERGVAGVPAEFSIWTRE	R	A	G	E	R	G	1	1	0	0	0	0	1	3	0	0	1	0	0	0	0	0	1	0	0	0	0	0	8	0	759.388	sp|Q14315|FLNC_HUMANFilamin-COS=HomosapiensOX=9606GN=FLNCPE=1SV=3	sp|Q14315|FLNC_HUMANFilamin-COS=HomosapiensOX=9606GN=FLNCPE=1SV=3	2319	2326	yes	yes	2	0.016655	46.426				By MS/MS	By matching	By MS/MS	By MS/MS
AGIEGPLLASDVGR	RPLLPKDMERLTSLRAGIEGPLLASDVGRD	RAGIEGPLLASDVGRDRSAASPVVSSMPER	R	A	G	G	R	D	2	1	0	1	0	0	1	3	0	1	2	0	0	0	1	1	0	0	0	1	0	0	14	0	1353.73	sp|P18583|SON_HUMANProteinSONOS=HomosapiensOX=9606GN=SONPE=1SV=4;tr|H7C1M2|H7C1M2_HUMANProteinSON(Fragment)OS=HomosapiensOX=9606GN=SONPE=1SV=1	sp|P18583|SON_HUMANProteinSONOS=HomosapiensOX=9606GN=SONPE=1SV=4	1750	1763	yes	no	2	0.00058885	69.01				By MS/MS	By MS/MS	By matching	By MS/MS
AGIFQPHVR	GLSETILAVGLVKPKAGIFQPHVRHLLVLA	GLVKPKAGIFQPHVRHLLVLATPVDIVILG	K	A	G	V	R	H	1	1	0	0	0	1	0	1	1	1	0	0	0	1	1	0	0	0	0	1	0	0	9	0	1023.56	tr|E9PF10|E9PF10_HUMANNuclearporecomplexproteinNup155OS=HomosapiensOX=9606GN=NUP155PE=1SV=1;sp|O75694|NU155_HUMANNuclearporecomplexproteinNup155OS=HomosapiensOX=9606GN=NUP155PE=1SV=1	tr|E9PF10|E9PF10_HUMANNuclearporecomplexproteinNup155OS=HomosapiensOX=9606GN=NUP155PE=1SV=1	154	162	yes	no	3	0.022425	30.254				By matching			By MS/MS
AGIIASAR	VDHGKSTLTDSLVCKAGIIASARAGETRFT	TDSLVCKAGIIASARAGETRFTDTRKDEQE	K	A	G	A	R	A	3	1	0	0	0	0	0	1	0	2	0	0	0	0	0	1	0	0	0	0	0	0	8	0	757.445	sp|P13639|EF2_HUMANElongationfactor2OS=HomosapiensOX=9606GN=EEF2PE=1SV=4	sp|P13639|EF2_HUMANElongationfactor2OS=HomosapiensOX=9606GN=EEF2PE=1SV=4	43	50	yes	yes	2	0.060685	29.149	By matching	By matching		By MS/MS	By matching		By matching
AGIIQDTWHK	NEGEAQRLIEILSEKAGIIQDTWHKATQKG	ILSEKAGIIQDTWHKATQKGDPVAILKRQL	K	A	G	H	K	A	1	0	0	1	0	1	0	1	1	2	0	1	0	0	0	0	1	1	0	0	0	0	10	0	1167.6	sp|Q9P2E9|RRBP1_HUMANRibosome-bindingprotein1OS=HomosapiensOX=9606GN=RRBP1PE=1SV=5;tr|A0A087WVV2|A0A087WVV2_HUMANRibosome-bindingprotein1OS=HomosapiensOX=9606GN=RRBP1PE=1SV=1;tr|F8W7S5|F8W7S5_HUMANRibosome-bindingprotein1OS=HomosapiensOX=9606GN=RRBP1PE=1SV=1	sp|Q9P2E9|RRBP1_HUMANRibosome-bindingprotein1OS=HomosapiensOX=9606GN=RRBP1PE=1SV=5	678	687	yes	no	3	0.051895	18.268				By matching	By MS/MS	By matching	By matching
AGIISTVEVLK	VDRLGLQNDLFSLARAGIISTVEVLKVMEA	SLARAGIISTVEVLKVMEAFVNEPNYTVWS	R	A	G	L	K	V	1	0	0	0	0	0	1	1	0	2	1	1	0	0	0	1	1	0	0	2	0	0	11	0	1128.68	tr|E9PLK3|E9PLK3_HUMANAminopeptidaseOS=HomosapiensOX=9606GN=NPEPPSPE=1SV=1;sp|P55786|PSA_HUMANPuromycin-sensitiveaminopeptidaseOS=HomosapiensOX=9606GN=NPEPPSPE=1SV=2	tr|E9PLK3|E9PLK3_HUMANAminopeptidaseOS=HomosapiensOX=9606GN=NPEPPSPE=1SV=1	624	634	yes	no	2	0.031653	28.727				By matching	By matching	By matching	By matching
AGKEPGLQIWR	PWPNSMVVEHPEFLKAGKEPGLQIWRVEKF	EFLKAGKEPGLQIWRVEKFDLVPVPTNLYG	K	A	G	W	R	V	1	1	0	0	0	1	1	2	0	1	1	1	0	0	1	0	0	1	0	0	0	0	11	1	1253.69	tr|A0A0A0MS51|A0A0A0MS51_HUMANGelsolinOS=HomosapiensOX=9606GN=GSNPE=1SV=1;tr|A0A0A0MT01|A0A0A0MT01_HUMANGelsolinOS=HomosapiensOX=9606GN=GSNPE=1SV=1;sp|P06396|GELS_HUMANGelsolinOS=HomosapiensOX=9606GN=GSNPE=1SV=1;CON__Q3SX14	tr|A0A0A0MS51|A0A0A0MS51_HUMANGelsolinOS=HomosapiensOX=9606GN=GSNPE=1SV=1	28	38	no	no	3	0.05478	22.917		By matching	By matching	By matching	By matching	By matching	By MS/MS
AGKLDPHLVLDQLR	NPNFVRCIIPNHEKKAGKLDPHLVLDQLRC	KAGKLDPHLVLDQLRCNGVLEGIRICRQGF	K	A	G	L	R	C	1	1	0	2	0	1	0	1	1	0	4	1	0	0	1	0	0	0	0	1	0	0	14	1	1573.89	sp|P35579|MYH9_HUMANMyosin-9OS=HomosapiensOX=9606GN=MYH9PE=1SV=4;sp|P35580|MYH10_HUMANMyosin-10OS=HomosapiensOX=9606GN=MYH10PE=1SV=3	sp|P35579|MYH9_HUMANMyosin-9OS=HomosapiensOX=9606GN=MYH9PE=1SV=4	680	693	no	no	3	0.0020985	37.156				By MS/MS	By MS/MS	By matching	By MS/MS
AGKPVICATQMLESMIK	KVFLAQKMMIGRCNRAGKPVICATQMLESM	KPVICATQMLESMIKKPRPTRAEGSDVANA	R	A	G	I	K	K	2	0	0	0	1	1	1	1	0	2	1	2	2	0	1	1	1	0	0	1	0	0	17	1	1875.96	sp|P14618|KPYM_HUMANPyruvatekinasePKMOS=HomosapiensOX=9606GN=PKMPE=1SV=4;tr|B4DNK4|B4DNK4_HUMANPyruvatekinaseOS=HomosapiensOX=9606GN=PKMPE=1SV=1	sp|P14618|KPYM_HUMANPyruvatekinasePKMOS=HomosapiensOX=9606GN=PKMPE=1SV=4	320	336	no	no	2;3	4.3341e-12	101.39				By MS/MS	By MS/MS	By MS/MS	By MS/MS
AGLAPLEVR	VRARVLQSFTVDSSKAGLAPLEVRVLGPRG	TVDSSKAGLAPLEVRVLGPRGLVEPVNVVD	K	A	G	V	R	V	2	1	0	0	0	0	1	1	0	0	2	0	0	0	1	0	0	0	0	1	0	0	9	0	924.539	sp|O75369|FLNB_HUMANFilamin-BOS=HomosapiensOX=9606GN=FLNBPE=1SV=2;tr|E7EN95|E7EN95_HUMANFilamin-BOS=HomosapiensOX=9606GN=FLNBPE=1SV=1	sp|O75369|FLNB_HUMANFilamin-BOS=HomosapiensOX=9606GN=FLNBPE=1SV=2	1450	1458	yes	no	2	0.037011	35.295	By matching	By matching	By matching	By matching	By matching	By MS/MS	By matching
AGLGSGLSLSGLVHPELSR	AGLLLGEAGKQLRRRAGLGSGLSLSGLVHP	SGLSLSGLVHPELSRSGELAVRALEQFATV	R	A	G	S	R	S	1	1	0	0	0	0	1	4	1	0	5	0	0	0	1	4	0	0	0	1	0	0	19	0	1849.01	sp|P49748|ACADV_HUMANVerylong-chainspecificacyl-CoAdehydrogenase,mitochondrialOS=HomosapiensOX=9606GN=ACADVLPE=1SV=1;tr|G3V1M7|G3V1M7_HUMANVerylong-chain-specificacyl-CoAdehydrogenase,mitochondrial(Fragment)OS=HomosapiensOX=9606GN=ACADVLPE=1SV=2	sp|P49748|ACADV_HUMANVerylong-chainspecificacyl-CoAdehydrogenase,mitochondrialOS=HomosapiensOX=9606GN=ACADVLPE=1SV=1	513	531	yes	no	3	0.034962	18.538				By MS/MS			By MS/MS
AGLNEMVEYITHSR	VSDPLSDLKFKEVKRAGLNEMVEYITHSRD	RAGLNEMVEYITHSRDVVTEAIYPEAVTMF	R	A	G	S	R	D	1	1	1	0	0	0	2	1	1	1	1	0	1	0	0	1	1	0	1	1	0	0	14	0	1618.78	tr|E9PFR3|E9PFR3_HUMANSerine/threonine-proteinphosphatase2A56kDaregulatorysubunitOS=HomosapiensOX=9606GN=PPP2R5DPE=1SV=1;sp|Q14738|2A5D_HUMANSerine/threonine-proteinphosphatase2A56kDaregulatorysubunitdeltaisoformOS=HomosapiensOX=9606GN=PPP2R5DPE=1SV=1;tr|H0Y8C4|H0Y8C4_HUMANSerine/threonine-proteinphosphatase2A56kDaregulatorysubunitdeltaisoform(Fragment)OS=HomosapiensOX=9606GN=PPP2R5DPE=1SV=1	tr|E9PFR3|E9PFR3_HUMANSerine/threonine-proteinphosphatase2A56kDaregulatorysubunitOS=HomosapiensOX=9606GN=PPP2R5DPE=1SV=1	139	152	yes	no	3	0.0048187	27.029				By matching	By matching	By matching	By MS/MS
AGLNSLEAVKR	______________________________	______________________________	M	A	G	K	R	K	2	1	1	0	0	0	1	1	0	0	2	1	0	0	0	1	0	0	0	1	0	0	11	1	1156.66	sp|P67936|TPM4_HUMANTropomyosinalpha-4chainOS=HomosapiensOX=9606GN=TPM4PE=1SV=3;tr|A0A2R8Y5V9|A0A2R8Y5V9_HUMANTropomyosinalpha-4chainOS=HomosapiensOX=9606GN=TPM4PE=1SV=1;tr|A0A2R8YGX3|A0A2R8YGX3_HUMANTropomyosinalpha-4chainOS=HomosapiensOX=9606GN=TPM4PE=1SV=1;tr|A0A590UJB9|A0A590UJB9_HUMANTropomyosinalpha-4chainOS=HomosapiensOX=9606GN=TPM4PE=1SV=1;tr|A0A590UK79|A0A590UK79_HUMANTropomyosinalpha-4c…	sp|P67936|TPM4_HUMANTropomyosinalpha-4chainOS=HomosapiensOX=9606GN=TPM4PE=1SV=3	2	12	yes	no	2	0.0057898	42.19	By matching		By matching	By matching	By MS/MS
AGLQFPVGR	QGGKARAKAKTRSSRAGLQFPVGRVHRLLR	KTRSSRAGLQFPVGRVHRLLRKGNYAERVG	R	A	G	G	R	V	1	1	0	0	0	1	0	2	0	0	1	0	0	1	1	0	0	0	0	1	0	0	9	0	943.524	sp|Q99878|H2A1J_HUMANHistoneH2Atype1-JOS=HomosapiensOX=9606GN=H2AC14PE=1SV=3;sp|Q96KK5|H2A1H_HUMANHistoneH2Atype1-HOS=HomosapiensOX=9606GN=HIST1H2AHPE=1SV=3;sp|Q9BTM1|H2AJ_HUMANHistoneH2A.JOS=HomosapiensOX=9606GN=H2AFJPE=1SV=1;sp|Q16777|H2A2C_HUMANHistoneH2Atype2-COS=HomosapiensOX=9606GN=HIST2H2ACPE=1SV=4;sp|Q93077|H2A1C_HUMANHistoneH2Atype1-COS=HomosapiensOX=9606GN=HIST1H2ACPE=1SV=3;sp|Q6FI13|H2…	sp|Q99878|H2A1J_HUMANHistoneH2Atype1-JOS=HomosapiensOX=9606GN=H2AC14PE=1SV=3	22	30	yes	no	2	0.00015918	73.039	By MS/MS	By MS/MS	By MS/MS	By MS/MS	By MS/MS	By MS/MS	By MS/MS
AGLVGPEFHEK	DPATSARLTVDEAVRAGLVGPEFHEKLLSA	EAVRAGLVGPEFHEKLLSAEKAVTGYRDPY	R	A	G	E	K	L	1	0	0	0	0	0	2	2	1	0	1	1	0	1	1	0	0	0	0	1	0	0	11	0	1182.6	sp|Q15149|PLEC_HUMANPlectinOS=HomosapiensOX=9606GN=PLECPE=1SV=3;tr|H0YDN1|H0YDN1_HUMANPlectinOS=HomosapiensOX=9606GN=PLECPE=1SV=9	sp|Q15149|PLEC_HUMANPlectinOS=HomosapiensOX=9606GN=PLECPE=1SV=3	3221	3231	yes	no	2	0.00070488	45.161				By MS/MS	By MS/MS	By MS/MS	By MS/MS
AGMSAEQAQGLLEK	EDITEPQSILAAAEKAGMSAEQAQGLLEKI	KAGMSAEQAQGLLEKIATPKVKNQLKETTE	K	A	G	E	K	I	3	0	0	0	0	2	2	2	0	0	2	1	1	0	0	1	0	0	0	0	0	0	14	0	1431.7	sp|Q9Y2Q3|GSTK1_HUMANGlutathioneS-transferasekappa1OS=HomosapiensOX=9606GN=GSTK1PE=1SV=3;tr|E9PFN5|E9PFN5_HUMANGlutathioneS-transferasekappaOS=HomosapiensOX=9606GN=GSTK1PE=1SV=1	sp|Q9Y2Q3|GSTK1_HUMANGlutathioneS-transferasekappa1OS=HomosapiensOX=9606GN=GSTK1PE=1SV=3	145	158	yes	no	2	2.5852e-05	93.258				By MS/MS	By MS/MS	By MS/MS	By MS/MS
AGMTHIVR	DPSKPVHLTAFLGYKAGMTHIVREVDRPGS	TAFLGYKAGMTHIVREVDRPGSKVNKKEVV	K	A	G	V	R	E	1	1	0	0	0	0	0	1	1	1	0	0	1	0	0	0	1	0	0	1	0	0	8	0	883.47	sp|P39023|RL3_HUMAN60SribosomalproteinL3OS=HomosapiensOX=9606GN=RPL3PE=1SV=2;tr|H7C422|H7C422_HUMAN60SribosomalproteinL3(Fragment)OS=HomosapiensOX=9606GN=RPL3PE=1SV=1;tr|H7C3M2|H7C3M2_HUMAN60SribosomalproteinL3(Fragment)OS=HomosapiensOX=9606GN=RPL3PE=1SV=1;tr|F8WCR1|F8WCR1_HUMAN60SribosomalproteinL3OS=HomosapiensOX=9606GN=RPL3PE=1SV=1	sp|P39023|RL3_HUMAN60SribosomalproteinL3OS=HomosapiensOX=9606GN=RPL3PE=1SV=2	51	58	yes	no	3	0.053379	26.384	By matching		By matching	By matching	By matching	By matching	By matching
AGNASKDEIDSAVK	FNSIATQGELVRSLKAGNASKDEIDSAVKM	KAGNASKDEIDSAVKMLVSLKMSYKAAAGE	K	A	G	V	K	M	3	0	1	2	0	0	1	1	0	1	0	2	0	0	0	2	0	0	0	1	0	0	14	1	1403.69	sp|P23381|SYWC_HUMANTryptophan--tRNAligase,cytoplasmicOS=HomosapiensOX=9606GN=WARS1PE=1SV=2;tr|G3V277|G3V277_HUMANTryptophanyl-tRNAsynthetase1(Fragment)OS=HomosapiensOX=9606GN=WARS1PE=1SV=1;tr|G3V2F2|G3V2F2_HUMANTryptophanyl-tRNAsynthetase1(Fragment)OS=HomosapiensOX=9606GN=WARS1PE=1SV=1;tr|G3V3R3|G3V3R3_HUMANTryptophanyl-tRNAsynthetase1(Fragment)OS=HomosapiensOX=9606GN=WARS1PE=1SV=1;tr|G3V4S4|G3V…	sp|P23381|SYWC_HUMANTryptophan--tRNAligase,cytoplasmicOS=HomosapiensOX=9606GN=WARS1PE=1SV=2	28	41	yes	no	2	0.020996	54.784				By matching	By matching	By matching	By MS/MS
AGNLGGGVVTIER	NFEQFLQERIKVNGKAGNLGGGVVTIERSK	GKAGNLGGGVVTIERSKSKITVTSEVPFSK	K	A	G	E	R	S	1	1	1	0	0	0	1	4	0	1	1	0	0	0	0	0	1	0	0	2	0	0	13	0	1241.67	tr|K7EJT5|K7EJT5_HUMAN60SribosomalproteinL22(Fragment)OS=HomosapiensOX=9606GN=RPL22PE=1SV=1;tr|K7EP65|K7EP65_HUMAN60SribosomalproteinL22(Fragment)OS=HomosapiensOX=9606GN=RPL22PE=1SV=1;tr|K7EKS7|K7EKS7_HUMANUncharacterizedproteinOS=HomosapiensOX=9606PE=1SV=1;tr|K7ELC4|K7ELC4_HUMAN60SribosomalproteinL22(Fragment)OS=HomosapiensOX=9606GN=RPL22PE=1SV=1;tr|K7EMH1|K7EMH1_HUMAN60SribosomalproteinL22(Frag…	tr|K7EJT5|K7EJT5_HUMAN60SribosomalproteinL22(Fragment)OS=HomosapiensOX=9606GN=RPL22PE=1SV=1	20	32	yes	no	2	0.0010073	50.284	By matching	By MS/MS	By matching	By MS/MS		By matching	By MS/MS
AGNNMLLVGVHGPR	AYVGQKSSFTVDCSKAGNNMLLVGVHGPRT	KAGNNMLLVGVHGPRTPCEEILVKHVGSRL	K	A	G	P	R	T	1	1	2	0	0	0	0	3	1	0	2	0	1	0	1	0	0	0	0	2	0	0	14	0	1433.76	sp|P21333|FLNA_HUMANFilamin-AOS=HomosapiensOX=9606GN=FLNAPE=1SV=4;tr|Q60FE5|Q60FE5_HUMANFilamin-AOS=HomosapiensOX=9606GN=FLNAPE=1SV=1;tr|A0A087WWY3|A0A087WWY3_HUMANFilamin-AOS=HomosapiensOX=9606GN=FLNAPE=1SV=1	sp|P21333|FLNA_HUMANFilamin-AOS=HomosapiensOX=9606GN=FLNAPE=1SV=4	2585	2598	yes	no	3	0.00093305	43.382				By matching	By matching	By matching	By MS/MS
AGNSLAASTAEETAGSAQGR	ARQLDALLEALKLKRAGNSLAASTAEETAG	AASTAEETAGSAQGRAQEAEQLLRGPLGDQ	R	A	G	G	R	A	6	1	1	0	0	1	2	3	0	0	1	0	0	0	0	3	2	0	0	0	0	0	20	0	1847.86	sp|P55268|LAMB2_HUMANLamininsubunitbeta-2OS=HomosapiensOX=9606GN=LAMB2PE=1SV=2	sp|P55268|LAMB2_HUMANLamininsubunitbeta-2OS=HomosapiensOX=9606GN=LAMB2PE=1SV=2	1675	1694	yes	yes	2	6.0274e-07	56.599
AGPESDAQYQFTGIK	______________________________	AGPESDAQYQFTGIKKYFNSYTLTGRMNCV	M	A	G	I	K	K	2	0	0	1	0	2	1	2	0	1	0	1	0	1	1	1	1	0	1	0	0	0	15	0	1610.76	sp|Q96IX5|ATPMD_HUMANATPsynthasemembranesubunitDAPIT,mitochondrialOS=HomosapiensOX=9606GN=ATP5MDPE=1SV=1	sp|Q96IX5|ATPMD_HUMANATPsynthasemembranesubunitDAPIT,mitochondrialOS=HomosapiensOX=9606GN=ATP5MDPE=1SV=1	2	16	yes	yes	2	8.5882e-07	89.301				By MS/MS	By MS/MS	By MS/MS	By MS/MS
AGPGTLSVTIEGPSK	GTTGIQSEFFINTTRAGPGTLSVTIEGPSK	AGPGTLSVTIEGPSKVKMDCQETPEGYKVM	R	A	G	S	K	V	1	0	0	0	0	0	1	3	0	1	1	1	0	0	2	2	2	0	0	1	0	0	15	0	1412.75	sp|O75369|FLNB_HUMANFilamin-BOS=HomosapiensOX=9606GN=FLNBPE=1SV=2;tr|E7EN95|E7EN95_HUMANFilamin-BOS=HomosapiensOX=9606GN=FLNBPE=1SV=1	sp|O75369|FLNB_HUMANFilamin-BOS=HomosapiensOX=9606GN=FLNBPE=1SV=2	2412	2426	yes	no	2	9.4328e-05	75.479				By MS/MS	By MS/MS	By matching	By MS/MS
AGPIWDLR	PRDLFEDELVPLFEKAGPIWDLRLMMDPLT	LVPLFEKAGPIWDLRLMMDPLTGLNRGYAF	K	A	G	L	R	L	1	1	0	1	0	0	0	1	0	1	1	0	0	0	1	0	0	1	0	0	0	0	8	0	926.497	sp|O60506|HNRPQ_HUMANHeterogeneousnuclearribonucleoproteinQOS=HomosapiensOX=9606GN=SYNCRIPPE=1SV=2;tr|B7Z645|B7Z645_HUMANHeterogeneousnuclearribonucleoproteinQOS=HomosapiensOX=9606GN=SYNCRIPPE=1SV=1;sp|O43390|HNRPR_HUMANHeterogeneousnuclearribonucleoproteinROS=HomosapiensOX=9606GN=HNRNPRPE=1SV=1;tr|B4DT28|B4DT28_HUMANHeterogeneousnuclearribonucleoproteinROS=HomosapiensOX=9606GN=HNRNPRPE=1SV=1	sp|O60506|HNRPQ_HUMANHeterogeneousnuclearribonucleoproteinQOS=HomosapiensOX=9606GN=SYNCRIPPE=1SV=2	185	192	no	no	2	0.030494	37.558				By matching	By matching		By matching
AGQAVDDFIEK	VSKLKKPRRIILLVKAGQAVDDFIEKLVPL	LLVKAGQAVDDFIEKLVPLLDTGDIIIDGG	K	A	G	E	K	L	2	0	0	2	0	1	1	1	0	1	0	1	0	1	0	0	0	0	0	1	0	0	11	0	1191.58	sp|P52209|6PGD_HUMAN6-phosphogluconatedehydrogenase,decarboxylatingOS=HomosapiensOX=9606GN=PGDPE=1SV=3;tr|K7EM49|K7EM49_HUMAN6-phosphogluconatedehydrogenase,decarboxylating(Fragment)OS=HomosapiensOX=9606GN=PGDPE=1SV=1;tr|K7EPF6|K7EPF6_HUMAN6-phosphogluconatedehydrogenase,decarboxylating(Fragment)OS=HomosapiensOX=9606GN=PGDPE=1SV=1;tr|K7EMN2|K7EMN2_HUMAN6-phosphogluconatedehydrogenase,decarboxylat…	sp|P52209|6PGD_HUMAN6-phosphogluconatedehydrogenase,decarboxylatingOS=HomosapiensOX=9606GN=PGDPE=1SV=3	77	87	yes	no	2	0.031653	28.727	By matching	By matching	By matching	By matching	By matching	By matching	By matching
AGQCVIGLQMGTNK	YSEKQERNFDDATMKAGQCVIGLQMGTNKC	KAGQCVIGLQMGTNKCASQSGMTAYGTRRH	K	A	G	N	K	C	1	0	1	0	1	2	0	3	0	1	1	1	1	0	0	0	1	0	0	1	0	0	14	0	1475.72	tr|B4DDF4|B4DDF4_HUMANCalponinOS=HomosapiensOX=9606GN=CNN2PE=1SV=1;sp|Q99439|CNN2_HUMANCalponin-2OS=HomosapiensOX=9606GN=CNN2PE=1SV=4;tr|B4DUT8|B4DUT8_HUMANCalponinOS=HomosapiensOX=9606GN=CNN2PE=1SV=1;tr|A0A087X271|A0A087X271_HUMANCalponin(Fragment)OS=HomosapiensOX=9606GN=CNN2PE=1SV=1;tr|H3BVI6|H3BVI6_HUMANCalponinOS=HomosapiensOX=9606GN=CNN2PE=1SV=2;tr|A0A087X1X5|A0A087X1X5_HUMANCalponin(Fragmen…	tr|B4DDF4|B4DDF4_HUMANCalponinOS=HomosapiensOX=9606GN=CNN2PE=1SV=1	150	163	yes	no	2	2.3708e-05	79.693				By MS/MS	By MS/MS	By matching	By MS/MS
AGQLSQGAAEEDHGCR	NDSPCNQSLPSICKKAGQLSQGAAEEDHGC	GQLSQGAAEEDHGCRKGWTWHSPSCYWLGE	K	A	G	C	R	K	3	1	0	1	1	2	2	3	1	0	1	0	0	0	0	1	0	0	0	0	0	0	16	0	1684.72	sp|Q9UBG0|MRC2_HUMANC-typemannosereceptor2OS=HomosapiensOX=9606GN=MRC2PE=1SV=2	sp|Q9UBG0|MRC2_HUMANC-typemannosereceptor2OS=HomosapiensOX=9606GN=MRC2PE=1SV=2	507	522	yes	yes	2;3	5.5526e-16	110.86				By MS/MS	By MS/MS	By MS/MS	By MS/MS
AGQSAAGAAPGGGVDTR	______________________________	QSAAGAAPGGGVDTRDAEMPATEKDLAEDA	R	A	G	T	R	D	5	1	0	1	0	1	0	5	0	0	0	0	0	0	1	1	1	0	0	1	0	0	17	0	1441.69	sp|P21333|FLNA_HUMANFilamin-AOS=HomosapiensOX=9606GN=FLNAPE=1SV=4	sp|P21333|FLNA_HUMANFilamin-AOS=HomosapiensOX=9606GN=FLNAPE=1SV=4	8	24	yes	yes	2	7.8892e-26	119.88	By MS/MS	By MS/MS	By matching	By MS/MS	By MS/MS	By MS/MS	By MS/MS
AGQSVIGLQMGTNK	YAEKQTRRFDEGKLKAGQSVIGLQMGTNKC	KAGQSVIGLQMGTNKCASQAGMTAYGTRRH	K	A	G	N	K	C	1	0	1	0	0	2	0	3	0	1	1	1	1	0	0	1	1	0	0	1	0	0	14	0	1402.72	sp|Q15417|CNN3_HUMANCalponin-3OS=HomosapiensOX=9606GN=CNN3PE=1SV=1;tr|E9PDU6|E9PDU6_HUMANCalponin(Fragment)OS=HomosapiensOX=9606GN=CNN3PE=1SV=1	sp|Q15417|CNN3_HUMANCalponin-3OS=HomosapiensOX=9606GN=CNN3PE=1SV=1	159	172	yes	no	2	0.00086946	52.79				By MS/MS	By MS/MS	By MS/MS	By MS/MS
AGQVVTIWAAGAGATHSPPTDLVWK	DPLLTYRFPPKFTLKAGQVVTIWAAGAGAT	GAGATHSPPTDLVWKAQNTWGCGNSLRTAL	K	A	G	W	K	A	5	0	0	1	0	1	0	3	1	1	1	1	0	0	2	1	3	2	0	3	0	0	25	0	2532.31	sp|P02545|LMNA_HUMANPrelamin-A/COS=HomosapiensOX=9606GN=LMNAPE=1SV=1	sp|P02545|LMNA_HUMANPrelamin-A/COS=HomosapiensOX=9606GN=LMNAPE=1SV=1	491	515	no	no	3	7.4318e-05	35.94				By MS/MS			By matching
AGSDGESIGNCPFSQR	LKEEDKEPLIELFVKAGSDGESIGNCPFSQ	GSDGESIGNCPFSQRLFMILWLKGVVFSVT	K	A	G	Q	R	L	1	1	1	1	1	1	1	3	0	1	0	0	0	1	1	3	0	0	0	0	0	0	16	0	1680.72	sp|Q9Y696|CLIC4_HUMANChlorideintracellularchannelprotein4OS=HomosapiensOX=9606GN=CLIC4PE=1SV=4	sp|Q9Y696|CLIC4_HUMANChlorideintracellularchannelprotein4OS=HomosapiensOX=9606GN=CLIC4PE=1SV=4	25	40	yes	yes	2	1.555e-51	140.31	By MS/MS	By MS/MS	By MS/MS	By MS/MS	By MS/MS	By MS/MS	By MS/MS
AGSPTLLNCLMYK	ESDYFTPQGEFRVDKAGSPTLLNCLMYKMS	DKAGSPTLLNCLMYKMSYYRFGEMQLDFRT	K	A	G	Y	K	M	1	0	1	0	1	0	0	1	0	0	3	1	1	0	1	1	1	0	1	0	0	0	13	0	1466.73	sp|Q8TCJ2|STT3B_HUMANDolichyl-diphosphooligosaccharide--proteinglycosyltransferasesubunitSTT3BOS=HomosapiensOX=9606GN=STT3BPE=1SV=1	sp|Q8TCJ2|STT3B_HUMANDolichyl-diphosphooligosaccharide--proteinglycosyltransferasesubunitSTT3BOS=HomosapiensOX=9606GN=STT3BPE=1SV=1	707	719	yes	yes	2	0.00023274	64.297							By MS/MS
AGTGVDNVDLEAATR	ADVINAAEKLQVVGRAGTGVDNVDLEAATR	AGTGVDNVDLEAATRKGILVMNTPNGNSLS	R	A	G	T	R	K	3	1	1	2	0	0	1	2	0	0	1	0	0	0	0	0	2	0	0	2	0	0	15	0	1487.72	tr|A0A286YF22|A0A286YF22_HUMAND-3-phosphoglyceratedehydrogenaseOS=HomosapiensOX=9606GN=PHGDHPE=1SV=1;sp|O43175|SERA_HUMAND-3-phosphoglyceratedehydrogenaseOS=HomosapiensOX=9606GN=PHGDHPE=1SV=4;tr|A0A2C9F2M7|A0A2C9F2M7_HUMAND-3-phosphoglyceratedehydrogenaseOS=HomosapiensOX=9606GN=PHGDHPE=1SV=1;tr|A0A286YFA2|A0A286YFA2_HUMAND-3-phosphoglyceratedehydrogenaseOS=HomosapiensOX=9606GN=PHGDHPE=1SV=1;tr|A0…	tr|A0A286YF22|A0A286YF22_HUMAND-3-phosphoglyceratedehydrogenaseOS=HomosapiensOX=9606GN=PHGDHPE=1SV=1	76	90	yes	no	2	8.8143e-07	89.283		By matching	By matching	By MS/MS	By MS/MS	By MS/MS	By MS/MS
AGTLIMALHDSSDYLLESAK	TIILISFSWFANYIRAGTLIMALHDSSDYL	MALHDSSDYLLESAKMFNYAGWKNTCNNIF	R	A	G	A	K	M	3	0	0	2	0	0	1	1	1	1	4	1	1	0	0	3	1	0	1	0	0	0	20	0	2134.06	tr|Q5SZE1|Q5SZE1_HUMANCeramidesynthase2(Fragment)OS=HomosapiensOX=9606GN=CERS2PE=1SV=2;tr|H0YNU7|H0YNU7_HUMANCeramidesynthase2OS=HomosapiensOX=9606GN=CERS2PE=1SV=2;sp|Q96G23|CERS2_HUMANCeramidesynthase2OS=HomosapiensOX=9606GN=CERS2PE=1SV=1;tr|H0YLQ6|H0YLQ6_HUMANCeramidesynthase2(Fragment)OS=HomosapiensOX=9606GN=CERS2PE=1SV=2	tr|Q5SZE1|Q5SZE1_HUMANCeramidesynthase2(Fragment)OS=HomosapiensOX=9606GN=CERS2PE=1SV=2	231	250	yes	no	3	4.2267e-11	91.637				By MS/MS	By matching		By matching
AGTLSITEFADMLSGNAGGFR	IAKNLIDRSALDQYRAGTLSITEFADMLSG	TEFADMLSGNAGGFRSRSSSVGSSSSYPIS	R	A	G	F	R	S	3	1	1	1	0	0	1	4	0	1	2	0	1	2	0	2	2	0	0	0	0	0	21	0	2114.01	sp|Q15149|PLEC_HUMANPlectinOS=HomosapiensOX=9606GN=PLECPE=1SV=3;tr|H0YDN1|H0YDN1_HUMANPlectinOS=HomosapiensOX=9606GN=PLECPE=1SV=9	sp|Q15149|PLEC_HUMANPlectinOS=HomosapiensOX=9606GN=PLECPE=1SV=3	4361	4381	yes	no	2;3	6.868e-08	48.704				By MS/MS			By matching
AGTNMMMVGVHGPK	AFVGQKNSFTVDCSKAGTNMMMVGVHGPKT	KAGTNMMMVGVHGPKTPCEEVYVKHMGNRV	K	A	G	P	K	T	1	0	1	0	0	0	0	3	1	0	0	1	3	0	1	0	1	0	0	2	0	0	14	0	1428.67	sp|Q14315|FLNC_HUMANFilamin-COS=HomosapiensOX=9606GN=FLNCPE=1SV=3	sp|Q14315|FLNC_HUMANFilamin-COS=HomosapiensOX=9606GN=FLNCPE=1SV=3	2663	2676	yes	yes	2;3	0.0069849	33.225				By MS/MS	By matching		By MS/MS
AGTQIENIDEDFR	QRKTFTAWCNSHLRKAGTQIENIDEDFRDG	RKAGTQIENIDEDFRDGLKLMLLLEVISGE	K	A	G	F	R	D	1	1	1	2	0	1	2	1	0	2	0	0	0	1	0	0	1	0	0	0	0	0	13	0	1506.7	sp|O43707|ACTN4_HUMANAlpha-actinin-4OS=HomosapiensOX=9606GN=ACTN4PE=1SV=2;tr|F5GXS2|F5GXS2_HUMANAlpha-actinin-4OS=HomosapiensOX=9606GN=ACTN4PE=1SV=2;tr|K7EP19|K7EP19_HUMANAlpha-actinin-4(Fragment)OS=HomosapiensOX=9606GN=ACTN4PE=1SV=1	sp|O43707|ACTN4_HUMANAlpha-actinin-4OS=HomosapiensOX=9606GN=ACTN4PE=1SV=2	67	79	yes	no	2	3.2157e-19	141.95	By matching	By matching	By matching	By MS/MS	By MS/MS	By MS/MS	By MS/MS
AGTQIENIDEDFRDGLK	QRKTFTAWCNSHLRKAGTQIENIDEDFRDG	TQIENIDEDFRDGLKLMLLLEVISGERLPK	K	A	G	L	K	L	1	1	1	3	0	1	2	2	0	2	1	1	0	1	0	0	1	0	0	0	0	0	17	1	1919.92	sp|O43707|ACTN4_HUMANAlpha-actinin-4OS=HomosapiensOX=9606GN=ACTN4PE=1SV=2;tr|F5GXS2|F5GXS2_HUMANAlpha-actinin-4OS=HomosapiensOX=9606GN=ACTN4PE=1SV=2;tr|K7EP19|K7EP19_HUMANAlpha-actinin-4(Fragment)OS=HomosapiensOX=9606GN=ACTN4PE=1SV=1	sp|O43707|ACTN4_HUMANAlpha-actinin-4OS=HomosapiensOX=9606GN=ACTN4PE=1SV=2	67	83	yes	no	2	2.5751e-05	105.17				By MS/MS	By MS/MS	By matching	By MS/MS
AGTQIENIEEDFR	QRKTFTAWCNSHLRKAGTQIENIEEDFRDG	RKAGTQIENIEEDFRDGLKLMLLLEVISGE	K	A	G	F	R	D	1	1	1	1	0	1	3	1	0	2	0	0	0	1	0	0	1	0	0	0	0	0	13	0	1520.71	sp|P12814|ACTN1_HUMANAlpha-actinin-1OS=HomosapiensOX=9606GN=ACTN1PE=1SV=2;tr|G3V2N5|G3V2N5_HUMANAlpha-actinin-1(Fragment)OS=HomosapiensOX=9606GN=ACTN1PE=1SV=8;tr|G3V5M4|G3V5M4_HUMANAlpha-actinin-1(Fragment)OS=HomosapiensOX=9606GN=ACTN1PE=1SV=1;tr|A0A494C033|A0A494C033_HUMANAlpha-actinin-2OS=HomosapiensOX=9606GN=ACTN2PE=1SV=1;tr|A0A494C166|A0A494C166_HUMANAlpha-actinin-2OS=HomosapiensOX=9606GN=ACT…	sp|P12814|ACTN1_HUMANAlpha-actinin-1OS=HomosapiensOX=9606GN=ACTN1PE=1SV=2	48	60	no	no	2	2.6054e-19	120.68	By matching	By matching	By matching	By MS/MS	By MS/MS	By MS/MS	By MS/MS
AGTQIENIEEDFRDGLK	QRKTFTAWCNSHLRKAGTQIENIEEDFRDG	TQIENIEEDFRDGLKLMLLLEVISGERLAK	K	A	G	L	K	L	1	1	1	2	0	1	3	2	0	2	1	1	0	1	0	0	1	0	0	0	0	0	17	1	1933.94	sp|P12814|ACTN1_HUMANAlpha-actinin-1OS=HomosapiensOX=9606GN=ACTN1PE=1SV=2;tr|G3V2N5|G3V2N5_HUMANAlpha-actinin-1(Fragment)OS=HomosapiensOX=9606GN=ACTN1PE=1SV=8;tr|G3V5M4|G3V5M4_HUMANAlpha-actinin-1(Fragment)OS=HomosapiensOX=9606GN=ACTN1PE=1SV=1;tr|G3V380|G3V380_HUMANAlpha-actinin-1(Fragment)OS=HomosapiensOX=9606GN=ACTN1PE=1SV=1	sp|P12814|ACTN1_HUMANAlpha-actinin-1OS=HomosapiensOX=9606GN=ACTN1PE=1SV=2	48	64	yes	no	3	0.00011955	79.022	By matching			By MS/MS	By MS/MS	By matching	By MS/MS
AGTSPGTPNR	PEHMKNVIALAFDYRAGTSPGTPNRIFFSD	AFDYRAGTSPGTPNRIFFSDIHFGNIQQIN	R	A	G	N	R	I	1	1	1	0	0	0	0	2	0	0	0	0	0	0	2	1	2	0	0	0	0	0	10	0	956.468	sp|Q07954|LRP1_HUMANProlow-densitylipoproteinreceptor-relatedprotein1OS=HomosapiensOX=9606GN=LRP1PE=1SV=2	sp|Q07954|LRP1_HUMANProlow-densitylipoproteinreceptor-relatedprotein1OS=HomosapiensOX=9606GN=LRP1PE=1SV=2	2245	2254	yes	yes	2	0.0012899	58.981				By MS/MS	By MS/MS	By matching	By MS/MS
AGVAAPATQVAQVTLQSVQR	ERLVAIRTEYNLRLKAGVAAPATQVAQVTL	PATQVAQVTLQSVQRRPELEDSTLRYLQDL	K	A	G	Q	R	R	5	1	0	0	0	4	0	1	0	0	1	0	0	0	1	1	2	0	0	4	0	0	20	0	1994.09	sp|Q15149|PLEC_HUMANPlectinOS=HomosapiensOX=9606GN=PLECPE=1SV=3;tr|H0YDN1|H0YDN1_HUMANPlectinOS=HomosapiensOX=9606GN=PLECPE=1SV=9;tr|E9PMV1|E9PMV1_HUMANPlectin(Fragment)OS=HomosapiensOX=9606GN=PLECPE=1SV=1	sp|Q15149|PLEC_HUMANPlectinOS=HomosapiensOX=9606GN=PLECPE=1SV=3	631	650	yes	no	2;3	7.3402e-07	79.633	By matching			By MS/MS	By MS/MS	By MS/MS	By MS/MS
AGVDPLVPLR	CVERINEMVNRAKRKAGVDPLVPLRSLGLS	RAKRKAGVDPLVPLRSLGLSLSGGDQEDAG	K	A	G	L	R	S	1	1	0	1	0	0	0	1	0	0	2	0	0	0	2	0	0	0	0	2	0	0	10	0	1035.61	sp|Q9UJ70|NAGK_HUMANN-acetyl-D-glucosaminekinaseOS=HomosapiensOX=9606GN=NAGKPE=1SV=4;tr|H7C3G9|H7C3G9_HUMANN-acetyl-D-glucosaminekinaseOS=HomosapiensOX=9606GN=NAGKPE=1SV=2;tr|C9JEV6|C9JEV6_HUMANN-acetyl-D-glucosaminekinaseOS=HomosapiensOX=9606GN=NAGKPE=1SV=3;tr|H7C1L7|H7C1L7_HUMANN-acetyl-D-glucosaminekinaseOS=HomosapiensOX=9606GN=NAGKPE=1SV=2;tr|H0YEB7|H0YEB7_HUMANN-acetyl-D-glucosaminekinase(Fr…	sp|Q9UJ70|NAGK_HUMANN-acetyl-D-glucosaminekinaseOS=HomosapiensOX=9606GN=NAGKPE=1SV=4	60	69	yes	no	2	6.8363e-08	63.565	By matching			By MS/MS	By MS/MS	By MS/MS	By MS/MS
AGVETTTPSK	GAVTVAWKADSSPVKAGVETTTPSKQSNNK	SSPVKAGVETTTPSKQSNNKYAASSYLSLT	K	A	G	S	K	Q	1	0	0	0	0	0	1	1	0	0	0	1	0	0	1	1	3	0	0	1	0	0	10	0	989.503	sp|P0DOY3|IGLC3_HUMANImmunoglobulinlambdaconstant3OS=HomosapiensOX=9606GN=IGLC3PE=1SV=1;sp|P0DOY2|IGLC2_HUMANImmunoglobulinlambdaconstant2OS=HomosapiensOX=9606GN=IGLC2PE=1SV=1	sp|P0DOY3|IGLC3_HUMANImmunoglobulinlambdaconstant3OS=HomosapiensOX=9606GN=IGLC3PE=1SV=1	51	60	yes	no	2	0.00082088	66.621	By matching	By matching	By MS/MS
AGVLAGHDNR	DDFNCNIWDAMKGDRAGVLAGHDNRVSCLG	MKGDRAGVLAGHDNRVSCLGVTDDGMAVAT	R	A	G	N	R	V	2	1	1	1	0	0	0	2	1	0	1	0	0	0	0	0	0	0	0	1	0	0	10	0	1008.51	sp|P62873|GBB1_HUMANGuaninenucleotide-bindingproteinG(I)/G(S)/G(T)subunitbeta-1OS=HomosapiensOX=9606GN=GNB1PE=1SV=3;tr|B3KVK2|B3KVK2_HUMANGuaninenucleotide-bindingproteinG(I)/G(S)/G(T)subunitbeta-1OS=HomosapiensOX=9606GN=GNB1PE=1SV=1;sp|P62879|GBB2_HUMANGuaninenucleotide-bindingproteinG(I)/G(S)/G(T)subunitbeta-2OS=HomosapiensOX=9606GN=GNB2PE=1SV=3;tr|E7EP32|E7EP32_HUMANGuaninenucleotide-bindingpr…	sp|P62879|GBB2_HUMANGuaninenucleotide-bindingproteinG(I)/G(S)/G(T)subunitbeta-2OS=HomosapiensOX=9606GN=GNB2PE=1SV=3	305	314	no	no	2	0.0014272	56.729				By matching	By MS/MS	By MS/MS	By matching
AGVLAHLEEER	DSNLYRIGQSKVFFRAGVLAHLEEERDLKI	VFFRAGVLAHLEEERDLKITDVIIGFQACC	R	A	G	E	R	D	2	1	0	0	0	0	3	1	1	0	2	0	0	0	0	0	0	0	0	1	0	0	11	0	1222.63	sp|P35579|MYH9_HUMANMyosin-9OS=HomosapiensOX=9606GN=MYH9PE=1SV=4;sp|P35580|MYH10_HUMANMyosin-10OS=HomosapiensOX=9606GN=MYH10PE=1SV=3	sp|P35579|MYH9_HUMANMyosin-9OS=HomosapiensOX=9606GN=MYH9PE=1SV=4	765	775	no	no	2;3	0.00023672	72.643	By MS/MS		By matching	By matching	By MS/MS	By MS/MS	By MS/MS
AGVLAHLEEERDLK	DSNLYRIGQSKVFFRAGVLAHLEEERDLKI	RAGVLAHLEEERDLKITDVIIGFQACCRGY	R	A	G	L	K	I	2	1	0	1	0	0	3	1	1	0	3	1	0	0	0	0	0	0	0	1	0	0	14	1	1578.84	sp|P35579|MYH9_HUMANMyosin-9OS=HomosapiensOX=9606GN=MYH9PE=1SV=4;sp|P35580|MYH10_HUMANMyosin-10OS=HomosapiensOX=9606GN=MYH10PE=1SV=3	sp|P35579|MYH9_HUMANMyosin-9OS=HomosapiensOX=9606GN=MYH9PE=1SV=4	765	778	no	no	3	0.025034	39.424				By MS/MS	By matching	By matching	By matching
AGVMALANLLQIQR	AEPLINLDVNNPDFKAGVMALANLLQIQRH	KAGVMALANLLQIQRHDDYLVMLKAIRILV	K	A	G	Q	R	H	3	1	1	0	0	2	0	1	0	1	3	0	1	0	0	0	0	0	0	1	0	0	14	0	1496.85	sp|Q9Y224|RTRAF_HUMANRNAtranscription,translationandtransportfactorproteinOS=HomosapiensOX=9606GN=RTRAFPE=1SV=1;tr|G3V4C6|G3V4C6_HUMANRNAtranscription,translationandtransportfactorproteinOS=HomosapiensOX=9606GN=RTRAFPE=1SV=1;tr|H0YJB9|H0YJB9_HUMANRNAtranscription,translationandtransportfactorprotein(Fragment)OS=HomosapiensOX=9606GN=RTRAFPE=1SV=1	sp|Q9Y224|RTRAF_HUMANRNAtranscription,translationandtransportfactorproteinOS=HomosapiensOX=9606GN=RTRAFPE=1SV=1	132	145	yes	no	2	0.00065835	55.567				By MS/MS		By matching	By matching
AGVMGPPGSR	RGSPGSRGLPGADGRAGVMGPPGSRGASGP	GADGRAGVMGPPGSRGASGPAGVRGPNGDA	R	A	G	S	R	G	1	1	0	0	0	0	0	3	0	0	0	0	1	0	2	1	0	0	0	1	0	0	10	0	927.46	tr|A0A087WTA8|A0A087WTA8_HUMANCollagenalpha-2(I)chainOS=HomosapiensOX=9606GN=COL1A2PE=1SV=1;sp|P08123|CO1A2_HUMANCollagenalpha-2(I)chainOS=HomosapiensOX=9606GN=COL1A2PE=1SV=7	tr|A0A087WTA8|A0A087WTA8_HUMANCollagenalpha-2(I)chainOS=HomosapiensOX=9606GN=COL1A2PE=1SV=1	412	421	yes	no	2	0.020923	32.32	By matching	By matching	By matching	By matching			By matching
AGVNFSEFTGVWK	VTVRSIISMFDRENKAGVNFSEFTGVWKYI	NKAGVNFSEFTGVWKYITDWQNVFRTYDRD	K	A	G	W	K	Y	1	0	1	0	0	0	1	2	0	0	0	1	0	2	0	1	1	1	0	2	0	0	13	0	1440.7	sp|O75340|PDCD6_HUMANProgrammedcelldeathprotein6OS=HomosapiensOX=9606GN=PDCD6PE=1SV=1;tr|A0A024QZ42|A0A024QZ42_HUMANHCG1985580,isoformCRA_cOS=HomosapiensOX=9606GN=PDCD6PE=1SV=1	sp|O75340|PDCD6_HUMANProgrammedcelldeathprotein6OS=HomosapiensOX=9606GN=PDCD6PE=1SV=1	78	90	yes	no	2	0.00038554	61.353				By MS/MS	By matching	By matching
AGVNTVTTLVENK	AGKGDVPTKRPPVLRAGVNTVTTLVENKKA	LRAGVNTVTTLVENKKAQLVVIAHDVDPIE	R	A	G	N	K	K	1	0	2	0	0	0	1	1	0	0	1	1	0	0	0	0	3	0	0	3	0	0	13	0	1344.72	sp|P62424|RL7A_HUMAN60SribosomalproteinL7aOS=HomosapiensOX=9606GN=RPL7APE=1SV=2;tr|Q5T8U2|Q5T8U2_HUMAN60SribosomalproteinL7aOS=HomosapiensOX=9606GN=RPL7APE=1SV=1;tr|Q5T8U3|Q5T8U3_HUMAN60SribosomalproteinL7a(Fragment)OS=HomosapiensOX=9606GN=RPL7APE=1SV=1	sp|P62424|RL7A_HUMAN60SribosomalproteinL7aOS=HomosapiensOX=9606GN=RPL7APE=1SV=2	138	150	yes	no	2	0.00038554	61.353	By matching	By matching	By matching	By matching	By MS/MS	By matching	By MS/MS
AGVNTVTTLVENKK	AGKGDVPTKRPPVLRAGVNTVTTLVENKKA	RAGVNTVTTLVENKKAQLVVIAHDVDPIEL	R	A	G	K	K	A	1	0	2	0	0	0	1	1	0	0	1	2	0	0	0	0	3	0	0	3	0	0	14	1	1472.82	sp|P62424|RL7A_HUMAN60SribosomalproteinL7aOS=HomosapiensOX=9606GN=RPL7APE=1SV=2;tr|Q5T8U2|Q5T8U2_HUMAN60SribosomalproteinL7aOS=HomosapiensOX=9606GN=RPL7APE=1SV=1;tr|Q5T8U3|Q5T8U3_HUMAN60SribosomalproteinL7a(Fragment)OS=HomosapiensOX=9606GN=RPL7APE=1SV=1	sp|P62424|RL7A_HUMAN60SribosomalproteinL7aOS=HomosapiensOX=9606GN=RPL7APE=1SV=2	138	151	yes	no	2;3	0.0048152	42.001				By MS/MS	By MS/MS	By matching
AGVTCIVLPAENK	LPVGGIKEKTIAAKRAGVTCIVLPAENKKD	KRAGVTCIVLPAENKKDFYDLAAFITEGLE	R	A	G	N	K	K	2	0	1	0	1	0	1	1	0	1	1	1	0	0	1	0	1	0	0	2	0	0	13	0	1370.72	tr|K7EJE8|K7EJE8_HUMANLonproteasehomolog,mitochondrialOS=HomosapiensOX=9606GN=LONP1PE=1SV=1;tr|K7EKE6|K7EKE6_HUMANLonproteasehomolog,mitochondrialOS=HomosapiensOX=9606GN=LONP1PE=1SV=1;sp|P36776|LONM_HUMANLonproteasehomolog,mitochondrialOS=HomosapiensOX=9606GN=LONP1PE=1SV=2	tr|K7EJE8|K7EJE8_HUMANLonproteasehomolog,mitochondrialOS=HomosapiensOX=9606GN=LONP1PE=1SV=1	775	787	yes	no	2	0.0095394	33.229					By MS/MS	By MS/MS	By MS/MS
AGVVGPELHEQLLSAEK	DPVRNQRLYVHEAVKAGVVGPELHEQLLSA	VVGPELHEQLLSAEKAVTGYRDPYSGSTIS	K	A	G	E	K	A	2	0	0	0	0	1	3	2	1	0	3	1	0	0	1	1	0	0	0	2	0	0	17	0	1775.94	sp|Q15149|PLEC_HUMANPlectinOS=HomosapiensOX=9606GN=PLECPE=1SV=3;tr|H0YDN1|H0YDN1_HUMANPlectinOS=HomosapiensOX=9606GN=PLECPE=1SV=9	sp|Q15149|PLEC_HUMANPlectinOS=HomosapiensOX=9606GN=PLECPE=1SV=3	3552	3568	yes	no	2;3	3.0064e-05	80.522				By MS/MS	By MS/MS	By MS/MS	By MS/MS
AGVVTPGITEDQLWR	GAQLEASRNIVQNYRAGVVTPGITEDQLWR	AGVVTPGITEDQLWRAKYVYDSAFHPDTGE	R	A	G	W	R	A	1	1	0	1	0	1	1	2	0	1	1	0	0	0	1	0	2	1	0	2	0	0	15	0	1640.85	sp|Q9BWM7|SFXN3_HUMANSideroflexin-3OS=HomosapiensOX=9606GN=SFXN3PE=1SV=3;tr|A0A1P0AYU5|A0A1P0AYU5_HUMANSidoreflexinOS=HomosapiensOX=9606GN=SFXN3PE=1SV=1;tr|S4R3N9|S4R3N9_HUMANSideroflexin-3OS=HomosapiensOX=9606GN=SFXN3PE=1SV=1	sp|Q9BWM7|SFXN3_HUMANSideroflexin-3OS=HomosapiensOX=9606GN=SFXN3PE=1SV=3	55	69	yes	no	2	9.5627e-05	69.979				By MS/MS	By MS/MS	By MS/MS	By MS/MS
AGVYPEKDQAENEDGAQENTFSMDPQLER	DSQEDVDSWKASFLRAGVYPEKDQAENEDG	GAQENTFSMDPQLERQVETIRNLVDSYVAI	R	A	G	E	R	Q	3	1	2	3	0	3	5	2	0	0	1	1	1	1	2	1	1	0	1	1	0	0	29	1	3267.43	sp|P50570|DYN2_HUMANDynamin-2OS=HomosapiensOX=9606GN=DNM2PE=1SV=2	sp|P50570|DYN2_HUMANDynamin-2OS=HomosapiensOX=9606GN=DNM2PE=1SV=2	623	651	yes	yes	3	0.00062473	30.135				By MS/MS
AGYIIPLQGPGLTTTESR	VTLPAPLDTINVHLRAGYIIPLQGPGLTTT	IIPLQGPGLTTTESRQQPMALAVALTKGGE	R	A	G	S	R	Q	1	1	0	0	0	1	1	3	0	2	2	0	0	0	2	1	3	0	1	0	0	0	18	0	1872.99	sp|P10253|LYAG_HUMANLysosomalalpha-glucosidaseOS=HomosapiensOX=9606GN=GAAPE=1SV=4	sp|P10253|LYAG_HUMANLysosomalalpha-glucosidaseOS=HomosapiensOX=9606GN=GAAPE=1SV=4	820	837	yes	yes	2;3	1.1735e-05	89.013	By matching	By matching		By MS/MS	By MS/MS	By MS/MS	By MS/MS
AGYQSTLTR	GECINNQGSYTCQCRAGYQSTLTRTECRDI	YTCQCRAGYQSTLTRTECRDIDECLQNGRI	R	A	G	T	R	T	1	1	0	0	0	1	0	1	0	0	1	0	0	0	0	1	2	0	1	0	0	0	9	0	995.504	sp|P35555|FBN1_HUMANFibrillin-1OS=HomosapiensOX=9606GN=FBN1PE=1SV=4	sp|P35555|FBN1_HUMANFibrillin-1OS=HomosapiensOX=9606GN=FBN1PE=1SV=4	517	525	yes	yes	2	0.0027949	64.265	By matching	By MS/MS	By matching	By matching
AGYSQGATQYTQAQQTR	PQPSVAETYYQTAPKAGYSQGATQYTQAQQ	YSQGATQYTQAQQTRQVTAIKPATPSPATT	K	A	G	T	R	Q	3	1	0	0	0	5	0	2	0	0	0	0	0	0	0	1	3	0	2	0	0	0	17	0	1857.86	sp|Q96KR1|ZFR_HUMANZincfingerRNA-bindingproteinOS=HomosapiensOX=9606GN=ZFRPE=1SV=2	sp|Q96KR1|ZFR_HUMANZincfingerRNA-bindingproteinOS=HomosapiensOX=9606GN=ZFRPE=1SV=2	192	208	yes	yes	2	0.00021557	51.218							By MS/MS
AHAAVWNAQEAQADFAK	NKYDDNVKAYFKRGKAHAAVWNAQEAQADF	AAVWNAQEAQADFAKVLELDPALAPVVSRE	K	A	H	A	K	V	7	0	1	1	0	2	1	0	1	0	0	1	0	1	0	0	0	1	0	1	0	0	17	0	1826.87	sp|O00170|AIP_HUMANAHreceptor-interactingproteinOS=HomosapiensOX=9606GN=AIPPE=1SV=2;tr|E9PMH2|E9PMH2_HUMANPeptidylprolylisomerase(Fragment)OS=HomosapiensOX=9606GN=AIPPE=1SV=2	sp|O00170|AIP_HUMANAHreceptor-interactingproteinOS=HomosapiensOX=9606GN=AIPPE=1SV=2	274	290	yes	no	3	0.0018226	32.995				By matching			By MS/MS
AHAFAVQQK	LAQEAAQKRLQAEEKAHAFAVQQKEQELQQ	LQAEEKAHAFAVQQKEQELQQTLQQEQSVL	K	A	H	Q	K	E	3	0	0	0	0	2	0	0	1	0	0	1	0	1	0	0	0	0	0	1	0	0	9	0	998.53	sp|Q15149|PLEC_HUMANPlectinOS=HomosapiensOX=9606GN=PLECPE=1SV=3	sp|Q15149|PLEC_HUMANPlectinOS=HomosapiensOX=9606GN=PLECPE=1SV=3	2190	2198	yes	yes	2;3	0.00052981	79.454				By MS/MS	By MS/MS	By MS/MS	By MS/MS
AHAHLDTGR	LVRWYQMGAYQPFFRAHAHLDTGRREPWLL	YQPFFRAHAHLDTGRREPWLLPSQHNDIIR	R	A	H	G	R	R	2	1	0	1	0	0	0	1	2	0	1	0	0	0	0	0	1	0	0	0	0	0	9	0	976.484	sp|Q14697|GANAB_HUMANNeutralalpha-glucosidaseABOS=HomosapiensOX=9606GN=GANABPE=1SV=3;tr|F5H6X6|F5H6X6_HUMANNeutralalpha-glucosidaseABOS=HomosapiensOX=9606GN=GANABPE=1SV=1;tr|E9PKU7|E9PKU7_HUMANNeutralalpha-glucosidaseABOS=HomosapiensOX=9606GN=GANABPE=1SV=1	sp|Q14697|GANAB_HUMANNeutralalpha-glucosidaseABOS=HomosapiensOX=9606GN=GANABPE=1SV=3	675	683	no	no	2;3	0.0015256	72.879				By MS/MS	By MS/MS	By MS/MS	By MS/MS
AHATGAGPAGR	TAVTQALNELLQHVKAHATGAGPAGRYDQA	QHVKAHATGAGPAGRYDQATDTILTVTENI	K	A	H	G	R	Y	4	1	0	0	0	0	0	3	1	0	0	0	0	0	1	0	1	0	0	0	0	0	11	0	964.484	sp|Q9Y490|TLN1_HUMANTalin-1OS=HomosapiensOX=9606GN=TLN1PE=1SV=3	sp|Q9Y490|TLN1_HUMANTalin-1OS=HomosapiensOX=9606GN=TLN1PE=1SV=3	787	797	yes	yes	2	1.2866e-05	99.442				By MS/MS	By MS/MS	By MS/MS	By MS/MS
AHATTSNTVSK	GAVQSIQGELSKLGKAHATTSNTVSKLLEK	KLGKAHATTSNTVSKLLEKVRKVSVNVKTV	K	A	H	S	K	L	2	0	1	0	0	0	0	0	1	0	0	1	0	0	0	2	3	0	0	1	0	0	11	0	1115.56	sp|Q6NZI2|CAVN1_HUMANCaveolae-associatedprotein1OS=HomosapiensOX=9606GN=CAVIN1PE=1SV=1	sp|Q6NZI2|CAVN1_HUMANCaveolae-associatedprotein1OS=HomosapiensOX=9606GN=CAVIN1PE=1SV=1	99	109	yes	yes	3	0.00010983	65.627				By matching	By matching	By MS/MS	By MS/MS
AHCQTSGWSLTEQDPYNNIVR	EKMFQPKNSKSLLLRAHCQTSGWSLTEQDP	GWSLTEQDPYNNIVRTAIEAMAAVFGGTQS	R	A	H	V	R	T	1	1	2	1	1	2	1	1	1	1	1	0	0	0	1	2	2	1	1	1	0	0	21	0	2475.12	sp|P22033|MUTA_HUMANMethylmalonyl-CoAmutase,mitochondrialOS=HomosapiensOX=9606GN=MMUTPE=1SV=4	sp|P22033|MUTA_HUMANMethylmalonyl-CoAmutase,mitochondrialOS=HomosapiensOX=9606GN=MMUTPE=1SV=4	349	369	yes	yes	3	6.5885e-10	56.9				By MS/MS	By matching	By matching	By MS/MS
AHDGGIYAISWSPDSTHLLSASGDK	DGKTGEKVCALGGSKAHDGGIYAISWSPDS	WSPDSTHLLSASGDKTSKIWDVSVNSVVST	K	A	H	D	K	T	3	0	0	3	0	0	0	3	2	2	2	1	0	0	1	5	1	1	1	0	0	0	25	0	2584.22	sp|O75083|WDR1_HUMANWDrepeat-containingprotein1OS=HomosapiensOX=9606GN=WDR1PE=1SV=4	sp|O75083|WDR1_HUMANWDrepeat-containingprotein1OS=HomosapiensOX=9606GN=WDR1PE=1SV=4	232	256	yes	yes	3;4	8.412e-57	131.37	By matching			By MS/MS	By MS/MS	By MS/MS	By MS/MS
AHDGSVFTLCQMR	GKGPKGVYQISKQIKAHDGSVFTLCQMRNG	IKAHDGSVFTLCQMRNGMLLTGGGKDRKII	K	A	H	M	R	N	1	1	0	1	1	1	0	1	1	0	1	0	1	1	0	1	1	0	0	1	0	0	13	0	1520.69	sp|Q9HC35|EMAL4_HUMANEchinodermmicrotubule-associatedprotein-like4OS=HomosapiensOX=9606GN=EML4PE=1SV=3;tr|B5MBZ0|B5MBZ0_HUMANEchinodermmicrotubule-associatedprotein-like4OS=HomosapiensOX=9606GN=EML4PE=1SV=3	sp|Q9HC35|EMAL4_HUMANEchinodermmicrotubule-associatedprotein-like4OS=HomosapiensOX=9606GN=EML4PE=1SV=3	507	519	yes	no	3	0.01636	20.427				By MS/MS	By matching		By matching
AHEEQLK	SLVIRGTQGAEEVLRAHEEQLKEAQAVPAT	QGAEEVLRAHEEQLKEAQAVPATLPELEAT	R	A	H	L	K	E	1	0	0	0	0	1	2	0	1	0	1	1	0	0	0	0	0	0	0	0	0	0	7	0	853.429	sp|Q15149|PLEC_HUMANPlectinOS=HomosapiensOX=9606GN=PLECPE=1SV=3;tr|H0YDN1|H0YDN1_HUMANPlectinOS=HomosapiensOX=9606GN=PLECPE=1SV=9	sp|Q15149|PLEC_HUMANPlectinOS=HomosapiensOX=9606GN=PLECPE=1SV=3	1244	1250	yes	no	2;3	3.2863e-43	134.66				By matching	By MS/MS	By matching	By MS/MS
AHEILPNLVCCSAK	SVSEVIEGYEIACRKAHEILPNLVCCSAKN	KAHEILPNLVCCSAKNLRDIDEVSSLLRTS	K	A	H	A	K	N	2	0	1	0	2	0	1	0	1	1	2	1	0	0	1	1	0	0	0	1	0	0	14	0	1610.79	sp|P50990|TCPQ_HUMANT-complexprotein1subunitthetaOS=HomosapiensOX=9606GN=CCT8PE=1SV=4;tr|H7C4C8|H7C4C8_HUMANT-complexprotein1subunittheta(Fragment)OS=HomosapiensOX=9606GN=CCT8PE=1SV=1	sp|P50990|TCPQ_HUMANT-complexprotein1subunitthetaOS=HomosapiensOX=9606GN=CCT8PE=1SV=4	139	152	yes	no	3	0.020691	17.252				By MS/MS	By matching	By matching	By matching
AHENEITK	KELPEKMPKTLQELRAHENEITKVRKVTFN	KTLQELRAHENEITKVRKVTFNGLNQMIVI	R	A	H	T	K	V	1	0	1	0	0	0	2	0	1	1	0	1	0	0	0	0	1	0	0	0	0	0	8	0	940.461	sp|P07585|PGS2_HUMANDecorinOS=HomosapiensOX=9606GN=DCNPE=1SV=1;tr|F8VXZ8|F8VXZ8_HUMANDecorin(Fragment)OS=HomosapiensOX=9606GN=DCNPE=1SV=1;tr|F8VUF6|F8VUF6_HUMANDecorin(Fragment)OS=HomosapiensOX=9606GN=DCNPE=1SV=1;tr|F8VWU0|F8VWU0_HUMANDecorin(Fragment)OS=HomosapiensOX=9606GN=DCNPE=1SV=1	sp|P07585|PGS2_HUMANDecorinOS=HomosapiensOX=9606GN=DCNPE=1SV=1	157	164	yes	no	2;3	1.4659e-68	150.4	By MS/MS	By MS/MS	By MS/MS
AHEPTYFTVDCAEAGQGDVSIGIK	KVKVYGPGVAKTGLKAHEPTYFTVDCAEAG	DCAEAGQGDVSIGIKCAPGVVGPAEADIDF	K	A	H	I	K	C	3	0	0	2	1	1	2	3	1	2	0	1	0	1	1	1	2	0	1	2	0	0	24	0	2564.19	sp|P21333|FLNA_HUMANFilamin-AOS=HomosapiensOX=9606GN=FLNAPE=1SV=4;tr|Q60FE5|Q60FE5_HUMANFilamin-AOS=HomosapiensOX=9606GN=FLNAPE=1SV=1;tr|A0A087WWY3|A0A087WWY3_HUMANFilamin-AOS=HomosapiensOX=9606GN=FLNAPE=1SV=1	sp|P21333|FLNA_HUMANFilamin-AOS=HomosapiensOX=9606GN=FLNAPE=1SV=4	786	809	yes	no	3	2.6138e-18	92.336				By MS/MS			By matching
AHEWMFPV	LRFQKELKEIQYGIRAHEWMFPV_______	EIQYGIRAHEWMFPV_______________	R	A	H	P	V	-	1	0	0	0	0	0	1	0	1	0	0	0	1	1	1	0	0	1	0	1	0	0	8	0	1015.46	tr|B3KSI3|B3KSI3_HUMANBranched-chain-amino-acidaminotransferaseOS=HomosapiensOX=9606GN=BCAT2PE=1SV=1;sp|O15382|BCAT2_HUMANBranched-chain-amino-acidaminotransferase,mitochondrialOS=HomosapiensOX=9606GN=BCAT2PE=1SV=2;tr|M0QXF9|M0QXF9_HUMANBranched-chain-amino-acidaminotransferase(Fragment)OS=HomosapiensOX=9606GN=BCAT2PE=1SV=1	tr|B3KSI3|B3KSI3_HUMANBranched-chain-amino-acidaminotransferaseOS=HomosapiensOX=9606GN=BCAT2PE=1SV=1	345	352	yes	no	2	0.038524	39.542	By matching				By matching	By matching	By MS/MS
AHFPLDVQWNDLDYMDSR	SSTAITRQVVENMTRAHFPLDVQWNDLDYM	PLDVQWNDLDYMDSRRDFTFNKDGFRDFPA	R	A	H	S	R	R	1	1	1	4	0	1	0	0	1	0	2	0	1	1	1	1	0	1	1	1	0	0	18	0	2220.99	sp|P10253|LYAG_HUMANLysosomalalpha-glucosidaseOS=HomosapiensOX=9606GN=GAAPE=1SV=4	sp|P10253|LYAG_HUMANLysosomalalpha-glucosidaseOS=HomosapiensOX=9606GN=GAAPE=1SV=4	394	411	yes	yes	3	7.8365e-05	49.463				By MS/MS			By matching
AHFSPSNIILDFPAAGSAAR	DVPVWDVEATLNFLKAHFSPSNIILDFPAA	SNIILDFPAAGSAARRDVQNVAAAPELAMG	K	A	H	A	R	R	5	1	1	1	0	0	0	1	1	2	1	0	0	2	2	3	0	0	0	0	0	0	20	0	2041.04	sp|O00391|QSOX1_HUMANSulfhydryloxidase1OS=HomosapiensOX=9606GN=QSOX1PE=1SV=3	sp|O00391|QSOX1_HUMANSulfhydryloxidase1OS=HomosapiensOX=9606GN=QSOX1PE=1SV=3	533	552	yes	yes	3	1.3593e-25	114.4	By MS/MS
AHGFTFTR	EAGINPTDHLITAYRAHGFTFTRGLSVREI	HLITAYRAHGFTFTRGLSVREILAELTGRK	R	A	H	T	R	G	1	1	0	0	0	0	0	1	1	0	0	0	0	2	0	0	2	0	0	0	0	0	8	0	935.461	sp|P08559|ODPA_HUMANPyruvatedehydrogenaseE1componentsubunitalpha,somaticform,mitochondrialOS=HomosapiensOX=9606GN=PDHA1PE=1SV=3;tr|Q5JPU0|Q5JPU0_HUMANPyruvatedehydrogenaseE1componentsubunitalpha,somaticform,mitochondrialOS=HomosapiensOX=9606GN=PDHA1PE=1SV=1;tr|Q5JPT9|Q5JPT9_HUMANPyruvatedehydrogenaseE1componentsubunitalpha,somaticform,mitochondrial(Fragment)OS=HomosapiensOX=9606GN=PDHA1PE=1SV=8;t…	sp|P08559|ODPA_HUMANPyruvatedehydrogenaseE1componentsubunitalpha,somaticform,mitochondrialOS=HomosapiensOX=9606GN=PDHA1PE=1SV=3	120	127	yes	no	2;3	0.0096107	43.246				By MS/MS	By matching		By MS/MS
AHGGYSVFAGVGER	GKTVLIMELINNVAKAHGGYSVFAGVGERT	KAHGGYSVFAGVGERTREGNDLYHEMIESG	K	A	H	E	R	T	2	1	0	0	0	0	1	4	1	0	0	0	0	1	0	1	0	0	1	2	0	0	14	0	1405.67	sp|P06576|ATPB_HUMANATPsynthasesubunitbeta,mitochondrialOS=HomosapiensOX=9606GN=ATP5F1BPE=1SV=3;tr|H0YH81|H0YH81_HUMANATPsynthasesubunitbeta(Fragment)OS=HomosapiensOX=9606GN=ATP5F1BPE=1SV=1;tr|F8W079|F8W079_HUMANATPsynthasesubunitbeta,mitochondrial(Fragment)OS=HomosapiensOX=9606GN=ATP5F1BPE=1SV=1;tr|F8W0P7|F8W0P7_HUMANATPsynthasesubunitbeta,mitochondrial(Fragment)OS=HomosapiensOX=9606GN=ATP5F1BPE…	sp|P06576|ATPB_HUMANATPsynthasesubunitbeta,mitochondrialOS=HomosapiensOX=9606GN=ATP5F1BPE=1SV=3	226	239	yes	no	2;3	0.00024927	62.303				By MS/MS	By MS/MS	By matching	By MS/MS
AHGPGLEGGLVGK	YTVEASLPPDPSKVKAHGPGLEGGLVGKPA	VKAHGPGLEGGLVGKPAEFTIDTKGAGTGG	K	A	H	G	K	P	1	0	0	0	0	0	1	5	1	0	2	1	0	0	1	0	0	0	0	1	0	0	13	0	1190.64	sp|O75369|FLNB_HUMANFilamin-BOS=HomosapiensOX=9606GN=FLNBPE=1SV=2;tr|E7EN95|E7EN95_HUMANFilamin-BOS=HomosapiensOX=9606GN=FLNBPE=1SV=1	sp|O75369|FLNB_HUMANFilamin-BOS=HomosapiensOX=9606GN=FLNBPE=1SV=2	1045	1057	yes	no	3	0.052226	14.687				By matching	By matching	By matching	By matching
AHGPGLEGGLVGKPAEFTIDTK	YTVEASLPPDPSKVKAHGPGLEGGLVGKPA	GGLVGKPAEFTIDTKGAGTGGLGLTVEGPC	K	A	H	T	K	G	2	0	0	1	0	0	2	5	1	1	2	2	0	1	2	0	2	0	0	1	0	0	22	1	2193.14	sp|O75369|FLNB_HUMANFilamin-BOS=HomosapiensOX=9606GN=FLNBPE=1SV=2;tr|E7EN95|E7EN95_HUMANFilamin-BOS=HomosapiensOX=9606GN=FLNBPE=1SV=1	sp|O75369|FLNB_HUMANFilamin-BOS=HomosapiensOX=9606GN=FLNBPE=1SV=2	1045	1066	yes	no	3	2.7465e-08	59.469				By MS/MS	By matching	By matching	By matching
AHIANPSGASTECFVTDNADGTYQVEYTPFEK	VDSRPLTQVGGDHIKAHIANPSGASTECFV	NADGTYQVEYTPFEKGLHVVEVTYDDVPIP	K	A	H	E	K	G	4	0	2	2	1	1	3	2	1	1	0	1	0	2	2	2	4	0	2	2	0	0	32	0	3518.56	sp|O75369|FLNB_HUMANFilamin-BOS=HomosapiensOX=9606GN=FLNBPE=1SV=2;tr|E7EN95|E7EN95_HUMANFilamin-BOS=HomosapiensOX=9606GN=FLNBPE=1SV=1	sp|O75369|FLNB_HUMANFilamin-BOS=HomosapiensOX=9606GN=FLNBPE=1SV=2	1268	1299	yes	no	3	1.2383e-36	95.878				By MS/MS
AHIAQLCEK	ADAILGNQMFTHYDRAHIAQLCEKAGLLQR	FTHYDRAHIAQLCEKAGLLQRALEHFTDLY	R	A	H	E	K	A	2	0	0	0	1	1	1	0	1	1	1	1	0	0	0	0	0	0	0	0	0	0	9	0	1068.54	sp|Q00610|CLH1_HUMANClathrinheavychain1OS=HomosapiensOX=9606GN=CLTCPE=1SV=5;tr|A0A087WVQ6|A0A087WVQ6_HUMANClathrinheavychainOS=HomosapiensOX=9606GN=CLTCPE=1SV=1;tr|A0A087WX41|A0A087WX41_HUMANClathrinheavychain2OS=HomosapiensOX=9606GN=CLTCL1PE=1SV=1;sp|P53675|CLH2_HUMANClathrinheavychain2OS=HomosapiensOX=9606GN=CLTCL1PE=1SV=2	sp|Q00610|CLH1_HUMANClathrinheavychain1OS=HomosapiensOX=9606GN=CLTCPE=1SV=5	611	619	yes	no	2;3	0.0026065	60.91		By matching	By matching	By MS/MS	By MS/MS	By MS/MS	By MS/MS
AHILACAPSNSGADLLCQR	TLVEAIKQVVKHLPKAHILACAPSNSGADL	ACAPSNSGADLLCQRLRVHLPSSIYRLLAP	K	A	H	Q	R	L	4	1	1	1	2	1	0	1	1	1	3	0	0	0	1	2	0	0	0	0	0	0	19	0	2052.98	tr|Q5JR04|Q5JR04_HUMANHelicaseMOV-10OS=HomosapiensOX=9606GN=MOV10PE=1SV=1;sp|Q9HCE1|MOV10_HUMANHelicaseMOV-10OS=HomosapiensOX=9606GN=MOV10PE=1SV=2	tr|Q5JR04|Q5JR04_HUMANHelicaseMOV-10OS=HomosapiensOX=9606GN=MOV10PE=1SV=1	492	510	yes	no	3	4.2973e-06	58.671						By matching	By matching
AHLLADMAHISGLVAAK	LIDYARMREVCDEVKAHLLADMAHISGLVA	LLADMAHISGLVAAKVIPSPFKHADIVTTT	K	A	H	A	K	V	5	0	0	1	0	0	0	1	2	1	3	1	1	0	0	1	0	0	0	1	0	0	17	0	1716.93	sp|P34897|GLYM_HUMANSerinehydroxymethyltransferase,mitochondrialOS=HomosapiensOX=9606GN=SHMT2PE=1SV=3;tr|G3V2Y4|G3V2Y4_HUMANSerinehydroxymethyltransferase,mitochondrial(Fragment)OS=HomosapiensOX=9606GN=SHMT2PE=1SV=1;tr|G3V4W5|G3V4W5_HUMANSerinehydroxymethyltransferase,mitochondrial(Fragment)OS=HomosapiensOX=9606GN=SHMT2PE=1SV=1;tr|H0YIZ0|H0YIZ0_HUMANSerinehydroxymethyltransferase,mitochondrial(Fr…	sp|P34897|GLYM_HUMANSerinehydroxymethyltransferase,mitochondrialOS=HomosapiensOX=9606GN=SHMT2PE=1SV=3	246	262	yes	no	4	0.053668	15.818				By MS/MS
AHLLAEVIENLECDPR	FTALGFEAPGSGVERAHLLAEVIENLECDP	HLLAEVIENLECDPRHYQQRTLTFALRADD	R	A	H	P	R	H	2	1	1	1	1	0	3	0	1	1	3	0	0	0	1	0	0	0	0	1	0	0	16	0	1877.93	tr|A0A3B3ITF0|A0A3B3ITF0_HUMANm7GpppXdiphosphataseOS=HomosapiensOX=9606GN=DCPSPE=1SV=1;sp|Q96C86|DCPS_HUMANm7GpppXdiphosphataseOS=HomosapiensOX=9606GN=DCPSPE=1SV=2	tr|A0A3B3ITF0|A0A3B3ITF0_HUMANm7GpppXdiphosphataseOS=HomosapiensOX=9606GN=DCPSPE=1SV=1	202	217	yes	no	3	0.015457	23.481				By MS/MS	By matching
AHLMEIQVNGGTVAEK	IAHTQMRLLPLRQKKAHLMEIQVNGGTVAE	HLMEIQVNGGTVAEKLDWARERLEQQVPVN	K	A	H	E	K	L	2	0	1	0	0	1	2	2	1	1	1	1	1	0	0	0	1	0	0	2	0	0	16	0	1695.86	sp|P39023|RL3_HUMAN60SribosomalproteinL3OS=HomosapiensOX=9606GN=RPL3PE=1SV=2;tr|H7C422|H7C422_HUMAN60SribosomalproteinL3(Fragment)OS=HomosapiensOX=9606GN=RPL3PE=1SV=1;tr|H7C3M2|H7C3M2_HUMAN60SribosomalproteinL3(Fragment)OS=HomosapiensOX=9606GN=RPL3PE=1SV=1;tr|B5MCW2|B5MCW2_HUMAN60SribosomalproteinL3(Fragment)OS=HomosapiensOX=9606GN=RPL3PE=1SV=1;tr|G5E9G0|G5E9G0_HUMAN60SribosomalproteinL3OS=Homosa…	sp|P39023|RL3_HUMAN60SribosomalproteinL3OS=HomosapiensOX=9606GN=RPL3PE=1SV=2	178	193	yes	no	3	0.035869	20.524				By matching	By MS/MS
AHLPLDINFR	IGGAPPEILQSRALRAHLPLDINFRGCMKG	SRALRAHLPLDINFRGCMKGFQFQKKDFNL	R	A	H	F	R	G	1	1	1	1	0	0	0	0	1	1	2	0	0	1	1	0	0	0	0	0	0	0	10	0	1194.65	tr|A0A0A0MTC7|A0A0A0MTC7_HUMANLamininsubunitalpha-4OS=HomosapiensOX=9606GN=LAMA4PE=1SV=1;tr|A0A0A0MQS9|A0A0A0MQS9_HUMANLamininsubunitalpha-4OS=HomosapiensOX=9606GN=LAMA4PE=1SV=1;sp|Q16363|LAMA4_HUMANLamininsubunitalpha-4OS=HomosapiensOX=9606GN=LAMA4PE=1SV=4;tr|A0A494C139|A0A494C139_HUMANLamininsubunitalpha-4(Fragment)OS=HomosapiensOX=9606GN=LAMA4PE=1SV=1	tr|A0A0A0MTC7|A0A0A0MTC7_HUMANLamininsubunitalpha-4OS=HomosapiensOX=9606GN=LAMA4PE=1SV=1	1183	1192	yes	no	3	0.040234	19.762	By matching	By matching	By matching
AHLTNQYMQR	KPLYVALAQRKEERKAHLTNQYMQRVAGMR	KEERKAHLTNQYMQRVAGMRALPANAILNQ	K	A	H	Q	R	V	1	1	1	0	0	2	0	0	1	0	1	0	1	0	0	0	1	0	1	0	0	0	10	0	1260.6	tr|B1ANR0|B1ANR0_HUMANPolyadenylate-bindingproteinOS=HomosapiensOX=9606GN=PABPC4PE=1SV=1;sp|Q13310|PABP4_HUMANPolyadenylate-bindingprotein4OS=HomosapiensOX=9606GN=PABPC4PE=1SV=1;tr|H0Y5F5|H0Y5F5_HUMANPolyadenylate-bindingprotein(Fragment)OS=HomosapiensOX=9606GN=PABPC4PE=1SV=1;tr|H0YEU6|H0YEU6_HUMANPolyadenylate-bindingprotein4(Fragment)OS=HomosapiensOX=9606GN=PABPC4PE=1SV=1	tr|B1ANR0|B1ANR0_HUMANPolyadenylate-bindingproteinOS=HomosapiensOX=9606GN=PABPC4PE=1SV=1	376	385	yes	no	2;3	0.00099445	45.368	By matching	By matching	By matching	By matching	By MS/MS	By matching	By MS/MS
AHPPELK	______________________________	______________________________	K	A	H	L	K	K	1	0	0	0	0	0	1	0	1	0	1	1	0	0	2	0	0	0	0	0	0	0	7	0	790.434	sp|P62308|RUXG_HUMANSmallnuclearribonucleoproteinGOS=HomosapiensOX=9606GN=SNRPGPE=1SV=1;sp|A8MWD9|RUXGL_HUMANPutativesmallnuclearribonucleoproteinG-likeprotein15OS=HomosapiensOX=9606GN=SNRPGP15PE=5SV=2;tr|C9JVQ0|C9JVQ0_HUMANSmallnuclearribonucleoproteinGOS=HomosapiensOX=9606GN=SNRPGPE=1SV=1	sp|P62308|RUXG_HUMANSmallnuclearribonucleoproteinGOS=HomosapiensOX=9606GN=SNRPGPE=1SV=1	4	10	yes	no	3	0.020517	48.174				By MS/MS	By MS/MS	By MS/MS	By matching
AHQLVMEGYNWCHDR	SETFNHANGLTLVSRAHQLVMEGYNWCHDR	AHQLVMEGYNWCHDRNVVTIFSAPNYCYRC	R	A	H	D	R	N	1	1	1	1	1	1	1	1	2	0	1	0	1	0	0	0	0	1	1	1	0	0	15	0	1914.83	sp|P62714|PP2AB_HUMANSerine/threonine-proteinphosphatase2AcatalyticsubunitbetaisoformOS=HomosapiensOX=9606GN=PPP2CBPE=1SV=1;sp|P67775|PP2AA_HUMANSerine/threonine-proteinphosphatase2AcatalyticsubunitalphaisoformOS=HomosapiensOX=9606GN=PPP2CAPE=1SV=1;tr|H0YC23|H0YC23_HUMANSerine/threonine-proteinphosphatase2Acatalyticsubunitbetaisoform(Fragment)OS=HomosapiensOX=9606GN=PPP2CBPE=1SV=1	sp|P62714|PP2AB_HUMANSerine/threonine-proteinphosphatase2AcatalyticsubunitbetaisoformOS=HomosapiensOX=9606GN=PPP2CBPE=1SV=1	240	254	yes	no	3	0.00058296	39.143				By matching	By matching	By matching	By MS/MS
AHQVVEDGYEFFAK	VSKFLNRHDLDLICRAHQVVEDGYEFFAKR	RAHQVVEDGYEFFAKRQLVTLFSAPNYCGE	R	A	H	A	K	R	2	0	0	1	0	1	2	1	1	0	0	1	0	2	0	0	0	0	1	2	0	0	14	0	1638.77	tr|F8VYE8|F8VYE8_HUMANSerine/threonine-proteinphosphataseOS=HomosapiensOX=9606GN=PPP1CCPE=1SV=1;sp|P36873|PP1G_HUMANSerine/threonine-proteinphosphatasePP1-gammacatalyticsubunitOS=HomosapiensOX=9606GN=PPP1CCPE=1SV=1;tr|F8W0W8|F8W0W8_HUMANSerine/threonine-proteinphosphataseOS=HomosapiensOX=9606GN=PPP1CCPE=1SV=1;sp|P62136|PP1A_HUMANSerine/threonine-proteinphosphatasePP1-alphacatalyticsubunitOS=Homos…	sp|P62140|PP1B_HUMANSerine/threonine-proteinphosphatasePP1-betacatalyticsubunitOS=HomosapiensOX=9606GN=PPP1CBPE=1SV=3	246	259	no	no	2;3	2.9376e-07	124.1	By matching			By MS/MS	By MS/MS	By MS/MS	By MS/MS
AHSIQIMK	VTQCYRDMGARHRARAHSIQIMKVEEIAAS	GARHRARAHSIQIMKVEEIAASKCRRPHKP	R	A	H	M	K	V	1	0	0	0	0	1	0	0	1	2	0	1	1	0	0	1	0	0	0	0	0	0	8	0	926.501	tr|M0R117|M0R117_HUMAN60SribosomalproteinL18aOS=HomosapiensOX=9606GN=RPL18APE=1SV=1;sp|Q02543|RL18A_HUMAN60SribosomalproteinL18aOS=HomosapiensOX=9606GN=RPL18APE=1SV=2;tr|M0R3D6|M0R3D6_HUMAN60SribosomalproteinL18a(Fragment)OS=HomosapiensOX=9606GN=RPL18APE=1SV=1;tr|M0R1A7|M0R1A7_HUMAN60SribosomalproteinL18aOS=HomosapiensOX=9606GN=RPL18APE=1SV=1;tr|M0R0P7|M0R0P7_HUMAN60SribosomalproteinL18aOS=Homosa…	tr|M0R117|M0R117_HUMAN60SribosomalproteinL18aOS=HomosapiensOX=9606GN=RPL18APE=1SV=1	121	128	yes	no	2;3	0.01835	37.094				By MS/MS	By matching	By MS/MS	By matching
AHSSMVGVNLPQK	LGDVYVNDAFGTAHRAHSSMVGVNLPQKAG	HRAHSSMVGVNLPQKAGGFLMKKELNYFAK	R	A	H	Q	K	A	1	0	1	0	0	1	0	1	1	0	1	1	1	0	1	2	0	0	0	2	0	0	13	0	1366.7	sp|P00558|PGK1_HUMANPhosphoglyceratekinase1OS=HomosapiensOX=9606GN=PGK1PE=1SV=3	sp|P00558|PGK1_HUMANPhosphoglyceratekinase1OS=HomosapiensOX=9606GN=PGK1PE=1SV=3	172	184	yes	yes	2;3	0.0020352	29.667	By MS/MS		By matching				By MS/MS
AHSVEECR	IAMDTTVTHATSHGRAHSVEECRCPIGYSG	HATSHGRAHSVEECRCPIGYSGLSCESCDA	R	A	H	C	R	C	1	1	0	0	1	0	2	0	1	0	0	0	0	0	0	1	0	0	0	1	0	0	8	0	986.424	sp|P98160|PGBM_HUMANBasementmembrane-specificheparansulfateproteoglycancoreproteinOS=HomosapiensOX=9606GN=HSPG2PE=1SV=4	sp|P98160|PGBM_HUMANBasementmembrane-specificheparansulfateproteoglycancoreproteinOS=HomosapiensOX=9606GN=HSPG2PE=1SV=4	725	732	yes	yes	2	0.00053661	79.469	By MS/MS	By MS/MS	By MS/MS
AHTDFFEAFK	ECGGKMHLREGEFEKAHTDFFEAFKNYDES	GEFEKAHTDFFEAFKNYDESGSPRRTTCLK	K	A	H	F	K	N	2	0	0	1	0	0	1	0	1	0	0	1	0	3	0	0	1	0	0	0	0	0	10	0	1211.56	sp|P61201|CSN2_HUMANCOP9signalosomecomplexsubunit2OS=HomosapiensOX=9606GN=COPS2PE=1SV=1;tr|B4DIH5|B4DIH5_HUMANCOP9signalosomecomplexsubunit2OS=HomosapiensOX=9606GN=COPS2PE=1SV=1;tr|H0YKU5|H0YKU5_HUMANCOP9signalosomecomplexsubunit2(Fragment)OS=HomosapiensOX=9606GN=COPS2PE=1SV=1	sp|P61201|CSN2_HUMANCOP9signalosomecomplexsubunit2OS=HomosapiensOX=9606GN=COPS2PE=1SV=1	254	263	yes	no	3	0.00037301	56.916				By MS/MS	By MS/MS	By MS/MS	By MS/MS
AHTMTDDVTFWK	KTLQIFNIEMKSKMKAHTMTDDVTFWKWIS	KMKAHTMTDDVTFWKWISLNTVALVTDNAV	K	A	H	W	K	W	1	0	0	2	0	0	0	0	1	0	0	1	1	1	0	0	3	1	0	1	0	0	12	0	1450.66	sp|Q00610|CLH1_HUMANClathrinheavychain1OS=HomosapiensOX=9606GN=CLTCPE=1SV=5;tr|A0A087WVQ6|A0A087WVQ6_HUMANClathrinheavychainOS=HomosapiensOX=9606GN=CLTCPE=1SV=1;tr|J3KSQ2|J3KSQ2_HUMANClathrinheavychain1(Fragment)OS=HomosapiensOX=9606GN=CLTCPE=1SV=1	sp|Q00610|CLH1_HUMANClathrinheavychain1OS=HomosapiensOX=9606GN=CLTCPE=1SV=5	101	112	yes	no	3	0.00067064	38.021	By matching	By matching	By matching	By MS/MS	By MS/MS	By MS/MS	By MS/MS
AHVDEFK	YEGKLRLVEIAQVPKAHVDEFKSVSKFKIF	VEIAQVPKAHVDEFKSVSKFKIFNTNNLWI	K	A	H	F	K	S	1	0	0	1	0	0	1	0	1	0	0	1	0	1	0	0	0	0	0	1	0	0	7	0	844.408	tr|A0A087WYS1|A0A087WYS1_HUMANUTP--glucose-1-phosphateuridylyltransferaseOS=HomosapiensOX=9606GN=UGP2PE=1SV=1;sp|Q16851|UGPA_HUMANUTP--glucose-1-phosphateuridylyltransferaseOS=HomosapiensOX=9606GN=UGP2PE=1SV=5;tr|E7EUC7|E7EUC7_HUMANUTP--glucose-1-phosphateuridylyltransferaseOS=HomosapiensOX=9606GN=UGP2PE=1SV=1	tr|A0A087WYS1|A0A087WYS1_HUMANUTP--glucose-1-phosphateuridylyltransferaseOS=HomosapiensOX=9606GN=UGP2PE=1SV=1	313	319	yes	no	3	0.031923	40.686				By matching	By matching	By matching	By MS/MS
AHVENTER	RNTIEETGNLAEQARAHVENTERLIEIASR	NLAEQARAHVENTERLIEIASRELEKAKVA	R	A	H	E	R	L	1	1	1	0	0	0	2	0	1	0	0	0	0	0	0	0	1	0	0	1	0	0	8	0	954.452	sp|P11047|LAMC1_HUMANLamininsubunitgamma-1OS=HomosapiensOX=9606GN=LAMC1PE=1SV=3	sp|P11047|LAMC1_HUMANLamininsubunitgamma-1OS=HomosapiensOX=9606GN=LAMC1PE=1SV=3	1136	1143	yes	yes	2	0.0021073	68.915	By matching	By MS/MS	By matching		By matching	By matching	By MS/MS
AHVLAASVEQATENFLEK	NSKGPSNKKRGRSKKAHVLAASVEQATENF	LAASVEQATENFLEKGDKIAKESQFLKEEL	K	A	H	E	K	G	4	0	1	0	0	1	3	0	1	0	2	1	0	1	0	1	1	0	0	2	0	0	18	0	1956	tr|G3XAM7|G3XAM7_HUMANCatenin(Cadherin-associatedprotein),alpha1,102kDa,isoformCRA_aOS=HomosapiensOX=9606GN=CTNNA1PE=1SV=1;sp|P35221|CTNA1_HUMANCateninalpha-1OS=HomosapiensOX=9606GN=CTNNA1PE=1SV=1;tr|E5RIB1|E5RIB1_HUMANCateninalpha-1(Fragment)OS=HomosapiensOX=9606GN=CTNNA1PE=1SV=1;tr|E5RG03|E5RG03_HUMANCateninalpha-1(Fragment)OS=HomosapiensOX=9606GN=CTNNA1PE=1SV=1;tr|E5RHV7|E5RHV7_HUMANCateninalp…	tr|G3XAM7|G3XAM7_HUMANCatenin(Cadherin-associatedprotein),alpha1,102kDa,isoformCRA_aOS=HomosapiensOX=9606GN=CTNNA1PE=1SV=1	58	75	yes	no	3	2.122e-05	44.005				By MS/MS	By MS/MS	By matching	By MS/MS
AHVQELLQCSER	TLVQQLKEQNEALNRAHVQELLQCSEREGA	LNRAHVQELLQCSEREGALQEERADEAQQR	R	A	H	E	R	E	1	1	0	0	1	2	2	0	1	0	2	0	0	0	0	1	0	0	0	1	0	0	12	0	1468.71	sp|Q9BQS8|FYCO1_HUMANFYVEandcoiled-coildomain-containingprotein1OS=HomosapiensOX=9606GN=FYCO1PE=1SV=3	sp|Q9BQS8|FYCO1_HUMANFYVEandcoiled-coildomain-containingprotein1OS=HomosapiensOX=9606GN=FYCO1PE=1SV=3	840	851	yes	yes	3	0.06282	20.383					By matching	By matching	By MS/MS
AHVQEVAQHNLK	GKWLQDLQEENESLKAHVQEVAQHNLKEAS	SLKAHVQEVAQHNLKEASSASQFEELEIVL	K	A	H	L	K	E	2	0	1	0	0	2	1	0	2	0	1	1	0	0	0	0	0	0	0	2	0	0	12	0	1372.72	sp|Q86UP2|KTN1_HUMANKinectinOS=HomosapiensOX=9606GN=KTN1PE=1SV=1;tr|G3V4Y7|G3V4Y7_HUMANKinectinOS=HomosapiensOX=9606GN=KTN1PE=1SV=1	sp|Q86UP2|KTN1_HUMANKinectinOS=HomosapiensOX=9606GN=KTN1PE=1SV=1	909	920	yes	no	3	1.5814e-05	58.274				By matching	By MS/MS	By MS/MS	By MS/MS
AHVVPCFDASK	NILFADTHIPGSPFKAHVVPCFDASKVKCS	SPFKAHVVPCFDASKVKCSGPGLERATAGE	K	A	H	S	K	V	2	0	0	1	1	0	0	0	1	0	0	1	0	1	1	1	0	0	0	2	0	0	11	0	1229.59	sp|P21333|FLNA_HUMANFilamin-AOS=HomosapiensOX=9606GN=FLNAPE=1SV=4;tr|Q60FE5|Q60FE5_HUMANFilamin-AOS=HomosapiensOX=9606GN=FLNAPE=1SV=1;tr|A0A087WWY3|A0A087WWY3_HUMANFilamin-AOS=HomosapiensOX=9606GN=FLNAPE=1SV=1	sp|P21333|FLNA_HUMANFilamin-AOS=HomosapiensOX=9606GN=FLNAPE=1SV=4	1152	1162	yes	no	2	0.001181	60.973				By MS/MS	By matching	By matching	By MS/MS
AIAALISEK	KRNFQEEQINTRDAKAIAALISEKLETLRN	NTRDAKAIAALISEKLETLRNQGKRNKDEL	K	A	I	E	K	L	3	0	0	0	0	0	1	0	0	2	1	1	0	0	0	1	0	0	0	0	0	0	9	0	914.544	sp|Q8IXB1|DJC10_HUMANDnaJhomologsubfamilyCmember10OS=HomosapiensOX=9606GN=DNAJC10PE=1SV=2	sp|Q8IXB1|DJC10_HUMANDnaJhomologsubfamilyCmember10OS=HomosapiensOX=9606GN=DNAJC10PE=1SV=2	770	778	yes	yes	2	0.040944	29.149		By matching	By matching	By matching	By matching	By matching	By matching
AIADMLR	CRQEDVIATANLSRRAIADMLRACKEAAYH	ATANLSRRAIADMLRACKEAAYHPEVAPDV	R	A	I	L	R	A	2	1	0	1	0	0	0	0	0	1	1	0	1	0	0	0	0	0	0	0	0	0	7	0	788.421	sp|Q9Y490|TLN1_HUMANTalin-1OS=HomosapiensOX=9606GN=TLN1PE=1SV=3	sp|Q9Y490|TLN1_HUMANTalin-1OS=HomosapiensOX=9606GN=TLN1PE=1SV=3	2211	2217	yes	yes	2	0.052574	43	By matching	By matching	By matching	By matching	By MS/MS	By matching	By matching
AIADTGANVVVTGGK	NFSKGEENLMDAQVKAIADTGANVVVTGGK	AIADTGANVVVTGGKVADMALHYANKYNIM	K	A	I	G	K	V	3	0	1	1	0	0	0	3	0	1	0	1	0	0	0	0	2	0	0	3	0	0	15	0	1371.74	sp|P50990|TCPQ_HUMANT-complexprotein1subunitthetaOS=HomosapiensOX=9606GN=CCT8PE=1SV=4;tr|H7C4C8|H7C4C8_HUMANT-complexprotein1subunittheta(Fragment)OS=HomosapiensOX=9606GN=CCT8PE=1SV=1	sp|P50990|TCPQ_HUMANT-complexprotein1subunitthetaOS=HomosapiensOX=9606GN=CCT8PE=1SV=4	282	296	yes	no	2	7.6169e-05	76.655	By matching	By matching	By matching	By MS/MS	By MS/MS	By MS/MS	By MS/MS
AIADWYNEK	KESMKCGMWGRALRKAIADWYNEKGGMALA	GRALRKAIADWYNEKGGMALALAVTKYKQR	K	A	I	E	K	G	2	0	1	1	0	0	1	0	0	1	0	1	0	0	0	0	0	1	1	0	0	0	9	0	1108.52	sp|P10155|RO60_HUMAN60kDaSS-A/RoribonucleoproteinOS=HomosapiensOX=9606GN=RO60PE=1SV=2;tr|H0Y9N5|H0Y9N5_HUMAN60kDaSS-A/Roribonucleoprotein(Fragment)OS=HomosapiensOX=9606GN=RO60PE=1SV=8	sp|P10155|RO60_HUMAN60kDaSS-A/RoribonucleoproteinOS=HomosapiensOX=9606GN=RO60PE=1SV=2	151	159	yes	no	2	0.0042394	51.854				By MS/MS	By matching	By matching	By MS/MS
AIAELGIYPAVDPLDSTSR	ATTFAHLDATTVLSRAIAELGIYPAVDPLD	LGIYPAVDPLDSTSRIMDPNIVGSEHYDVA	R	A	I	S	R	I	3	1	0	2	0	0	1	1	0	2	2	0	0	0	2	2	1	0	1	1	0	0	19	0	1987.03	sp|P06576|ATPB_HUMANATPsynthasesubunitbeta,mitochondrialOS=HomosapiensOX=9606GN=ATP5F1BPE=1SV=3;tr|H0YH81|H0YH81_HUMANATPsynthasesubunitbeta(Fragment)OS=HomosapiensOX=9606GN=ATP5F1BPE=1SV=1	sp|P06576|ATPB_HUMANATPsynthasesubunitbeta,mitochondrialOS=HomosapiensOX=9606GN=ATP5F1BPE=1SV=3	388	406	yes	no	2;3	2.1685e-25	142.57				By MS/MS	By MS/MS	By MS/MS	By MS/MS
AIAFLQQPR	IKFEGAIYRKDVGFRAIAFLQQPRSLTYKE	KDVGFRAIAFLQQPRSLTYKESGVDIAAGN	R	A	I	P	R	S	2	1	0	0	0	2	0	0	0	1	1	0	0	1	1	0	0	0	0	0	0	0	9	0	1042.59	sp|P22102|PUR2_HUMANTrifunctionalpurinebiosyntheticproteinadenosine-3OS=HomosapiensOX=9606GN=GARTPE=1SV=1	sp|P22102|PUR2_HUMANTrifunctionalpurinebiosyntheticproteinadenosine-3OS=HomosapiensOX=9606GN=GARTPE=1SV=1	425	433	yes	yes	2	0.00014397	86.866				By MS/MS	By MS/MS	By matching
AIAHYEQQMGQK	VLALAQIENSAAVEKAIAHYEQQMGQKVQL	VEKAIAHYEQQMGQKVQLPTETLQELLDLH	K	A	I	Q	K	V	2	0	0	0	0	3	1	1	1	1	0	1	1	0	0	0	0	0	1	0	0	0	12	0	1402.67	sp|P32456|GBP2_HUMANGuanylate-bindingprotein2OS=HomosapiensOX=9606GN=GBP2PE=1SV=3	sp|P32456|GBP2_HUMANGuanylate-bindingprotein2OS=HomosapiensOX=9606GN=GBP2PE=1SV=3	329	340	no	no	3	0.00055354	38.238	By matching			By MS/MS	By MS/MS	By matching	By MS/MS
AIAHYEQSADYYKGEESNSSANK	SIAEIYETELVDIEKAIAHYEQSADYYKGE	ADYYKGEESNSSANKCLLKVAGYAALLEQY	K	A	I	N	K	C	4	0	2	1	0	1	3	1	1	1	0	2	0	0	0	4	0	0	3	0	0	0	23	1	2561.13	sp|P54920|SNAA_HUMANAlpha-solubleNSFattachmentproteinOS=HomosapiensOX=9606GN=NAPAPE=1SV=3;tr|M0R2M1|M0R2M1_HUMANAlpha-solubleNSFattachmentprotein(Fragment)OS=HomosapiensOX=9606GN=NAPAPE=1SV=1;tr|M0R0Y2|M0R0Y2_HUMANAlpha-solubleNSFattachmentproteinOS=HomosapiensOX=9606GN=NAPAPE=1SV=1;tr|M0R058|M0R058_HUMANAlpha-solubleNSFattachmentprotein(Fragment)OS=HomosapiensOX=9606GN=NAPAPE=1SV=1;tr|M0R027|M0R…	sp|P54920|SNAA_HUMANAlpha-solubleNSFattachmentproteinOS=HomosapiensOX=9606GN=NAPAPE=1SV=3	141	163	yes	no	3;4	0.0053456	21.37				By MS/MS	By MS/MS	By MS/MS	By matching
AIAMSLGQDIPMDQR	VVRDLSMSEEDQMMRAIAMSLGQDIPMDQR	AIAMSLGQDIPMDQRAESPEEVACRKEEEE	R	A	I	Q	R	A	2	1	0	2	0	2	0	1	0	2	1	0	2	0	1	1	0	0	0	0	0	0	15	0	1644.8	sp|Q7Z6Z7|HUWE1_HUMANE3ubiquitin-proteinligaseHUWE1OS=HomosapiensOX=9606GN=HUWE1PE=1SV=3	sp|Q7Z6Z7|HUWE1_HUMANE3ubiquitin-proteinligaseHUWE1OS=HomosapiensOX=9606GN=HUWE1PE=1SV=3	1378	1392	yes	yes	2	0.015435	41.283					By MS/MS	By matching
AIANECQANFISIK	LFYGPPGCGKTLLAKAIANECQANFISIKG	KAIANECQANFISIKGPELLTMWFGESEAN	K	A	I	I	K	G	3	0	2	0	1	1	1	0	0	3	0	1	0	1	0	1	0	0	0	0	0	0	14	0	1577.79	sp|P55072|TERA_HUMANTransitionalendoplasmicreticulumATPaseOS=HomosapiensOX=9606GN=VCPPE=1SV=4	sp|P55072|TERA_HUMANTransitionalendoplasmicreticulumATPaseOS=HomosapiensOX=9606GN=VCPPE=1SV=4	530	543	yes	yes	2	0.00049781	67.776	By matching	By matching	By matching	By MS/MS	By MS/MS	By MS/MS	By MS/MS
AIASSLK	IDWVAFAEIIPQNQKAIASSLKSWNETLTS	EIIPQNQKAIASSLKSWNETLTSRLAALPE	K	A	I	L	K	S	2	0	0	0	0	0	0	0	0	1	1	1	0	0	0	2	0	0	0	0	0	0	7	0	688.412	sp|O75947|ATP5H_HUMANATPsynthasesubunitd,mitochondrialOS=HomosapiensOX=9606GN=ATP5PDPE=1SV=3;tr|F5H608|F5H608_HUMANATPsynthasesubunitd,mitochondrialOS=HomosapiensOX=9606GN=ATP5PDPE=1SV=2	sp|O75947|ATP5H_HUMANATPsynthasesubunitd,mitochondrialOS=HomosapiensOX=9606GN=ATP5PDPE=1SV=3	26	32	yes	no	2	0.031812	51.787	By matching	By matching	By matching	By matching	By matching	By matching	By MS/MS
AIAVLTSGGDAQGMNAAVR	THEEHHAAKTLGIGKAIAVLTSGGDAQGMN	LTSGGDAQGMNAAVRAVVRVGIFTGARVFF	K	A	I	V	R	A	5	1	1	1	0	1	0	3	0	1	1	0	1	0	0	1	1	0	0	2	0	0	19	0	1800.92	sp|P08237|PFKAM_HUMANATP-dependent6-phosphofructokinase,muscletypeOS=HomosapiensOX=9606GN=PFKMPE=1SV=2;tr|A0A2R8Y891|A0A2R8Y891_HUMANATP-dependent6-phosphofructokinaseOS=HomosapiensOX=9606GN=PFKMPE=1SV=1;tr|F8VZI0|F8VZI0_HUMANATP-dependent6-phosphofructokinase,muscletypeOS=HomosapiensOX=9606GN=PFKMPE=1SV=10;tr|F8VX13|F8VX13_HUMANATP-dependent6-phosphofructokinase,muscletype(Fragment)OS=Homosapien…	sp|P08237|PFKAM_HUMANATP-dependent6-phosphofructokinase,muscletypeOS=HomosapiensOX=9606GN=PFKMPE=1SV=2	17	35	yes	no	2	1.7808e-06	87.363				By MS/MS	By MS/MS	By matching	By matching
AIAVTVQEMVTK	GSFVDYQTTMVRTAKAIAVTVQEMVTKSNT	TAKAIAVTVQEMVTKSNTSPEELGPLANQL	K	A	I	T	K	S	2	0	0	0	0	1	1	0	0	1	0	1	1	0	0	0	2	0	0	3	0	0	12	0	1288.71	sp|Q9Y490|TLN1_HUMANTalin-1OS=HomosapiensOX=9606GN=TLN1PE=1SV=3	sp|Q9Y490|TLN1_HUMANTalin-1OS=HomosapiensOX=9606GN=TLN1PE=1SV=3	1863	1874	yes	yes	2	4.7338e-05	77.677				By MS/MS	By MS/MS	By MS/MS	By MS/MS
AIAYLFPSGLFEK	MGEDPETFTQEDIDRAIAYLFPSGLFEKRA	DRAIAYLFPSGLFEKRARPVMKHPEQIFPR	R	A	I	E	K	R	2	0	0	0	0	0	1	1	0	1	2	1	0	2	1	1	0	0	1	0	0	0	13	0	1454.78	sp|P82933|RT09_HUMAN28SribosomalproteinS9,mitochondrialOS=HomosapiensOX=9606GN=MRPS9PE=1SV=2	sp|P82933|RT09_HUMAN28SribosomalproteinS9,mitochondrialOS=HomosapiensOX=9606GN=MRPS9PE=1SV=2	107	119	yes	yes	2	0.031551	26.514				By MS/MS	By matching	By matching	By matching
AICDHVR	VIKARKLSSAMSAAKAICDHVRDIWFGTPE	SSAMSAAKAICDHVRDIWFGTPEGEFVSMG	K	A	I	V	R	D	1	1	0	1	1	0	0	0	1	1	0	0	0	0	0	0	0	0	0	1	0	0	7	0	869.418	sp|P40925|MDHC_HUMANMalatedehydrogenase,cytoplasmicOS=HomosapiensOX=9606GN=MDH1PE=1SV=4;tr|A0A5K1VW95|A0A5K1VW95_HUMANMalatedehydrogenase,cytoplasmicOS=HomosapiensOX=9606GN=MDH1PE=4SV=1;tr|B9A041|B9A041_HUMANMalatedehydrogenase,cytoplasmicOS=HomosapiensOX=9606GN=MDH1PE=1SV=1;tr|B8ZZ51|B8ZZ51_HUMANMalatedehydrogenase,cytoplasmicOS=HomosapiensOX=9606GN=MDH1PE=1SV=1	sp|P40925|MDHC_HUMANMalatedehydrogenase,cytoplasmicOS=HomosapiensOX=9606GN=MDH1PE=1SV=4	249	255	yes	no	3	0.025012	49.358				By MS/MS	By MS/MS		By matching
AICTEAGLMALR	DLIMAKDDLSGADIKAICTEAGLMALRERR	DIKAICTEAGLMALRERRMKVTNEDFKKSK	K	A	I	L	R	E	3	1	0	0	1	0	1	1	0	1	2	0	1	0	0	0	1	0	0	0	0	0	12	0	1304.66	sp|P62191|PRS4_HUMAN26Sproteasomeregulatorysubunit4OS=HomosapiensOX=9606GN=PSMC1PE=1SV=1	sp|P62191|PRS4_HUMAN26Sproteasomeregulatorysubunit4OS=HomosapiensOX=9606GN=PSMC1PE=1SV=1	397	408	yes	yes	2	2.7643e-05	75.378				By MS/MS	By matching	By matching	By MS/MS
AIDLFTDAIK	KVAAIEALNDGELQKAIDLFTDAIKLNPRL	GELQKAIDLFTDAIKLNPRLAILYAKRASV	K	A	I	I	K	L	2	0	0	2	0	0	0	0	0	2	1	1	0	1	0	0	1	0	0	0	0	0	10	0	1105.6	sp|P50502|F10A1_HUMANHsc70-interactingproteinOS=HomosapiensOX=9606GN=ST13PE=1SV=2;tr|H7C3I1|H7C3I1_HUMANHsc70-interactingprotein(Fragment)OS=HomosapiensOX=9606GN=ST13PE=1SV=1;tr|Q3KNR6|Q3KNR6_HUMANHsc70-interactingproteinOS=HomosapiensOX=9606GN=ST13PE=1SV=1;sp|Q8IZP2|ST134_HUMANPutativeproteinFAM10A4OS=HomosapiensOX=9606GN=ST13P4PE=5SV=1;sp|Q8NFI4|F10A5_HUMANPutativeproteinFAM10A5OS=HomosapiensOX…	sp|P50502|F10A1_HUMANHsc70-interactingproteinOS=HomosapiensOX=9606GN=ST13PE=1SV=2	133	142	yes	no	2	0.0020025	51.346	By matching			By MS/MS	By MS/MS	By MS/MS	By MS/MS
AIDNAADLLIFGK	SFHKLRDRAERIASRAIDNAADLLIFGKEL	SRAIDNAADLLIFGKELSAIGSDTTPLPSW	R	A	I	G	K	E	3	0	1	2	0	0	0	1	0	2	2	1	0	1	0	0	0	0	0	0	0	0	13	0	1359.74	sp|Q9Y5X2|SNX8_HUMANSortingnexin-8OS=HomosapiensOX=9606GN=SNX8PE=1SV=1	sp|Q9Y5X2|SNX8_HUMANSortingnexin-8OS=HomosapiensOX=9606GN=SNX8PE=1SV=1	246	258	yes	yes	2	6.43e-05	83	By matching			By MS/MS	By MS/MS	By MS/MS
AIDTIYQTTDFSGIR	GTREAVIAQISSHVKAIDTIYQTTDFSGIR	AIDTIYQTTDFSGIRNISFMVKRIRINTTA	K	A	I	I	R	N	1	1	0	2	0	1	0	1	0	3	0	0	0	1	0	1	3	0	1	0	0	0	15	0	1699.84	sp|O14672|ADA10_HUMANDisintegrinandmetalloproteinasedomain-containingprotein10OS=HomosapiensOX=9606GN=ADAM10PE=1SV=1	sp|O14672|ADA10_HUMANDisintegrinandmetalloproteinasedomain-containingprotein10OS=HomosapiensOX=9606GN=ADAM10PE=1SV=1	252	266	yes	yes	2	0.00018382	56.783				By matching	By MS/MS	By matching	By MS/MS
AIDTTQLFSLPK	GLVPKEGALDLSGLRAIDTTQLFSLPKDFW	GLRAIDTTQLFSLPKDFWEQEVRDIRSYLT	R	A	I	P	K	D	1	0	0	1	0	1	0	0	0	1	2	1	0	1	1	1	2	0	0	0	0	0	12	0	1332.73	sp|Q16822|PCKGM_HUMANPhosphoenolpyruvatecarboxykinase[GTP],mitochondrialOS=HomosapiensOX=9606GN=PCK2PE=1SV=4;tr|H0YML5|H0YML5_HUMANPhosphoenolpyruvatecarboxykinase[GTP],mitochondrialOS=HomosapiensOX=9606GN=PCK2PE=1SV=1	sp|Q16822|PCKGM_HUMANPhosphoenolpyruvatecarboxykinase[GTP],mitochondrialOS=HomosapiensOX=9606GN=PCK2PE=1SV=4	589	600	yes	no	2	2.6921e-05	87.913				By MS/MS	By MS/MS	By MS/MS	By MS/MS
AIEAAPQEPEQK	TLAKALLQTHPEAQRAIEAAPQEPEQKRSR	AQRAIEAAPQEPEQKRSRQDPGTDRTEDSG	R	A	I	Q	K	R	3	0	0	0	0	2	3	0	0	1	0	1	0	0	2	0	0	0	0	0	0	0	12	0	1309.65	sp|Q96CP2|FWCH2_HUMANFLYWCHfamilymember2OS=HomosapiensOX=9606GN=FLYWCH2PE=1SV=1;tr|I3L1Y9|I3L1Y9_HUMANFLYWCHfamilymember2OS=HomosapiensOX=9606GN=FLYWCH2PE=1SV=1	sp|Q96CP2|FWCH2_HUMANFLYWCHfamilymember2OS=HomosapiensOX=9606GN=FLYWCH2PE=1SV=1	90	101	yes	no	2	0.00058412	56.563				By MS/MS	By MS/MS	By MS/MS	By matching
AIEAVAISPWK	EELAQLWAAEELDMKAIEAVAISPWKTYQL	LDMKAIEAVAISPWKTYQLVYFLDKILQKS	K	A	I	W	K	T	3	0	0	0	0	0	1	0	0	2	0	1	0	0	1	1	0	1	0	1	0	0	11	0	1183.66	sp|Q9H4A4|AMPB_HUMANAminopeptidaseBOS=HomosapiensOX=9606GN=RNPEPPE=1SV=2;tr|A6NKB8|A6NKB8_HUMANAminopeptidaseBOS=HomosapiensOX=9606GN=RNPEPPE=1SV=1	sp|Q9H4A4|AMPB_HUMANAminopeptidaseBOS=HomosapiensOX=9606GN=RNPEPPE=1SV=2	521	531	yes	no	2	6.2538e-05	94.692	By matching			By matching	By MS/MS	By matching	By MS/MS
AIEDEGGNPDEIEITSEGNKK	DSSGNKSVLMERLKKAIEDEGGNPDEIEIT	GNPDEIEITSEGNKKTSKRSSKGRKPEEEG	K	A	I	K	K	T	1	0	2	2	0	0	5	3	0	3	0	2	0	0	1	1	1	0	0	0	0	0	21	1	2244.04	sp|Q15424|SAFB1_HUMANScaffoldattachmentfactorB1OS=HomosapiensOX=9606GN=SAFBPE=1SV=4;tr|K7ES42|K7ES42_HUMANScaffoldattachmentfactorB1OS=HomosapiensOX=9606GN=SAFBPE=1SV=1	sp|Q15424|SAFB1_HUMANScaffoldattachmentfactorB1OS=HomosapiensOX=9606GN=SAFBPE=1SV=4	64	84	yes	no	3	0.00042773	23.293				By MS/MS	By MS/MS	By matching	By MS/MS
AIEEGVNHMWTVSAFQQHPR	TILANARFFDGELTKAIEEGVNHMWTVSAF	VNHMWTVSAFQQHPRTVFVCDEDATLELKV	K	A	I	P	R	T	2	1	1	0	0	2	2	1	2	1	0	0	1	1	1	1	1	1	0	2	0	0	20	0	2336.11	tr|D6RAY7|D6RAY7_HUMANGlucosamine-6-phosphateisomerase(Fragment)OS=HomosapiensOX=9606GN=GNPDA1PE=1SV=1;tr|D6R9P4|D6R9P4_HUMANGlucosamine-6-phosphateisomeraseOS=HomosapiensOX=9606GN=GNPDA1PE=1SV=1;sp|P46926|GNPI1_HUMANGlucosamine-6-phosphateisomerase1OS=HomosapiensOX=9606GN=GNPDA1PE=1SV=1;tr|D6RFF8|D6RFF8_HUMANGlucosamine-6-phosphateisomerase(Fragment)OS=HomosapiensOX=9606GN=GNPDA1PE=1SV=1;tr|V9GY…	tr|D6RAY7|D6RAY7_HUMANGlucosamine-6-phosphateisomerase(Fragment)OS=HomosapiensOX=9606GN=GNPDA1PE=1SV=1	181	200	no	no	3;4	4.2987e-06	68.187				By MS/MS		By matching	By MS/MS
AIEFLNNPPEEAPR	GFAFVEFETKEQAAKAIEFLNNPPEEAPRK	KAIEFLNNPPEEAPRKPGIFPKTVKNKPIP	K	A	I	P	R	K	2	1	2	0	0	0	3	0	0	1	1	0	0	1	3	0	0	0	0	0	0	0	14	0	1595.79	tr|D6RFF0|D6RFF0_HUMANLa-relatedprotein7(Fragment)OS=HomosapiensOX=9606GN=LARP7PE=1SV=1;sp|Q4G0J3|LARP7_HUMANLa-relatedprotein7OS=HomosapiensOX=9606GN=LARP7PE=1SV=1	tr|D6RFF0|D6RFF0_HUMANLa-relatedprotein7(Fragment)OS=HomosapiensOX=9606GN=LARP7PE=1SV=1	182	195	yes	no	2	0.00099201	50.284				By matching	By matching	By MS/MS	By MS/MS
AIEGFNQSSHQK	LQAMNFEELNFFFQKAIEGFNQSSHQKNVD	FQKAIEGFNQSSHQKNVDARMEPVPREVLG	K	A	I	Q	K	N	1	0	1	0	0	2	1	1	1	1	0	1	0	1	0	2	0	0	0	0	0	0	12	0	1344.64	sp|Q16222|UAP1_HUMANUDP-N-acetylhexosaminepyrophosphorylaseOS=HomosapiensOX=9606GN=UAP1PE=1SV=3	sp|Q16222|UAP1_HUMANUDP-N-acetylhexosaminepyrophosphorylaseOS=HomosapiensOX=9606GN=UAP1PE=1SV=3	52	63	yes	yes	3	0.031579	19.74				By matching	By matching	By matching	By matching
AIEHAYQYGGTANSR	NTPRNSHCHLSNSPRAIEHAYQYGGTANSR	AIEHAYQYGGTANSRQEFEHLKGDFGAKSQ	R	A	I	S	R	Q	3	1	1	0	0	1	1	2	1	1	0	0	0	0	0	1	1	0	2	0	0	0	15	0	1636.76	tr|A0A0A0MTC7|A0A0A0MTC7_HUMANLamininsubunitalpha-4OS=HomosapiensOX=9606GN=LAMA4PE=1SV=1;tr|A0A0A0MQS9|A0A0A0MQS9_HUMANLamininsubunitalpha-4OS=HomosapiensOX=9606GN=LAMA4PE=1SV=1;sp|Q16363|LAMA4_HUMANLamininsubunitalpha-4OS=HomosapiensOX=9606GN=LAMA4PE=1SV=4;tr|A0A494C139|A0A494C139_HUMANLamininsubunitalpha-4(Fragment)OS=HomosapiensOX=9606GN=LAMA4PE=1SV=1	tr|A0A0A0MTC7|A0A0A0MTC7_HUMANLamininsubunitalpha-4OS=HomosapiensOX=9606GN=LAMA4PE=1SV=1	1458	1472	yes	no	2	0.00088504	50.284	By MS/MS	By MS/MS
AIEINPDSAQPYK	VKLQKPNAAIRDCDRAIEINPDSAQPYKWR	DRAIEINPDSAQPYKWRGKAHRLLGHWEEA	R	A	I	Y	K	W	2	0	1	1	0	1	1	0	0	2	0	1	0	0	2	1	0	0	1	0	0	0	13	0	1444.72	sp|P50502|F10A1_HUMANHsc70-interactingproteinOS=HomosapiensOX=9606GN=ST13PE=1SV=2;tr|H7C3I1|H7C3I1_HUMANHsc70-interactingprotein(Fragment)OS=HomosapiensOX=9606GN=ST13PE=1SV=1;tr|Q3KNR6|Q3KNR6_HUMANHsc70-interactingproteinOS=HomosapiensOX=9606GN=ST13PE=1SV=1;sp|Q8IZP2|ST134_HUMANPutativeproteinFAM10A4OS=HomosapiensOX=9606GN=ST13P4PE=5SV=1;sp|Q8NFI4|F10A5_HUMANPutativeproteinFAM10A5OS=HomosapiensOX…	sp|P50502|F10A1_HUMANHsc70-interactingproteinOS=HomosapiensOX=9606GN=ST13PE=1SV=2	174	186	yes	no	2	1.3742e-05	76.228	By matching	By matching		By MS/MS	By MS/MS	By MS/MS	By MS/MS
AIEIYTDMGR	FKKADPQEAINCLMRAIEIYTDMGRFTIAA	NCLMRAIEIYTDMGRFTIAAKHHISIAEIY	R	A	I	G	R	F	1	1	0	1	0	0	1	1	0	2	0	0	1	0	0	0	1	0	1	0	0	0	10	0	1167.56	sp|P54920|SNAA_HUMANAlpha-solubleNSFattachmentproteinOS=HomosapiensOX=9606GN=NAPAPE=1SV=3;tr|M0R2M1|M0R2M1_HUMANAlpha-solubleNSFattachmentprotein(Fragment)OS=HomosapiensOX=9606GN=NAPAPE=1SV=1;tr|M0R0Y2|M0R0Y2_HUMANAlpha-solubleNSFattachmentproteinOS=HomosapiensOX=9606GN=NAPAPE=1SV=1;tr|M0R058|M0R058_HUMANAlpha-solubleNSFattachmentprotein(Fragment)OS=HomosapiensOX=9606GN=NAPAPE=1SV=1;tr|M0R0I4|M0R…	sp|P54920|SNAA_HUMANAlpha-solubleNSFattachmentproteinOS=HomosapiensOX=9606GN=NAPAPE=1SV=3	107	116	yes	no	2	0.00050384	49.418				By MS/MS	By matching	By matching	By matching
AIELLEK	AALGEPVRLERDICRAIELLEKLQRSGEVP	RLERDICRAIELLEKLQRSGEVPPQKLQAL	R	A	I	E	K	L	1	0	0	0	0	0	2	0	0	1	2	1	0	0	0	0	0	0	0	0	0	0	7	0	814.48	sp|Q9NUP9|LIN7C_HUMANProteinlin-7homologCOS=HomosapiensOX=9606GN=LIN7CPE=1SV=1;tr|G3V1D4|G3V1D4_HUMANLin-7homologC(C.elegans),isoformCRA_bOS=HomosapiensOX=9606GN=LIN7CPE=1SV=1;tr|H0YIA8|H0YIA8_HUMANProteinlin-7homologA(Fragment)OS=HomosapiensOX=9606GN=LIN7APE=1SV=1;sp|O14910|LIN7A_HUMANProteinlin-7homologAOS=HomosapiensOX=9606GN=LIN7APE=1SV=2;tr|J3KN23|J3KN23_HUMANProteinlin-7homologAOS=Homosapie…	sp|Q9NUP9|LIN7C_HUMANProteinlin-7homologCOS=HomosapiensOX=9606GN=LIN7CPE=1SV=1	17	23	yes	no	2	0.029641	60.788				By MS/MS	By matching	By matching	By matching
AIELLQEFSDQHPENAAEIK	LIQAAQLCREKQHTKAIELLQEFSDQHPEN	QEFSDQHPENAAEIKLTMAQLKISQGNISK	K	A	I	I	K	L	3	0	1	1	0	2	4	0	1	2	2	1	0	1	1	1	0	0	0	0	0	0	20	0	2281.12	sp|O76094|SRP72_HUMANSignalrecognitionparticlesubunitSRP72OS=HomosapiensOX=9606GN=SRP72PE=1SV=3;tr|D6RDY6|D6RDY6_HUMANSignalrecognitionparticlesubunitSRP72(Fragment)OS=HomosapiensOX=9606GN=SRP72PE=1SV=3	sp|O76094|SRP72_HUMANSignalrecognitionparticlesubunitSRP72OS=HomosapiensOX=9606GN=SRP72PE=1SV=3	357	376	yes	no	3	0.0047668	25.198				By matching	By matching	By matching	By matching
AIELWYHDPACTTPVLK	LFEWIYPSYMPILQRAIELWYHDPACTTPV	ELWYHDPACTTPVLKLMAELVHNRSQRLQF	R	A	I	L	K	L	2	0	0	1	1	0	1	0	1	1	2	1	0	0	2	0	2	1	1	1	0	0	17	0	2013	sp|Q9UIA9|XPO7_HUMANExportin-7OS=HomosapiensOX=9606GN=XPO7PE=1SV=3;tr|E7ESC6|E7ESC6_HUMANExportin-7OS=HomosapiensOX=9606GN=XPO7PE=1SV=1;tr|E5RIW1|E5RIW1_HUMANExportin-7(Fragment)OS=HomosapiensOX=9606GN=XPO7PE=1SV=2	sp|Q9UIA9|XPO7_HUMANExportin-7OS=HomosapiensOX=9606GN=XPO7PE=1SV=3	757	773	yes	no	3	0.0012367	35.329				By MS/MS	By matching	By matching	By MS/MS
AIEMLGGELGSK	GTQTNMNVNEVISNRAIEMLGGELGSKIPV	SNRAIEMLGGELGSKIPVHPNDHVNKSQSS	R	A	I	S	K	I	1	0	0	0	0	0	2	3	0	1	2	1	1	0	0	1	0	0	0	0	0	0	12	0	1203.62	sp|P07954|FUMH_HUMANFumaratehydratase,mitochondrialOS=HomosapiensOX=9606GN=FHPE=1SV=3	sp|P07954|FUMH_HUMANFumaratehydratase,mitochondrialOS=HomosapiensOX=9606GN=FHPE=1SV=3	161	172	yes	yes	2	8.8783e-05	70.977	By matching	By MS/MS	By MS/MS
AIEPCLPR	DCDCAQDENCKSTKRAIEPCLPRTSGGGAG	NCKSTKRAIEPCLPRTSGGGAGGPGAGGVM	R	A	I	P	R	T	1	1	0	0	1	0	1	0	0	1	1	0	0	0	2	0	0	0	0	0	0	0	8	0	954.496	sp|P54826|GAS1_HUMANGrowtharrest-specificprotein1OS=HomosapiensOX=9606GN=GAS1PE=2SV=2	sp|P54826|GAS1_HUMANGrowtharrest-specificprotein1OS=HomosapiensOX=9606GN=GAS1PE=2SV=2	142	149	yes	yes	2	0.0033682	73.039	By MS/MS	By MS/MS	By MS/MS
AIEPPPLDAVIEAEHTLR	IKLLRLGGIGQFLAKAIEPPPLDAVIEAEH	PPPLDAVIEAEHTLRELDALDANDELTPLG	K	A	I	L	R	E	3	1	0	1	0	0	3	0	1	2	2	0	0	0	3	0	1	0	0	1	0	0	18	0	1970.05	sp|Q08211|DHX9_HUMANATP-dependentRNAhelicaseAOS=HomosapiensOX=9606GN=DHX9PE=1SV=4	sp|Q08211|DHX9_HUMANATP-dependentRNAhelicaseAOS=HomosapiensOX=9606GN=DHX9PE=1SV=4	820	837	yes	yes	3	2.6715e-05	70.235				By MS/MS	By MS/MS	By MS/MS	By MS/MS
AIEQADLLQEEDESPR	MGGDVQDTSKKSVLKAIEQADLLQEEDESP	IEQADLLQEEDESPRSVLEEMGLA______	K	A	I	P	R	S	2	1	0	2	0	2	4	0	0	1	2	0	0	0	1	1	0	0	0	0	0	0	16	0	1841.86	tr|A0A2R8YGH5|A0A2R8YGH5_HUMANAPcomplexsubunitsigmaOS=HomosapiensOX=9606GN=AP1S1PE=1SV=1;sp|P61966|AP1S1_HUMANAP-1complexsubunitsigma-1AOS=HomosapiensOX=9606GN=AP1S1PE=1SV=1;tr|H7C1E4|H7C1E4_HUMANAPcomplexsubunitsigma(Fragment)OS=HomosapiensOX=9606GN=AP1S1PE=1SV=1	tr|A0A2R8YGH5|A0A2R8YGH5_HUMANAPcomplexsubunitsigmaOS=HomosapiensOX=9606GN=AP1S1PE=1SV=1	133	148	yes	no	2	9.4158e-05	97.911				By MS/MS	By MS/MS	By matching	By MS/MS
AIFAGYK	______________________________	MSGRLWSKAIFAGYKRGLRNQREHTALLKI	K	A	I	Y	K	R	2	0	0	0	0	0	0	1	0	1	0	1	0	1	0	0	0	0	1	0	0	0	7	0	768.417	sp|P18077|RL35A_HUMAN60SribosomalproteinL35aOS=HomosapiensOX=9606GN=RPL35APE=1SV=2;tr|C9K025|C9K025_HUMAN60SribosomalproteinL35a(Fragment)OS=HomosapiensOX=9606GN=RPL35APE=1SV=1;tr|F8WBS5|F8WBS5_HUMAN60SribosomalproteinL35aOS=HomosapiensOX=9606GN=RPL35APE=1SV=1;tr|F8WB72|F8WB72_HUMAN60SribosomalproteinL35aOS=HomosapiensOX=9606GN=RPL35APE=1SV=1	sp|P18077|RL35A_HUMAN60SribosomalproteinL35aOS=HomosapiensOX=9606GN=RPL35APE=1SV=2	9	15	yes	no	2	0.031647	56.51				By matching	By matching	By matching	By matching
AIFMIPTNPPPTFR	MAEGKPPYADIHPMRAIFMIPTNPPPTFRK	RAIFMIPTNPPPTFRKPELWSDNFTDFVKQ	R	A	I	F	R	K	1	1	1	0	0	0	0	0	0	2	0	0	1	2	4	0	2	0	0	0	0	0	14	0	1600.84	sp|Q13043|STK4_HUMANSerine/threonine-proteinkinase4OS=HomosapiensOX=9606GN=STK4PE=1SV=2;sp|Q13188|STK3_HUMANSerine/threonine-proteinkinase3OS=HomosapiensOX=9606GN=STK3PE=1SV=2;tr|F5H5B4|F5H5B4_HUMANSerine/threonine-proteinkinase4OS=HomosapiensOX=9606GN=STK4PE=1SV=1	sp|Q13043|STK4_HUMANSerine/threonine-proteinkinase4OS=HomosapiensOX=9606GN=STK4PE=1SV=2	232	245	yes	no	2	0.032832	24.382				By MS/MS	By matching	By matching
AIGAVPLIQGEYMIPCEK	SLMVGPVDEVRELQKAIGAVPLIQGEYMIP	AVPLIQGEYMIPCEKVSTLPAITLKLGGKG	K	A	I	E	K	V	2	0	0	0	1	1	2	2	0	3	1	1	1	0	2	0	0	0	1	1	0	0	18	0	1988.01	tr|A0A1B0GW44|A0A1B0GW44_HUMANCathepsinDOS=HomosapiensOX=9606GN=CTSDPE=1SV=1;tr|A0A1B0GV23|A0A1B0GV23_HUMANCathepsinDOS=HomosapiensOX=9606GN=CTSDPE=1SV=1;tr|A0A1B0GVD5|A0A1B0GVD5_HUMANCathepsinDOS=HomosapiensOX=9606GN=CTSDPE=1SV=1;tr|A0A1B0GWE8|A0A1B0GWE8_HUMANCathepsinDOS=HomosapiensOX=9606GN=CTSDPE=1SV=1;sp|P07339|CATD_HUMANCathepsinDOS=HomosapiensOX=9606GN=CTSDPE=1SV=1;tr|H7C469|H7C469_HUMANPe…	tr|A0A1B0GW44|A0A1B0GW44_HUMANCathepsinDOS=HomosapiensOX=9606GN=CTSDPE=1SV=1	307	324	yes	no	2;3	2.0358e-05	101.39	By matching			By MS/MS	By MS/MS	By MS/MS	By MS/MS
AIGNIELGIR	LVVVGEIVTEEHLRRAIGNIELGIRSWDTN	EHLRRAIGNIELGIRSWDTNLIECNLDQEL	R	A	I	I	R	S	1	1	1	0	0	0	1	2	0	3	1	0	0	0	0	0	0	0	0	0	0	0	10	0	1054.61	sp|P46821|MAP1B_HUMANMicrotubule-associatedprotein1BOS=HomosapiensOX=9606GN=MAP1BPE=1SV=2;tr|D6RA32|D6RA32_HUMANMicrotubule-associatedprotein1B(Fragment)OS=HomosapiensOX=9606GN=MAP1BPE=1SV=2;tr|D6RCL2|D6RCL2_HUMANMicrotubule-associatedprotein1BOS=HomosapiensOX=9606GN=MAP1BPE=1SV=2;tr|D6RGJ3|D6RGJ3_HUMANMicrotubule-associatedprotein1B(Fragment)OS=HomosapiensOX=9606GN=MAP1BPE=1SV=1	sp|P46821|MAP1B_HUMANMicrotubule-associatedprotein1BOS=HomosapiensOX=9606GN=MAP1BPE=1SV=2	55	64	yes	no	2	0.021739	31.934	By matching			By MS/MS	By matching	By matching	By matching
AIGSASEGAQSSLQEVYHK	FHMDPSGTFVQCDARAIGSASEGAQSSLQE	ASEGAQSSLQEVYHKSMTLKEAIKSSLIIL	R	A	I	H	K	S	3	0	0	0	0	2	2	2	1	1	1	1	0	0	0	4	0	0	1	1	0	0	19	0	1960.95	sp|P28066|PSA5_HUMANProteasomesubunitalphatype-5OS=HomosapiensOX=9606GN=PSMA5PE=1SV=3	sp|P28066|PSA5_HUMANProteasomesubunitalphatype-5OS=HomosapiensOX=9606GN=PSMA5PE=1SV=3	169	187	yes	yes	2;3	1.6753e-06	77.593	By matching	By matching	By matching	By MS/MS	By MS/MS	By MS/MS	By MS/MS
AIGTEPDSDVLSEIMHSFAK	YLTQMWHFMCDALIKAIGTEPDSDVLSEIM	PDSDVLSEIMHSFAKCIEVMGDGCLNNEHF	K	A	I	A	K	C	2	0	0	2	0	0	2	1	1	2	1	1	1	1	1	3	1	0	0	1	0	0	20	0	2146.03	sp|O00410|IPO5_HUMANImportin-5OS=HomosapiensOX=9606GN=IPO5PE=1SV=4;tr|H0Y8C6|H0Y8C6_HUMANImportin-5(Fragment)OS=HomosapiensOX=9606GN=IPO5PE=1SV=1	sp|O00410|IPO5_HUMANImportin-5OS=HomosapiensOX=9606GN=IPO5PE=1SV=4	756	775	yes	no	3	1.2046e-06	51.819				By MS/MS	By matching	By matching	By matching
AIGVKPPR	KEMVELPLRHPALFKAIGVKPPRGILLYGP	RHPALFKAIGVKPPRGILLYGPPGTGKTLI	K	A	I	P	R	G	1	1	0	0	0	0	0	1	0	1	0	1	0	0	2	0	0	0	0	1	0	0	8	1	836.523	sp|P55072|TERA_HUMANTransitionalendoplasmicreticulumATPaseOS=HomosapiensOX=9606GN=VCPPE=1SV=4	sp|P55072|TERA_HUMANTransitionalendoplasmicreticulumATPaseOS=HomosapiensOX=9606GN=VCPPE=1SV=4	232	239	yes	yes	2	0.045046	69.432				By matching	By matching		By matching
AIGVLTSGGDAQGMNAAVR	GSLRKFLEHLSGAGKAIGVLTSGGDAQGMN	LTSGGDAQGMNAAVRAVVRMGIYVGAKVYF	K	A	I	V	R	A	4	1	1	1	0	1	0	4	0	1	1	0	1	0	0	1	1	0	0	2	0	0	19	0	1786.9	sp|P17858|PFKAL_HUMANATP-dependent6-phosphofructokinase,livertypeOS=HomosapiensOX=9606GN=PFKLPE=1SV=6;sp|Q01813|PFKAP_HUMANATP-dependent6-phosphofructokinase,platelettypeOS=HomosapiensOX=9606GN=PFKPPE=1SV=2	sp|Q01813|PFKAP_HUMANATP-dependent6-phosphofructokinase,platelettypeOS=HomosapiensOX=9606GN=PFKPPE=1SV=2	26	44	no	no	2	1.6915e-16	132.59				By MS/MS	By MS/MS	By MS/MS	By MS/MS
AIHSWLTR	IDEELLGDGHSYSPRAIHSWLTRAMYSRRS	GHSYSPRAIHSWLTRAMYSRRSKMNPLWNT	R	A	I	T	R	A	1	1	0	0	0	0	0	0	1	1	1	0	0	0	0	1	1	1	0	0	0	0	8	0	982.535	sp|P28070|PSB4_HUMANProteasomesubunitbetatype-4OS=HomosapiensOX=9606GN=PSMB4PE=1SV=4	sp|P28070|PSB4_HUMANProteasomesubunitbetatype-4OS=HomosapiensOX=9606GN=PSMB4PE=1SV=4	132	139	yes	yes	3	0.026768	34.253				By MS/MS	By MS/MS	By matching	By MS/MS
AIIESDQEQGR	PDRRHELYKAHEWARAIIESDQEQGRKLRS	EWARAIIESDQEQGRKLRSTMLELEKQGLE	R	A	I	G	R	K	1	1	0	1	0	2	2	1	0	2	0	0	0	0	0	1	0	0	0	0	0	0	11	0	1244.6	sp|Q12765|SCRN1_HUMANSecernin-1OS=HomosapiensOX=9606GN=SCRN1PE=1SV=2	sp|Q12765|SCRN1_HUMANSecernin-1OS=HomosapiensOX=9606GN=SCRN1PE=1SV=2	356	366	yes	yes	2	0.00036482	66.621					By MS/MS	By matching	By MS/MS
AIILNTPHNPLGK	LDPQELESKFNSKTKAIILNTPHNPLGKVY	TKAIILNTPHNPLGKVYNREELQVIADLCI	K	A	I	G	K	V	1	0	2	0	0	0	0	1	1	2	2	1	0	0	2	0	1	0	0	0	0	0	13	0	1386.8	sp|Q6YP21|KAT3_HUMANKynurenine--oxoglutaratetransaminase3OS=HomosapiensOX=9606GN=KYAT3PE=1SV=1;tr|A0A0A0MRN7|A0A0A0MRN7_HUMANKynurenine--oxoglutaratetransaminase3(Fragment)OS=HomosapiensOX=9606GN=KYAT3PE=1SV=1	sp|Q6YP21|KAT3_HUMANKynurenine--oxoglutaratetransaminase3OS=HomosapiensOX=9606GN=KYAT3PE=1SV=1	210	222	yes	no	3	0.054731	20.585				By matching	By matching	By matching	By MS/MS
AIIYQYMEEIYHR	AVTLMMDATNMPAVKAIIYQYMEEIYHRIP	VKAIIYQYMEEIYHRIPDSDPSSSKTRQII	K	A	I	H	R	I	1	1	0	0	0	1	2	0	1	3	0	0	1	0	0	0	0	0	3	0	0	0	13	0	1727.83	tr|E9PNM1|E9PNM1_HUMANSqualenesynthaseOS=HomosapiensOX=9606GN=FDFT1PE=1SV=1;sp|P37268|FDFT_HUMANSqualenesynthaseOS=HomosapiensOX=9606GN=FDFT1PE=1SV=1;tr|A0A1W2PQ47|A0A1W2PQ47_HUMANSqualenesynthaseOS=HomosapiensOX=9606GN=FDFT1PE=1SV=1	tr|E9PNM1|E9PNM1_HUMANSqualenesynthaseOS=HomosapiensOX=9606GN=FDFT1PE=1SV=1	329	341	yes	no	3	0.00033737	50.145				By MS/MS	By matching	By matching	By matching
AILPCIK	IYAYGFEKPSAIQQRAILPCIKGYDVIAQA	KPSAIQQRAILPCIKGYDVIAQAQSGTGKT	R	A	I	I	K	G	1	0	0	0	1	0	0	0	0	2	1	1	0	0	1	0	0	0	0	0	0	0	7	0	813.478	sp|P60842|IF4A1_HUMANEukaryoticinitiationfactor4A-IOS=HomosapiensOX=9606GN=EIF4A1PE=1SV=1;tr|J3KT12|J3KT12_HUMANEukaryoticinitiationfactor4A-IOS=HomosapiensOX=9606GN=EIF4A1PE=1SV=1;tr|J3KTB5|J3KTB5_HUMANEukaryoticinitiationfactor4A-I(Fragment)OS=HomosapiensOX=9606GN=EIF4A1PE=1SV=1;tr|J3QL43|J3QL43_HUMANEukaryoticinitiationfactor4A-I(Fragment)OS=HomosapiensOX=9606GN=EIF4A1PE=1SV=1;tr|J3QS69|J3QS69…	sp|P60842|IF4A1_HUMANEukaryoticinitiationfactor4A-IOS=HomosapiensOX=9606GN=EIF4A1PE=1SV=1	62	68	yes	no	2	0.035725	50.12				By MS/MS	By matching	By matching	By matching
AILQQLGLNSTCDDSILVK	LSQIESDRLALLQVRAILQQLGLNSTCDDS	QLGLNSTCDDSILVKTVCGVVSRRAAQLCG	R	A	I	V	K	T	1	0	1	2	1	2	0	1	0	2	4	1	0	0	0	2	1	0	0	1	0	0	19	0	2087.09	sp|P19367|HXK1_HUMANHexokinase-1OS=HomosapiensOX=9606GN=HK1PE=1SV=3	sp|P19367|HXK1_HUMANHexokinase-1OS=HomosapiensOX=9606GN=HK1PE=1SV=3	802	820	yes	yes	2	0.0010059	35.006				By MS/MS	By matching		By matching
AILVDLEPGTMDSVR	SVYYNEATGGKYVPRAILVDLEPGTMDSVR	AILVDLEPGTMDSVRSGPFGQIFRPDNFVF	R	A	I	V	R	S	1	1	0	2	0	0	1	1	0	1	2	0	1	0	1	1	1	0	0	2	0	0	15	0	1614.83	tr|Q5JP53|Q5JP53_HUMANTubulinbetachainOS=HomosapiensOX=9606GN=TUBBPE=1SV=1;sp|P07437|TBB5_HUMANTubulinbetachainOS=HomosapiensOX=9606GN=TUBBPE=1SV=2;sp|Q13509|TBB3_HUMANTubulinbeta-3chainOS=HomosapiensOX=9606GN=TUBB3PE=1SV=2;tr|A0A0B4J269|A0A0B4J269_HUMANG_PROTEIN_RECEP_F1_2domain-containingproteinOS=HomosapiensOX=9606PE=1SV=1;tr|G3V5W4|G3V5W4_HUMANTubulinbeta-3chainOS=HomosapiensOX=9606GN=TUBB3PE…	tr|Q5JP53|Q5JP53_HUMANTubulinbetachainOS=HomosapiensOX=9606GN=TUBBPE=1SV=1	45	59	no	no	2;3	7.894e-16	115.18	By MS/MS	By matching		By MS/MS	By MS/MS	By MS/MS	By MS/MS
AIMAQLPQEQK	VQTEDDQLIAGQSARAIMAQLPQEQKAKIA	QSARAIMAQLPQEQKAKIAEQVASFQEEKS	R	A	I	Q	K	A	2	0	0	0	0	3	1	0	0	1	1	1	1	0	1	0	0	0	0	0	0	0	11	0	1255.66	tr|G3XAM7|G3XAM7_HUMANCatenin(Cadherin-associatedprotein),alpha1,102kDa,isoformCRA_aOS=HomosapiensOX=9606GN=CTNNA1PE=1SV=1;sp|P35221|CTNA1_HUMANCateninalpha-1OS=HomosapiensOX=9606GN=CTNNA1PE=1SV=1	tr|G3XAM7|G3XAM7_HUMANCatenin(Cadherin-associatedprotein),alpha1,102kDa,isoformCRA_aOS=HomosapiensOX=9606GN=CTNNA1PE=1SV=1	671	681	yes	no	2	0.0059588	46.891			By matching	By MS/MS			By matching
AIMEMPSFYSHGLPR	PDDLNSIRAAPGEFRAIMEMPSFYSHGLPR	AIMEMPSFYSHGLPRCSPYKKLTECQLKNP	R	A	I	P	R	C	1	1	0	0	0	0	1	1	1	1	1	0	2	1	2	2	0	0	1	0	0	0	15	0	1734.82	sp|P55265|DSRAD_HUMANDouble-strandedRNA-specificadenosinedeaminaseOS=HomosapiensOX=9606GN=ADARPE=1SV=4;tr|A0A3B3IRQ9|A0A3B3IRQ9_HUMANDouble-strandedRNA-specificadenosinedeaminase(Fragment)OS=HomosapiensOX=9606GN=ADARPE=1SV=1;tr|A0A3B3ISX1|A0A3B3ISX1_HUMANDouble-strandedRNA-specificadenosinedeaminase(Fragment)OS=HomosapiensOX=9606GN=ADARPE=1SV=1;tr|A0A3B3ITG9|A0A3B3ITG9_HUMANDouble-strandedRNA-spe…	sp|P55265|DSRAD_HUMANDouble-strandedRNA-specificadenosinedeaminaseOS=HomosapiensOX=9606GN=ADARPE=1SV=4	475	489	yes	no	3	0.017385	24.191				By MS/MS		By matching	By matching
AIMKDPDDHTVCHLLFANQTEK	IAGGTGITPMLQVIRAIMKDPDDHTVCHLL	DHTVCHLLFANQTEKDILLRPELEELRNKH	R	A	I	E	K	D	2	0	1	3	1	1	1	0	2	1	2	2	1	1	1	0	2	0	0	1	0	0	22	1	2582.23	sp|P00387|NB5R3_HUMANNADH-cytochromeb5reductase3OS=HomosapiensOX=9606GN=CYB5R3PE=1SV=3	sp|P00387|NB5R3_HUMANNADH-cytochromeb5reductase3OS=HomosapiensOX=9606GN=CYB5R3PE=1SV=3	193	214	yes	yes	3;4	1.0774e-08	70.453				By MS/MS	By MS/MS		By MS/MS
AINDNTNSR	KHEQEYMEVRERIHRAINDNTNSRVVLWSF	RERIHRAINDNTNSRVVLWSFFEALVLVAM	R	A	I	S	R	V	1	1	3	1	0	0	0	0	0	1	0	0	0	0	0	1	1	0	0	0	0	0	9	0	1003.47	tr|F5GX39|F5GX39_HUMANTransmembraneemp24domain-containingprotein2OS=HomosapiensOX=9606GN=TMED2PE=1SV=1;sp|Q15363|TMED2_HUMANTransmembraneemp24domain-containingprotein2OS=HomosapiensOX=9606GN=TMED2PE=1SV=1	tr|F5GX39|F5GX39_HUMANTransmembraneemp24domain-containingprotein2OS=HomosapiensOX=9606GN=TMED2PE=1SV=1	75	83	yes	no	2	0.00047189	81.548				By matching	By MS/MS	By MS/MS	By MS/MS
AINEAYK	ALIEILATRTNAEIRAINEAYKEDYHKSLE	TRTNAEIRAINEAYKEDYHKSLEDALSSDT	R	A	I	Y	K	E	2	0	1	0	0	0	1	0	0	1	0	1	0	0	0	0	0	0	1	0	0	0	7	0	807.413	sp|P08133|ANXA6_HUMANAnnexinA6OS=HomosapiensOX=9606GN=ANXA6PE=1SV=3;tr|E7EMC6|E7EMC6_HUMANAnnexinOS=HomosapiensOX=9606GN=ANXA6PE=1SV=1;tr|E5RK69|E5RK69_HUMANAnnexinOS=HomosapiensOX=9606GN=ANXA6PE=1SV=1	sp|P08133|ANXA6_HUMANAnnexinA6OS=HomosapiensOX=9606GN=ANXA6PE=1SV=3	472	478	no	no	2	0.056192	41.502		By matching			By MS/MS	By matching	By matching
AINPINTFTK	GPNLLWAKDAAITLKAINPINTFTKFLLDH	AITLKAINPINTFTKFLLDHQGELFPSPDP	K	A	I	T	K	F	1	0	2	0	0	0	0	0	0	2	0	1	0	1	1	0	2	0	0	0	0	0	10	0	1117.61	sp|Q07960|RHG01_HUMANRhoGTPase-activatingprotein1OS=HomosapiensOX=9606GN=ARHGAP1PE=1SV=1	sp|Q07960|RHG01_HUMANRhoGTPase-activatingprotein1OS=HomosapiensOX=9606GN=ARHGAP1PE=1SV=1	412	421	yes	yes	2	0.0004138	73.985				By MS/MS	By matching	By MS/MS	By MS/MS
AINQQTGAFVEISR	HKCGLVIGRGGENVKAINQQTGAFVEISRQ	KAINQQTGAFVEISRQLPPNGDPNFKLFII	K	A	I	S	R	Q	2	1	1	0	0	2	1	1	0	2	0	0	0	1	0	1	1	0	0	1	0	0	14	0	1532.79	tr|A0A087WTP3|A0A087WTP3_HUMANFarupstreamelement-bindingprotein2OS=HomosapiensOX=9606GN=KHSRPPE=1SV=1;sp|Q92945|FUBP2_HUMANFarupstreamelement-bindingprotein2OS=HomosapiensOX=9606GN=KHSRPPE=1SV=4;tr|M0R3J3|M0R3J3_HUMANFarupstreamelement-bindingprotein2(Fragment)OS=HomosapiensOX=9606GN=KHSRPPE=1SV=1	tr|A0A087WTP3|A0A087WTP3_HUMANFarupstreamelement-bindingprotein2OS=HomosapiensOX=9606GN=KHSRPPE=1SV=1	449	462	yes	no	2	0.00041624	69.349				By MS/MS			By matching
AINTLNGLR	GYGFVNYVTAKDAERAINTLNGLRLQSKTI	AKDAERAINTLNGLRLQSKTIKVSYARPSS	R	A	I	L	R	L	1	1	2	0	0	0	0	1	0	1	2	0	0	0	0	0	1	0	0	0	0	0	9	0	970.556	sp|Q15717|ELAV1_HUMANELAV-likeprotein1OS=HomosapiensOX=9606GN=ELAVL1PE=1SV=2;tr|M0QZR9|M0QZR9_HUMANELAV-likeprotein1OS=HomosapiensOX=9606GN=ELAVL1PE=1SV=1;tr|A0A494C0Q5|A0A494C0Q5_HUMANELAV-likeprotein4(Fragment)OS=HomosapiensOX=9606GN=ELAVL4PE=1SV=1;tr|A0A494C0M6|A0A494C0M6_HUMANELAV-likeprotein4OS=HomosapiensOX=9606GN=ELAVL4PE=1SV=1;tr|A0A494C011|A0A494C011_HUMANELAV-likeprotein4OS=HomosapiensO…	sp|Q15717|ELAV1_HUMANELAV-likeprotein1OS=HomosapiensOX=9606GN=ELAVL1PE=1SV=2	77	85	yes	no	2	0.0062373	47.849				By MS/MS	By MS/MS		By MS/MS
AIPLVLVSGNHDIGNTPTAETVEEFCR	EQTEDLKRVLRAVDRAIPLVLVSGNHDIGN	IGNTPTAETVEEFCRTWGDDYFSFWVGGVL	R	A	I	C	R	T	2	1	2	1	1	0	3	2	1	2	2	0	0	1	2	1	3	0	0	3	0	0	27	0	2938.45	sp|Q9BRF8|CPPED_HUMANSerine/threonine-proteinphosphataseCPPED1OS=HomosapiensOX=9606GN=CPPED1PE=1SV=3	sp|Q9BRF8|CPPED_HUMANSerine/threonine-proteinphosphataseCPPED1OS=HomosapiensOX=9606GN=CPPED1PE=1SV=3	118	144	yes	yes	3	0.0027726	23.394				By MS/MS	By matching		By matching
AIPMLVDVLQDTR	KHELAYCLGQMQDARAIPMLVDVLQDTRQE	ARAIPMLVDVLQDTRQEPMVRHEAGEALGA	R	A	I	T	R	Q	1	1	0	2	0	1	0	0	0	1	2	0	1	0	1	0	1	0	0	2	0	0	13	0	1469.79	tr|A0A5F9ZGM7|A0A5F9ZGM7_HUMANDeoxyhypusinehydroxylase(Fragment)OS=HomosapiensOX=9606GN=DOHHPE=1SV=1;tr|A0A5F9ZHG4|A0A5F9ZHG4_HUMANDeoxyhypusinehydroxylase(Fragment)OS=HomosapiensOX=9606GN=DOHHPE=1SV=1;sp|Q9BU89|DOHH_HUMANDeoxyhypusinehydroxylaseOS=HomosapiensOX=9606GN=DOHHPE=1SV=1	tr|A0A5F9ZGM7|A0A5F9ZGM7_HUMANDeoxyhypusinehydroxylase(Fragment)OS=HomosapiensOX=9606GN=DOHHPE=1SV=1	22	34	yes	no	2	0.0010796	49.5				By MS/MS	By matching	By matching
AIPNNQVLGK	INEKPQVIADYESGRAIPNNQVLGKIERAI	YESGRAIPNNQVLGKIERAIGLKLRGKDIG	R	A	I	G	K	I	1	0	2	0	0	1	0	1	0	1	1	1	0	0	1	0	0	0	0	1	0	0	10	0	1052.6	sp|O60869|EDF1_HUMANEndothelialdifferentiation-relatedfactor1OS=HomosapiensOX=9606GN=EDF1PE=1SV=1	sp|O60869|EDF1_HUMANEndothelialdifferentiation-relatedfactor1OS=HomosapiensOX=9606GN=EDF1PE=1SV=1	114	123	yes	yes	2	0.052403	26.172			By matching	By MS/MS	By matching	By matching	By matching
AIPQLQGYLR	IDQKAVDSQILPKIKAIPQLQGYLRSVFAL	LPKIKAIPQLQGYLRSVFALTNGIYPHKLV	K	A	I	L	R	S	1	1	0	0	0	2	0	1	0	1	2	0	0	0	1	0	0	0	1	0	0	0	10	0	1157.66	sp|Q02878|RL6_HUMAN60SribosomalproteinL6OS=HomosapiensOX=9606GN=RPL6PE=1SV=3	sp|Q02878|RL6_HUMAN60SribosomalproteinL6OS=HomosapiensOX=9606GN=RPL6PE=1SV=3	263	272	yes	yes	2	0.0007969	67.032				By MS/MS	By MS/MS	By matching	By MS/MS
AIQAAFFYLEPR	IGSAFRNPEYNKSARAIQAAFFYLEPRHAE	SARAIQAAFFYLEPRHAEDKLITREYQTIE	R	A	I	P	R	H	3	1	0	0	0	1	1	0	0	1	1	0	0	2	1	0	0	0	1	0	0	0	12	0	1424.75	CON__Q3SZR3	CON__Q3SZR3	62	73	yes	yes	2	0.023171	29.473	By MS/MS
AIQDGTIVLMGTYDDGATK	DMWGGDVAPFIEFLKAIQDGTIVLMGTYDD	GTIVLMGTYDDGATKLNDEARRLIADLGST	K	A	I	T	K	L	2	0	0	3	0	1	0	3	0	2	1	1	1	0	0	0	3	0	1	1	0	0	19	0	1967.95	sp|Q92520|FAM3C_HUMANProteinFAM3COS=HomosapiensOX=9606GN=FAM3CPE=1SV=1	sp|Q92520|FAM3C_HUMANProteinFAM3COS=HomosapiensOX=9606GN=FAM3CPE=1SV=1	138	156	yes	yes	2	0.034255	20.663				By MS/MS			By MS/MS
AIQDMFPNMDQEVIR	AAVNAQPRCSEEDLKAIQDMFPNMDQEVIR	AIQDMFPNMDQEVIRSVLEAQRGNKDAAIN	K	A	I	I	R	S	1	1	1	2	0	2	1	0	0	2	0	0	2	1	1	0	0	0	0	1	0	0	15	0	1805.84	sp|Q9H0E2|TOLIP_HUMANToll-interactingproteinOS=HomosapiensOX=9606GN=TOLLIPPE=1SV=1;tr|F2Z2Y8|F2Z2Y8_HUMANToll-interactingproteinOS=HomosapiensOX=9606GN=TOLLIPPE=1SV=1;tr|E7EN89|E7EN89_HUMANTollinteractingprotein,isoformCRA_bOS=HomosapiensOX=9606GN=TOLLIPPE=1SV=2	sp|Q9H0E2|TOLIP_HUMANToll-interactingproteinOS=HomosapiensOX=9606GN=TOLLIPPE=1SV=1	236	250	yes	no	2	0.00091869	48.004				By MS/MS	By matching	By matching
AIQESLLTSTEGLCPSALSETSR	GGISQTNTYDAQYERAIQESLLTSTEGLCP	STEGLCPSALSETSRFDNDLQLAMELSAKE	R	A	I	S	R	F	2	1	0	0	1	1	3	1	0	1	4	0	0	0	1	5	3	0	0	0	0	0	23	0	2449.2	sp|Q8IZ07|AN13A_HUMANAnkyrinrepeatdomain-containingprotein13AOS=HomosapiensOX=9606GN=ANKRD13APE=1SV=3	sp|Q8IZ07|AN13A_HUMANAnkyrinrepeatdomain-containingprotein13AOS=HomosapiensOX=9606GN=ANKRD13APE=1SV=3	527	549	yes	yes	3	0.043617	15.316				By MS/MS	By matching		By matching
AIQGGTSHHLGQNFSK	DYTTTIEAFISASGRAIQGGTSHHLGQNFS	IQGGTSHHLGQNFSKMFEIVFEDPKIPGEK	R	A	I	S	K	M	1	0	1	0	0	2	0	3	2	1	1	1	0	1	0	2	1	0	0	0	0	0	16	0	1680.83	sp|P07814|SYEP_HUMANBifunctionalglutamate/proline--tRNAligaseOS=HomosapiensOX=9606GN=EPRS1PE=1SV=5	sp|P07814|SYEP_HUMANBifunctionalglutamate/proline--tRNAligaseOS=HomosapiensOX=9606GN=EPRS1PE=1SV=5	1235	1250	yes	yes	3	0.00020329	43.297				By MS/MS	By matching		By matching
AIQIMYQNLQQDGLEK	DTVGPRLSGSKNLEKAIQIMYQNLQQDGLE	IQIMYQNLQQDGLEKVHLEPVRIPHWERGE	K	A	I	E	K	V	1	0	1	1	0	4	1	1	0	2	2	1	1	0	0	0	0	0	1	0	0	0	16	0	1890.95	sp|Q9Y646|CBPQ_HUMANCarboxypeptidaseQOS=HomosapiensOX=9606GN=CPQPE=1SV=1;tr|E5RH35|E5RH35_HUMANCarboxypeptidaseQ(Fragment)OS=HomosapiensOX=9606GN=CPQPE=1SV=1;tr|E5RJZ7|E5RJZ7_HUMANCarboxypeptidaseQ(Fragment)OS=HomosapiensOX=9606GN=CPQPE=1SV=1;tr|E5RJP8|E5RJP8_HUMANCarboxypeptidaseQ(Fragment)OS=HomosapiensOX=9606GN=CPQPE=1SV=1;tr|E5RJA8|E5RJA8_HUMANCarboxypeptidaseQ(Fragment)OS=HomosapiensOX=9606G…	sp|Q9Y646|CBPQ_HUMANCarboxypeptidaseQOS=HomosapiensOX=9606GN=CPQPE=1SV=1	87	102	yes	no	2	0.0026435	44.188				By MS/MS	By MS/MS	By matching	By MS/MS
AISAHFDDSSASSLK	RNCFPKQTAAQVTLKAISAHFDDSSASSLK	AISAHFDDSSASSLKNVYFLLFDSESIGIY	K	A	I	L	K	N	3	0	0	2	0	0	0	0	1	1	1	1	0	1	0	5	0	0	0	0	0	0	15	0	1534.73	sp|Q9P0M6|H2AW_HUMANCorehistonemacro-H2A.2OS=HomosapiensOX=9606GN=H2AFY2PE=1SV=3	sp|Q9P0M6|H2AW_HUMANCorehistonemacro-H2A.2OS=HomosapiensOX=9606GN=H2AFY2PE=1SV=3	333	347	yes	yes	2	0.001828	39.625				By MS/MS
AISEQTGK	______________________________	______________________________	K	A	I	G	K	E	1	0	0	0	0	1	1	1	0	1	0	1	0	0	0	1	1	0	0	0	0	0	8	0	832.429	sp|P53396|ACLY_HUMANATP-citratesynthaseOS=HomosapiensOX=9606GN=ACLYPE=1SV=3;tr|K7ESG8|K7ESG8_HUMANATP-citratesynthase(Fragment)OS=HomosapiensOX=9606GN=ACLYPE=1SV=1	sp|P53396|ACLY_HUMANATP-citratesynthaseOS=HomosapiensOX=9606GN=ACLYPE=1SV=3	5	12	yes	no	2	0.01087	51.787				By MS/MS	By MS/MS	By matching	By matching
AISGVHTVR	GTIGHVAHGKSTVVKAISGVHTVRFKNELE	KSTVVKAISGVHTVRFKNELERNITIKLGY	K	A	I	V	R	F	1	1	0	0	0	0	0	1	1	1	0	0	0	0	0	1	1	0	0	2	0	0	9	0	938.53	sp|P41091|IF2G_HUMANEukaryotictranslationinitiationfactor2subunit3OS=HomosapiensOX=9606GN=EIF2S3PE=1SV=3;sp|Q2VIR3|IF2GL_HUMANEukaryotictranslationinitiationfactor2subunit3BOS=HomosapiensOX=9606GN=EIF2S3BPE=2SV=2;tr|H7BZU1|H7BZU1_HUMANEukaryotictranslationinitiationfactor2subunit3(Fragment)OS=HomosapiensOX=9606GN=EIF2S3PE=1SV=1	sp|P41091|IF2G_HUMANEukaryotictranslationinitiationfactor2subunit3OS=HomosapiensOX=9606GN=EIF2S3PE=1SV=3	60	68	yes	no	3	0.049888	24.03				By MS/MS	By matching	By matching	By MS/MS
AISSASSPQSPGDALR	WSDFPSWAMELLVEKAISSASSPQSPGDAL	ISSASSPQSPGDALRRVFECISSGIILKGS	K	A	I	L	R	R	3	1	0	1	0	1	0	1	0	1	1	0	0	0	2	5	0	0	0	0	0	0	16	0	1542.76	sp|Q96KR1|ZFR_HUMANZincfingerRNA-bindingproteinOS=HomosapiensOX=9606GN=ZFRPE=1SV=2	sp|Q96KR1|ZFR_HUMANZincfingerRNA-bindingproteinOS=HomosapiensOX=9606GN=ZFRPE=1SV=2	954	969	yes	yes	2	0.00036273	54.143				By matching		By matching	By MS/MS
AISSSAISR	PLSEAEFEEIMNRNRAISSSAISRAVSDAS	IMNRNRAISSSAISRAVSDASAGDYGSAIE	R	A	I	S	R	A	2	1	0	0	0	0	0	0	0	2	0	0	0	0	0	4	0	0	0	0	0	0	9	0	890.482	tr|F8WJN3|F8WJN3_HUMANCleavageandpolyadenylation-specificityfactorsubunit6OS=HomosapiensOX=9606GN=CPSF6PE=1SV=1;sp|Q16630|CPSF6_HUMANCleavageandpolyadenylationspecificityfactorsubunit6OS=HomosapiensOX=9606GN=CPSF6PE=1SV=2	tr|F8WJN3|F8WJN3_HUMANCleavageandpolyadenylation-specificityfactorsubunit6OS=HomosapiensOX=9606GN=CPSF6PE=1SV=1	350	358	yes	no	2	0.040944	29.149	By matching			By MS/MS	By matching
AITDGQAGFGNDTLSK	AYSSSYGYPPSSLGRAITDGQAGFGNDTLS	ITDGQAGFGNDTLSKVPGISSIEQGMTGLK	R	A	I	S	K	V	2	0	1	2	0	1	0	3	0	1	1	1	0	1	0	1	2	0	0	0	0	0	16	0	1593.76	tr|A0A024R7W5|A0A024R7W5_HUMANYTHdomainfamily,member3,isoformCRA_aOS=HomosapiensOX=9606GN=YTHDF3PE=1SV=1;tr|A0A087X0Q1|A0A087X0Q1_HUMANYTHdomain-containingfamilyprotein3OS=HomosapiensOX=9606GN=YTHDF3PE=1SV=1;sp|Q7Z739|YTHD3_HUMANYTHdomain-containingfamilyprotein3OS=HomosapiensOX=9606GN=YTHDF3PE=1SV=1;tr|A0A087WY31|A0A087WY31_HUMANYTHdomain-containingfamilyprotein3OS=HomosapiensOX=9606GN=YTHDF3PE=…	tr|A0A024R7W5|A0A024R7W5_HUMANYTHdomainfamily,member3,isoformCRA_aOS=HomosapiensOX=9606GN=YTHDF3PE=1SV=1	114	129	yes	no	2	0.00014412	66.262				By matching	By matching	By MS/MS	By matching
AITGASLADIMAK	EIQKKRTRRAVKFQRAITGASLADIMAKRN	QRAITGASLADIMAKRNQKPEVRKAQREQA	R	A	I	A	K	R	4	0	0	1	0	0	0	1	0	2	1	1	1	0	0	1	1	0	0	0	0	0	13	0	1260.67	tr|C9JXB8|C9JXB8_HUMAN60SribosomalproteinL24OS=HomosapiensOX=9606GN=RPL24PE=1SV=1;tr|C9JNW5|C9JNW5_HUMAN60SribosomalproteinL24OS=HomosapiensOX=9606GN=RPL24PE=1SV=1;sp|P83731|RL24_HUMAN60SribosomalproteinL24OS=HomosapiensOX=9606GN=RPL24PE=1SV=1	tr|C9JXB8|C9JXB8_HUMAN60SribosomalproteinL24OS=HomosapiensOX=9606GN=RPL24PE=1SV=1	81	93	yes	no	2	1.4757e-05	76.465				By MS/MS	By MS/MS	By MS/MS	By MS/MS
AITIAGIPQSIIECVK	QVQVAGDMLPNSTERAITIAGIPQSIIECV	ITIAGIPQSIIECVKQICVVMLETLSQSPP	R	A	I	V	K	Q	2	0	0	0	1	1	1	1	0	5	0	1	0	0	1	1	1	0	0	1	0	0	16	0	1711.95	sp|Q15366|PCBP2_HUMANPoly(rC)-bindingprotein2OS=HomosapiensOX=9606GN=PCBP2PE=1SV=1;tr|H3BRU6|H3BRU6_HUMANPoly(rC)-bindingprotein2(Fragment)OS=HomosapiensOX=9606GN=PCBP2PE=1SV=1;tr|F8VZX2|F8VZX2_HUMANPoly(rC)-bindingprotein2OS=HomosapiensOX=9606GN=PCBP2PE=1SV=1;tr|F8VXH9|F8VXH9_HUMANPoly(rC)-bindingprotein2(Fragment)OS=HomosapiensOX=9606GN=PCBP2PE=1SV=1	sp|Q15366|PCBP2_HUMANPoly(rC)-bindingprotein2OS=HomosapiensOX=9606GN=PCBP2PE=1SV=1	145	160	no	no	2	0.00012863	61.435				By MS/MS	By matching	By matching	By matching
AITIAGVPQSVTECVK	QVQVAGDMLPNSTERAITIAGVPQSVTECV	ITIAGVPQSVTECVKQICLVMLETLSQSPQ	R	A	I	V	K	Q	2	0	0	0	1	1	1	1	0	2	0	1	0	0	1	1	2	0	0	3	0	0	16	0	1671.89	sp|Q15365|PCBP1_HUMANPoly(rC)-bindingprotein1OS=HomosapiensOX=9606GN=PCBP1PE=1SV=2	sp|Q15365|PCBP1_HUMANPoly(rC)-bindingprotein1OS=HomosapiensOX=9606GN=PCBP1PE=1SV=2	145	160	yes	yes	2	2.5299e-07	90.685	By matching			By MS/MS	By MS/MS	By MS/MS	By MS/MS
AITIANQTNCPLYITK	VLSRPEEVEAEAVNRAITIANQTNCPLYIT	ITIANQTNCPLYITKVMSKSSAEVIAQARK	R	A	I	T	K	V	2	0	2	0	1	1	0	0	0	3	1	1	0	0	1	0	3	0	1	0	0	0	16	0	1819.95	sp|Q16555|DPYL2_HUMANDihydropyrimidinase-relatedprotein2OS=HomosapiensOX=9606GN=DPYSL2PE=1SV=1;tr|A0A1C7CYX9|A0A1C7CYX9_HUMANDihydropyrimidinase-relatedprotein2OS=HomosapiensOX=9606GN=DPYSL2PE=1SV=1	sp|Q16555|DPYL2_HUMANDihydropyrimidinase-relatedprotein2OS=HomosapiensOX=9606GN=DPYSL2PE=1SV=1	239	254	yes	no	2	0.0001149	96.64	By matching			By MS/MS	By MS/MS	By MS/MS	By MS/MS
AITIASQTNCPLYVTK	VLSRPEELEAEAVFRAITIASQTNCPLYVT	ITIASQTNCPLYVTKVMSKSAADLISQARK	R	A	I	T	K	V	2	0	1	0	1	1	0	0	0	2	1	1	0	0	1	1	3	0	1	1	0	0	16	0	1778.92	sp|Q14195|DPYL3_HUMANDihydropyrimidinase-relatedprotein3OS=HomosapiensOX=9606GN=DPYSL3PE=1SV=1	sp|Q14195|DPYL3_HUMANDihydropyrimidinase-relatedprotein3OS=HomosapiensOX=9606GN=DPYSL3PE=1SV=1	239	254	yes	yes	2	0.0001256	68.44				By MS/MS	By MS/MS	By MS/MS	By MS/MS
AITPQAQEELQK	EVELQEGKVHSESDKAITPQAQEELQKQER	SDKAITPQAQEELQKQERESAKSELTES__	K	A	I	Q	K	Q	2	0	0	0	0	3	2	0	0	1	1	1	0	0	1	0	1	0	0	0	0	0	12	0	1354.71	sp|Q02952|AKA12_HUMANA-kinaseanchorprotein12OS=HomosapiensOX=9606GN=AKAP12PE=1SV=4	sp|Q02952|AKA12_HUMANA-kinaseanchorprotein12OS=HomosapiensOX=9606GN=AKAP12PE=1SV=4	1758	1769	yes	yes	2	0.00057483	56.729				By MS/MS	By MS/MS	By MS/MS	By MS/MS
AIVAGDQNVEYK	CTTREDSPKCKGCFKAIVAGDQNVEYKGTV	CFKAIVAGDQNVEYKGTVWHKDCFTCSNCK	K	A	I	Y	K	G	2	0	1	1	0	1	1	1	0	1	0	1	0	0	0	0	0	0	1	2	0	0	12	0	1305.66	tr|Q5JXI8|Q5JXI8_HUMANFourandahalfLIMdomainsprotein1(Fragment)OS=HomosapiensOX=9606GN=FHL1PE=1SV=1;tr|A0A494C0D6|A0A494C0D6_HUMANFourandahalfLIMdomainsprotein1OS=HomosapiensOX=9606GN=FHL1PE=1SV=1;sp|Q13642|FHL1_HUMANFourandahalfLIMdomainsprotein1OS=HomosapiensOX=9606GN=FHL1PE=1SV=4;tr|A0A0D9SFZ9|A0A0D9SFZ9_HUMANFourandahalfLIMdomainsprotein1(Fragment)OS=HomosapiensOX=9606GN=FHL1PE=1SV=1;tr|Q5JXH8…	tr|Q5JXI8|Q5JXI8_HUMANFourandahalfLIMdomainsprotein1(Fragment)OS=HomosapiensOX=9606GN=FHL1PE=1SV=1	107	118	yes	no	2	0.00017721	98.249				By matching	By MS/MS	By MS/MS	By MS/MS
AIVAIENPADVSVISSR	INLKRTWEKLLLAARAIVAIENPADVSVIS	VAIENPADVSVISSRNTGQRAVLKFAAATG	R	A	I	S	R	N	3	1	1	1	0	0	1	0	0	3	0	0	0	0	1	3	0	0	0	3	0	0	17	0	1739.94	tr|C9J9K3|C9J9K3_HUMAN40SribosomalproteinSA(Fragment)OS=HomosapiensOX=9606GN=RPSAPE=1SV=8;sp|P08865|RSSA_HUMAN40SribosomalproteinSAOS=HomosapiensOX=9606GN=RPSAPE=1SV=4;tr|A0A0C4DG17|A0A0C4DG17_HUMAN40SribosomalproteinSAOS=HomosapiensOX=9606GN=RPSAPE=1SV=1;tr|F8WD59|F8WD59_HUMAN40SribosomalproteinSA(Fragment)OS=HomosapiensOX=9606GN=RPSAPE=1SV=2	tr|C9J9K3|C9J9K3_HUMAN40SribosomalproteinSA(Fragment)OS=HomosapiensOX=9606GN=RPSAPE=1SV=8	64	80	yes	no	2;3	1.1479e-83	156.69	By MS/MS			By MS/MS	By MS/MS	By MS/MS	By MS/MS
AIVDALPPPCESACTVPTDVDKWFHHQK	TLSESPFKCDPDAARAIVDALPPPCESACT	CTVPTDVDKWFHHQKN______________	R	A	I	Q	K	N	3	0	0	3	2	1	1	0	2	1	1	2	0	1	4	1	2	1	0	3	0	0	28	1	3217.53	sp|Q15181|IPYR_HUMANInorganicpyrophosphataseOS=HomosapiensOX=9606GN=PPA1PE=1SV=2	sp|Q15181|IPYR_HUMANInorganicpyrophosphataseOS=HomosapiensOX=9606GN=PPA1PE=1SV=2	261	288	yes	yes	5	0.067149	10.805				By matching	By matching		By MS/MS
AIVDGNLK	FLDRESIKLVSIDSKAIVDGNLKLILGLIW	LVSIDSKAIVDGNLKLILGLIWTLILHYSI	K	A	I	L	K	L	1	0	1	1	0	0	0	1	0	1	1	1	0	0	0	0	0	0	0	1	0	0	8	0	828.471	sp|P21333|FLNA_HUMANFilamin-AOS=HomosapiensOX=9606GN=FLNAPE=1SV=4;tr|Q60FE5|Q60FE5_HUMANFilamin-AOS=HomosapiensOX=9606GN=FLNAPE=1SV=1;tr|A0A087WWY3|A0A087WWY3_HUMANFilamin-AOS=HomosapiensOX=9606GN=FLNAPE=1SV=1;tr|F8WE98|F8WE98_HUMANFilamin-A(Fragment)OS=HomosapiensOX=9606GN=FLNAPE=1SV=2;sp|O75369|FLNB_HUMANFilamin-BOS=HomosapiensOX=9606GN=FLNBPE=1SV=2;sp|Q14315|FLNC_HUMANFilamin-COS=HomosapiensOX…	sp|P21333|FLNA_HUMANFilamin-AOS=HomosapiensOX=9606GN=FLNAPE=1SV=4	128	135	no	no	2	0.038476	34.824	By matching	By matching		By matching	By matching	By matching	By matching
AIVICPTDEDLKDR	AQRRKMRPFEGFQRKAIVICPTDEDLKDRT	KAIVICPTDEDLKDRTIKRTDEEGKDVPDH	K	A	I	D	R	T	1	1	0	3	1	0	1	0	0	2	1	1	0	0	1	0	1	0	0	1	0	0	14	1	1643.82	tr|A0A0A0MRA5|A0A0A0MRA5_HUMANHeterogeneousnuclearribonucleoproteinU-likeprotein1OS=HomosapiensOX=9606GN=HNRNPUL1PE=1SV=1;tr|B7Z4B8|B7Z4B8_HUMANHeterogeneousnuclearribonucleoproteinU-likeprotein1OS=HomosapiensOX=9606GN=HNRNPUL1PE=1SV=1;sp|Q9BUJ2|HNRL1_HUMANHeterogeneousnuclearribonucleoproteinU-likeprotein1OS=HomosapiensOX=9606GN=HNRNPUL1PE=1SV=2;tr|M0R3F1|M0R3F1_HUMANHeterogeneousnuclearribonucl…	tr|A0A0A0MRA5|A0A0A0MRA5_HUMANHeterogeneousnuclearribonucleoproteinU-likeprotein1OS=HomosapiensOX=9606GN=HNRNPUL1PE=1SV=1	428	441	yes	no	3	0.050624	26.124				By MS/MS	By matching	By matching
AIVQLVNER	NNHGHTAEQVTGGIKAIVQLVNERQPQARV	VTGGIKAIVQLVNERQPQARVVVLGLLPRG	K	A	I	E	R	Q	1	1	1	0	0	1	1	0	0	1	1	0	0	0	0	0	0	0	0	2	0	0	9	0	1040.6	sp|Q15102|PA1B3_HUMANPlatelet-activatingfactoracetylhydrolaseIBsubunitgammaOS=HomosapiensOX=9606GN=PAFAH1B3PE=1SV=1;tr|M0R389|M0R389_HUMANPlatelet-activatingfactoracetylhydrolaseIBsubunitgamma(Fragment)OS=HomosapiensOX=9606GN=PAFAH1B3PE=1SV=8	sp|Q15102|PA1B3_HUMANPlatelet-activatingfactoracetylhydrolaseIBsubunitgammaOS=HomosapiensOX=9606GN=PAFAH1B3PE=1SV=1	119	127	yes	no	2	0.0036554	60.59				By matching	By MS/MS		By matching
AIVVTDGER	HIASVLNAWPEDVIKAIVVTDGERILGLGD	PEDVIKAIVVTDGERILGLGDLGCNGMGIP	K	A	I	E	R	I	1	1	0	1	0	0	1	1	0	1	0	0	0	0	0	0	1	0	0	2	0	0	9	0	958.508	sp|P48163|MAOX_HUMANNADP-dependentmalicenzymeOS=HomosapiensOX=9606GN=ME1PE=1SV=1	sp|P48163|MAOX_HUMANNADP-dependentmalicenzymeOS=HomosapiensOX=9606GN=ME1PE=1SV=1	147	155	yes	yes	2	0.0042394	51.854				By MS/MS	By MS/MS	By matching	By MS/MS
AIVWGMQTR	SLQGKSTTLFSRHTKAIVWGMQTRAVQGML	FSRHTKAIVWGMQTRAVQGMLDFDYVCSRD	K	A	I	T	R	A	1	1	0	0	0	1	0	1	0	1	0	0	1	0	0	0	1	1	0	1	0	0	9	0	1060.55	sp|P53396|ACLY_HUMANATP-citratesynthaseOS=HomosapiensOX=9606GN=ACLYPE=1SV=3	sp|P53396|ACLY_HUMANATP-citratesynthaseOS=HomosapiensOX=9606GN=ACLYPE=1SV=3	499	507	yes	yes	2	0.0096873	43.246				By matching	By MS/MS	By matching	By matching
AIWGYCDQLK	LHETQPPSVRISAVRAIWGYCDQLKVSEST	ISAVRAIWGYCDQLKVSESTHVLQPFLPSI	R	A	I	L	K	V	1	0	0	1	1	1	0	1	0	1	1	1	0	0	0	0	0	1	1	0	0	0	10	0	1252.59	sp|Q96P70|IPO9_HUMANImportin-9OS=HomosapiensOX=9606GN=IPO9PE=1SV=3	sp|Q96P70|IPO9_HUMANImportin-9OS=HomosapiensOX=9606GN=IPO9PE=1SV=3	540	549	yes	yes	2	0.0033152	47.198		By matching		By MS/MS			By MS/MS
AIWNVINWENVTER	AYYLQYKNVRPDYLKAIWNVINWENVTERY	KAIWNVINWENVTERYMACKK_________	K	A	I	E	R	Y	1	1	3	0	0	0	2	0	0	2	0	0	0	0	0	0	1	2	0	2	0	0	14	0	1742.87	sp|P04179|SODM_HUMANSuperoxidedismutase[Mn],mitochondrialOS=HomosapiensOX=9606GN=SOD2PE=1SV=3	sp|P04179|SODM_HUMANSuperoxidedismutase[Mn],mitochondrialOS=HomosapiensOX=9606GN=SOD2PE=1SV=3	203	216	yes	yes	2	4.2139e-05	107.85				By MS/MS			By matching
AIYDTPCIQAESEK	DQHEGSYLSICKHYRAIYDTPCIQAESEKW	RAIYDTPCIQAESEKWQQALKSVVLYVILA	R	A	I	E	K	W	2	0	0	1	1	1	2	0	0	2	0	1	0	0	1	1	1	0	1	0	0	0	14	0	1623.74	sp|O00232|PSD12_HUMAN26Sproteasomenon-ATPaseregulatorysubunit12OS=HomosapiensOX=9606GN=PSMD12PE=1SV=3	sp|O00232|PSD12_HUMAN26Sproteasomenon-ATPaseregulatorysubunit12OS=HomosapiensOX=9606GN=PSMD12PE=1SV=3	249	262	yes	yes	2	0.00049781	58.676				By MS/MS	By MS/MS	By matching	By MS/MS
AIYEVLFR	______________________________	MPRDQLRAIYEVLFREGVMVAKKDRRPRSL	R	A	I	F	R	E	1	1	0	0	0	0	1	0	0	1	1	0	0	1	0	0	0	0	1	1	0	0	8	0	1009.56	sp|Q15149|PLEC_HUMANPlectinOS=HomosapiensOX=9606GN=PLECPE=1SV=3	sp|Q15149|PLEC_HUMANPlectinOS=HomosapiensOX=9606GN=PLECPE=1SV=3	14	21	yes	yes	2	0.01046	57.559	By matching			By MS/MS	By MS/MS	By MS/MS	By MS/MS
AIYHDLEQSIR	EVQKHLDLSNVAGYKAIYHDLEQSIRAADA	AGYKAIYHDLEQSIRAADAVEDLRWFRANH	K	A	I	I	R	A	1	1	0	1	0	1	1	0	1	2	1	0	0	0	0	1	0	0	1	0	0	0	11	0	1343.68	sp|Q9UNF0|PACN2_HUMANProteinkinaseCandcaseinkinasesubstrateinneuronsprotein2OS=HomosapiensOX=9606GN=PACSIN2PE=1SV=2;tr|A0A0U1RR22|A0A0U1RR22_HUMANProteinkinaseCandcaseinkinasesubstrateinneuronsprotein2(Fragment)OS=HomosapiensOX=9606GN=PACSIN2PE=1SV=1	sp|Q9UNF0|PACN2_HUMANProteinkinaseCandcaseinkinasesubstrateinneuronsprotein2OS=HomosapiensOX=9606GN=PACSIN2PE=1SV=2	265	275	yes	no	2	0.0030081	44.203				By matching	By matching	By matching	By MS/MS
AIYNSGQDHVQNEENYAQVLDK	DQDRTALQKVKKSVKAIYNSGQDHVQNEEN	DHVQNEENYAQVLDKFGSNFLSRDNPDLGT	K	A	I	D	K	F	2	0	3	2	0	3	2	1	1	1	1	1	0	0	0	1	0	0	2	2	0	0	22	0	2534.17	tr|A0A0A0MRE5|A0A0A0MRE5_HUMANArf-GAPwithSH3domain,ANKrepeatandPHdomain-containingprotein1OS=HomosapiensOX=9606GN=ASAP1PE=1SV=1;sp|Q9ULH1|ASAP1_HUMANArf-GAPwithSH3domain,ANKrepeatandPHdomain-containingprotein1OS=HomosapiensOX=9606GN=ASAP1PE=1SV=4;tr|E5RHD7|E5RHD7_HUMANArf-GAPwithSH3domain,ANKrepeatandPHdomain-containingprotein1(Fragment)OS=HomosapiensOX=9606GN=ASAP1PE=1SV=1	tr|A0A0A0MRE5|A0A0A0MRE5_HUMANArf-GAPwithSH3domain,ANKrepeatandPHdomain-containingprotein1OS=HomosapiensOX=9606GN=ASAP1PE=1SV=1	73	94	yes	no	3	0.016667	20.256				By MS/MS		By matching	By matching
AKDDSELEGQVISCLK	CKADIPKFCHGILTKAKDDSELEGQVISCL	KDDSELEGQVISCLKLRYADQRLSSDCEDQ	K	A	K	L	K	L	1	0	0	2	1	1	2	1	0	1	2	2	0	0	0	2	0	0	0	1	0	0	16	1	1790.87	sp|Q92896|GSLG1_HUMANGolgiapparatusprotein1OS=HomosapiensOX=9606GN=GLG1PE=1SV=2	sp|Q92896|GSLG1_HUMANGolgiapparatusprotein1OS=HomosapiensOX=9606GN=GLG1PE=1SV=2	957	972	yes	yes	2;3	0.00089968	37.083	By MS/MS	By matching	By matching	By matching	By matching	By MS/MS	By MS/MS
AKDIVPGDIVEIAVGDKVPADIR	GKVYRQDRKSVQRIKAKDIVPGDIVEIAVG	IVEIAVGDKVPADIRLTSIKSTTLRVDQSI	K	A	K	I	R	L	3	1	0	4	0	0	1	2	0	4	0	2	0	0	2	0	0	0	0	4	0	0	23	2	2389.32	sp|P16615|AT2A2_HUMANSarcoplasmic/endoplasmicreticulumcalciumATPase2OS=HomosapiensOX=9606GN=ATP2A2PE=1SV=1	sp|P16615|AT2A2_HUMANSarcoplasmic/endoplasmicreticulumcalciumATPase2OS=HomosapiensOX=9606GN=ATP2A2PE=1SV=1	142	164	yes	yes	4	0.055441	15.128				By MS/MS	By matching		By matching
AKDQNESLDEEMFYK	VVHEFIGGYIFLSTRAKDQNESLDEEMFYK	AKDQNESLDEEMFYKLTSGWV_________	R	A	K	Y	K	L	1	0	1	2	0	1	3	0	0	0	1	2	1	1	0	1	0	0	1	0	0	0	15	1	1845.81	tr|A0A0U1RRM8|A0A0U1RRM8_HUMANFermitinfamilyhomolog2(Fragment)OS=HomosapiensOX=9606GN=FERMT2PE=1SV=1;tr|H0YJ34|H0YJ34_HUMANFermitinfamilyhomolog2(Fragment)OS=HomosapiensOX=9606GN=FERMT2PE=1SV=1;sp|Q96AC1|FERM2_HUMANFermitinfamilyhomolog2OS=HomosapiensOX=9606GN=FERMT2PE=1SV=1	tr|A0A0U1RRM8|A0A0U1RRM8_HUMANFermitinfamilyhomolog2(Fragment)OS=HomosapiensOX=9606GN=FERMT2PE=1SV=1	525	539	yes	no	3	0.0062986	34.954				By MS/MS	By matching	By matching	By MS/MS
AKEAAEQDVEK	MARANARLFGIRAKRAKEAAEQDVEKKK__	RAKRAKEAAEQDVEKKK_____________	R	A	K	E	K	K	3	0	0	1	0	1	3	0	0	0	0	2	0	0	0	0	0	0	0	1	0	0	11	1	1216.59	sp|P26373|RL13_HUMAN60SribosomalproteinL13OS=HomosapiensOX=9606GN=RPL13PE=1SV=4;tr|J3KS98|J3KS98_HUMAN60SribosomalproteinL13(Fragment)OS=HomosapiensOX=9606GN=RPL13PE=1SV=1	sp|P26373|RL13_HUMAN60SribosomalproteinL13OS=HomosapiensOX=9606GN=RPL13PE=1SV=4	199	209	yes	no	2;3	0.00063699	63.473				By matching	By MS/MS	By matching
AKEEQQDDTVYMGK	VPTDFATFPSSAFLRAKEEQQDDTVYMGKV	RAKEEQQDDTVYMGKVTFSCAAGFGQRHRL	R	A	K	G	K	V	1	0	0	2	0	2	2	1	0	0	0	2	1	0	0	0	1	0	1	1	0	0	14	1	1640.74	tr|E7EX90|E7EX90_HUMANDynactinsubunit1OS=HomosapiensOX=9606GN=DCTN1PE=1SV=1;sp|Q14203|DCTN1_HUMANDynactinsubunit1OS=HomosapiensOX=9606GN=DCTN1PE=1SV=3;tr|E7EWF7|E7EWF7_HUMANUncharacterizedprotein(Fragment)OS=HomosapiensOX=9606PE=4SV=2	tr|E7EX90|E7EX90_HUMANDynactinsubunit1OS=HomosapiensOX=9606GN=DCTN1PE=1SV=1	1212	1225	yes	no	3	0.011392	24.275					By matching	By matching	By MS/MS
AKENAEDAGGKK	VLFLSKLQRTLQRSRAKENAEDAGGKKLRL	RSRAKENAEDAGGKKLRLEMEAETPSTEVP	R	A	K	K	K	L	3	0	1	1	0	0	2	2	0	0	0	3	0	0	0	0	0	0	0	0	0	0	12	2	1216.6	tr|H0Y6Z4|H0Y6Z4_HUMAN[F-actin]-monooxygenaseMICAL1(Fragment)OS=HomosapiensOX=9606GN=MICAL1PE=1SV=1;sp|Q8TDZ2|MICA1_HUMAN[F-actin]-monooxygenaseMICAL1OS=HomosapiensOX=9606GN=MICAL1PE=1SV=2	tr|H0Y6Z4|H0Y6Z4_HUMAN[F-actin]-monooxygenaseMICAL1(Fragment)OS=HomosapiensOX=9606GN=MICAL1PE=1SV=1	209	220	yes	no	2	0.0030834	47.603				By MS/MS
AKETADAITK	HESQMDSVVKDLKDKAKETADAITKEAKKA	DLKDKAKETADAITKEAKKATVNLLGEEKK	K	A	K	T	K	E	3	0	0	1	0	0	1	0	0	1	0	2	0	0	0	0	2	0	0	0	0	0	10	1	1046.56	sp|Q00765|REEP5_HUMANReceptorexpression-enhancingprotein5OS=HomosapiensOX=9606GN=REEP5PE=1SV=3;tr|E2QRG8|E2QRG8_HUMANReceptorexpression-enhancingprotein(Fragment)OS=HomosapiensOX=9606GN=REEP5PE=1SV=1	sp|Q00765|REEP5_HUMANReceptorexpression-enhancingprotein5OS=HomosapiensOX=9606GN=REEP5PE=1SV=3	163	172	yes	no	2	0.0054301	69.598				By matching	By matching	By matching	By MS/MS
AKFEELNMDLFR	ESFYEGEDFSETLTRAKFEELNMDLFRSTM	LTRAKFEELNMDLFRSTMKPVQKVLEDSDL	R	A	K	F	R	S	1	1	1	1	0	0	2	0	0	0	2	1	1	2	0	0	0	0	0	0	0	0	12	1	1511.74	sp|P11021|BIP_HUMANEndoplasmicreticulumchaperoneBiPOS=HomosapiensOX=9606GN=HSPA5PE=1SV=2	sp|P11021|BIP_HUMANEndoplasmicreticulumchaperoneBiPOS=HomosapiensOX=9606GN=HSPA5PE=1SV=2	325	336	yes	yes	2;3	0.00028927	95.81	By MS/MS			By MS/MS	By MS/MS	By MS/MS	By MS/MS
AKGKQCFLVLR	ADEVVWVRARVHTSRAKGKQCFLVLRQQQF	HTSRAKGKQCFLVLRQQQFNVQALVAVGDH	R	A	K	L	R	Q	1	1	0	0	1	1	0	1	0	0	2	2	0	1	0	0	0	0	0	1	0	0	11	2	1318.75	sp|P14868|SYDC_HUMANAspartate--tRNAligase,cytoplasmicOS=HomosapiensOX=9606GN=DARS1PE=1SV=2;tr|C9J7S3|C9J7S3_HUMANAspartyl-tRNAsynthetase1(Fragment)OS=HomosapiensOX=9606GN=DARS1PE=1SV=8;tr|H7C278|H7C278_HUMANAspartyl-tRNAsynthetase1(Fragment)OS=HomosapiensOX=9606GN=DARS1PE=1SV=1;tr|C9JLC1|C9JLC1_HUMANAspartyl-tRNAsynthetase1(Fragment)OS=HomosapiensOX=9606GN=DARS1PE=1SV=1;tr|C9JQM9|C9JQM9_HUMANAspa…	sp|P14868|SYDC_HUMANAspartate--tRNAligase,cytoplasmicOS=HomosapiensOX=9606GN=DARS1PE=1SV=2	71	81	yes	no	4	0.049191	17.809		By matching					By MS/MS
AKGPSENVSQEQFTASMSHLLK	TRLYDGMRRVDLTGKAKGPSENVSQEQFTA	VSQEQFTASMSHLLKGNSEEKSLMIMKMIS	K	A	K	L	K	G	2	0	1	0	0	2	2	1	1	0	2	2	1	1	1	4	1	0	0	1	0	0	22	1	2388.17	sp|Q6P9B6|MEAK7_HUMANMTOR-associatedproteinMEAK7OS=HomosapiensOX=9606GN=MEAK7PE=1SV=2;tr|H3BM75|H3BM75_HUMANMTOR-associatedproteinMEAK7OS=HomosapiensOX=9606GN=MEAK7PE=1SV=1;tr|H3BUB0|H3BUB0_HUMANMTOR-associatedproteinMEAK7(Fragment)OS=HomosapiensOX=9606GN=MEAK7PE=1SV=1	sp|Q6P9B6|MEAK7_HUMANMTOR-associatedproteinMEAK7OS=HomosapiensOX=9606GN=MEAK7PE=1SV=2	79	100	yes	no	4	0.037358	21.37				By matching	By matching	By matching	By MS/MS
AKKDDTDDEIAK	DSFDRGTLSGWILSKAKKDDTDDEIAKYDG	LSKAKKDDTDDEIAKYDGKWEVEEMKESKL	K	A	K	A	K	Y	2	0	0	4	0	0	1	0	0	1	0	3	0	0	0	0	1	0	0	0	0	0	12	2	1347.65	sp|P27824|CALX_HUMANCalnexinOS=HomosapiensOX=9606GN=CANXPE=1SV=2;tr|H0Y9Q7|H0Y9Q7_HUMANCalnexin(Fragment)OS=HomosapiensOX=9606GN=CANXPE=1SV=1;tr|D6RAU8|D6RAU8_HUMANCalnexin(Fragment)OS=HomosapiensOX=9606GN=CANXPE=1SV=1;tr|D6RB85|D6RB85_HUMANCalnexin(Fragment)OS=HomosapiensOX=9606GN=CANXPE=1SV=1;tr|D6RDP7|D6RDP7_HUMANCalnexin(Fragment)OS=HomosapiensOX=9606GN=CANXPE=1SV=1;tr|D6RAQ8|D6RAQ8_HUMANCaln…	sp|P27824|CALX_HUMANCalnexinOS=HomosapiensOX=9606GN=CANXPE=1SV=2	88	99	yes	no	2;3	0.00018089	97.456				By MS/MS	By MS/MS	By MS/MS	By MS/MS
AKLEQLFQDEVAK	KDSLLQRERFIEQEKAKLEQLFQDEVAKAQ	EKAKLEQLFQDEVAKAQQLREEQQRQQQQM	K	A	K	A	K	A	2	0	0	1	0	2	2	0	0	0	2	2	0	1	0	0	0	0	0	1	0	0	13	1	1517.81	sp|Q15149|PLEC_HUMANPlectinOS=HomosapiensOX=9606GN=PLECPE=1SV=3;tr|H0YDN1|H0YDN1_HUMANPlectinOS=HomosapiensOX=9606GN=PLECPE=1SV=9	sp|Q15149|PLEC_HUMANPlectinOS=HomosapiensOX=9606GN=PLECPE=1SV=3	2651	2663	yes	no	2;3	4.491e-111	174.24				By MS/MS	By MS/MS	By MS/MS	By MS/MS
AKPAEAPAAAAPK	TPLFTLRKTGAAPAKAKPAEAPAAAAPKAE	AKAKPAEAPAAAAPKAEPTAAAVPPPAAPI	K	A	K	P	K	A	7	0	0	0	0	0	1	0	0	0	0	2	0	0	3	0	0	0	0	0	0	0	13	1	1191.66	sp|P36957|ODO2_HUMANDihydrolipoyllysine-residuesuccinyltransferasecomponentof2-oxoglutaratedehydrogenasecomplex,mitochondrialOS=HomosapiensOX=9606GN=DLSTPE=1SV=4;tr|Q86SW4|Q86SW4_HUMANDihydrolipoamideacetyltransferasecomponentofpyruvatedehydrogenasecomplex(Fragment)OS=HomosapiensOX=9606GN=DLSTPE=1SV=1	sp|P36957|ODO2_HUMANDihydrolipoyllysine-residuesuccinyltransferasecomponentof2-oxoglutaratedehydrogenasecomplex,mitochondrialOS=HomosapiensOX=9606GN=DLSTPE=1SV=4	153	165	yes	no	3	0.016741	32.624				By matching	By matching	By matching	By matching
[truncated: 17,387 more rows]
[truncated: 40 more columns]

## Sheet: protein_groups
Protein IDs	Majority protein IDs	Peptide counts (all)	Peptide counts (razor+unique)	Peptide counts (unique)	Fasta headers	Number of proteins	Peptides	Razor + unique peptides	Unique peptides	Peptides supernatant-contrl-1	Peptides supernatant-contrl-2	Peptides supernatant-contrl-3	Peptides cell-contrl-1	Peptides cell-contrl-2	Peptides cell-contrl-3	Peptides cell-treated-1	Peptides cell-treated-2	Peptides cell-treated-3	Peptides supernatant-treated-1	Peptides supernatant-treated-2	Peptides supernatant-treated-3	Razor + unique peptides supernatant-contrl-1	Razor + unique peptides supernatant-contrl-2	Razor + unique peptides supernatant-contrl-3	Razor + unique peptides cell-contrl-1	Razor + unique peptides cell-contrl-2	Razor + unique peptides cell-contrl-3	Razor + unique peptides cell-treated-1	Razor + unique peptides cell-treated-2	Razor + unique peptides cell-treated-3	Razor + unique peptides supernatant-treated-1	Razor + unique peptides supernatant-treated-2	Razor + unique peptides supernatant-treated-3	Unique peptides supernatant-contrl-1	Unique peptides supernatant-contrl-2	Unique peptides supernatant-contrl-3	Unique peptides cell-contrl-1	Unique peptides cell-contrl-2	Unique peptides cell-contrl-3	Unique peptides cell-treated-1	Unique peptides cell-treated-2	Unique peptides cell-treated-3	Unique peptides supernatant-treated-1	Unique peptides supernatant-treated-2	Unique peptides supernatant-treated-3	Sequence coverage [%]	Unique + razor sequence coverage [%]	Unique sequence coverage [%]	Mol. weight [kDa]
[truncated: 2,802 more rows]
[truncated: 91 more columns]
