# Supplementary material for: Systems pharmacology in combination with proteomics reveals underlying mechanisms of Xihuang pill against triple-negative breast cancer
Source: Bioengineered. 2020 Oct 22;11(1):1170–88. doi: 10.1080/21655979.2020.1834726 (PMC8291799; doi:10.1080/21655979.2020.1834726)
Supplement: Supplemental Material [file KBIE_A_1834726_SM1210.zip › Table_S4.xls]

## Sheet: Sheet1
Protein Groups	Majority protein IDs	Protein names	Gene names	Peptides	Razor + unique peptides	Unique peptides	Sequence coverage [%]	Unique + razor sequence coverage [%]	Unique sequence coverage [%]	Mol. weight [kDa]	Q-value	Score	Intensity	MS/MS count	P-value t_c	Ratio Treated/Contrl	log2FC	LFQ intensity cell-Treat-1	LFQ intensity cell-Contrl-c-2	LFQ intensity cell-Treat-3	LFQ intensity cell-Control-1	LFQ intensity cell-Control-2	LFQ intensity cell-Control-3
tr|A0A087WYF1|A0A087WYF1_HUMANLamininsubunitalpha-2OS=HomosapiensOX=9606GN=LAMA2PE=1SV=1;tr|A0A087WX80|A0A087WX80_HUMANLamininsubunitalpha-2OS=HomosapiensOX=9606GN=LAMA2PE=1SV=1;sp|P24043|LAMA2_HUMANLamininsubunitalpha-2OS=HomosapiensOX=9606GN=LAMA2PE=1SV=4	A0A087WYF1	Laminin subunit alpha-2	LAMA2	9	9	9	3.6	3.6	3.6	343.41	0	39.679	1606100000	25	0.0478903	0.327136	-1.61204	21.1396	19.3767	19.5355	21.601	21.8155	21.4715
tr|A0A087X2D8|A0A087X2D8_HUMANC-Jun-amino-terminalkinase-interactingprotein4OS=HomosapiensOX=9606GN=SPAG9PE=1SV=1;sp|O60271|JIP4_HUMANC-Jun-amino-terminalkinase-interactingprotein4OS=HomosapiensOX=9606GN=SPAG9PE=1SV=4;tr|H0YBE9|H0YBE9_HUMANC-Jun-amino-terminalkinase-interactingprotein4(Fragment)OS=HomosapiensOX=9606GN=SPAG9PE=1SV=1;tr|E9PFH7|E9PFH7_HUMANC-Jun-amino-terminalkinase-interactingprote…	A0A087X2D8	C-Jun-amino-terminal kinase-interacting protein 4	SPAG9	14	14	14	15.5	15.5	15.5	145.17	0	45.991	1578000000	23	0.0224644	0.773498	-0.37053	24.6289	24.8174	24.9066	25.0451	25.161	25.2586
tr|A0A0G2JLD8|A0A0G2JLD8_HUMANSingle-strandedDNA-bindingprotein,mitochondrial(Fragment)OS=HomosapiensOX=9606GN=SSBP1PE=1SV=1;tr|E7EUY5|E7EUY5_HUMANSingle-strandedDNA-bindingprotein,mitochondrial(Fragment)OS=HomosapiensOX=9606GN=SSBP1PE=1SV=1;sp|Q04837|SSBP_HUMANSingle-strandedDNA-bindingprotein,mitochondrialOS=HomosapiensOX=9606GN=SSBP1PE=1SV=1;tr|C9K0U8|C9K0U8_HUMANSingle-strandedDNA-bindingprot…	A0A0G2JLD8	Single-stranded DNA-binding protein, mitochondrial (Fragment)	SSBP1	4	4	4	35.1	35.1	35.1	15.598	0	12.056	1750200000	9	0.0379642	0.798941	-0.32384	25.0142	24.7765	25.0713	25.3057	25.1703	25.3574
tr|A0A0G2JP90|A0A0G2JP90_HUMANNodalmodulator1OS=HomosapiensOX=9606GN=NOMO1PE=1SV=1;tr|A0A087WW46|A0A087WW46_HUMANNodalmodulator1OS=HomosapiensOX=9606GN=NOMO1PE=1SV=1;sp|Q15155|NOMO1_HUMANNodalmodulator1OS=HomosapiensOX=9606GN=NOMO1PE=1SV=5;tr|A0A0G2JN29|A0A0G2JN29_HUMANNodalmodulator1OS=HomosapiensOX=9606GN=NOMO1PE=1SV=1;tr|A0A087X117|A0A087X117_HUMANNodalmodulator1OS=HomosapiensOX=9606GN=NOMO1PE…	A0A0G2JP90	Nodal modulator 1	NOMO1	8	8	8	10.3	10.3	10.3	122.18	0	19.58	1244700000	19	0.032814	0.764112	-0.388143	24.276	24.5586	24.4357	24.6569	24.9666	24.8112
tr|A0A0J9YYL3|A0A0J9YYL3_HUMANPoly(U)-binding-splicingfactorPUF60(Fragment)OS=HomosapiensOX=9606GN=PUF60PE=1SV=1;tr|A0A0J9YVP6|A0A0J9YVP6_HUMANPoly(U)-binding-splicingfactorPUF60(Fragment)OS=HomosapiensOX=9606GN=PUF60PE=1SV=1;tr|A0A0J9YXJ8|A0A0J9YXJ8_HUMANPoly(U)-binding-splicingfactorPUF60(Fragment)OS=HomosapiensOX=9606GN=PUF60PE=1SV=1;tr|A0A0J9YXX5|A0A0J9YXX5_HUMANPoly(U)-binding-splicingfactor…	A0A0J9YYL3	Poly(U)-binding-splicing factor PUF60 (Fragment)	PUF60	10	10	10	23.2	23.2	23.2	54.626	0	26.375	1715000000	33	0.0331261	0.7976	-0.326263	24.8326	24.9835	25.0086	25.1109	25.2847	25.4079
tr|A0A1X7SBZ2|A0A1X7SBZ2_HUMANProbableATP-dependentRNAhelicaseDDX17OS=HomosapiensOX=9606GN=DDX17PE=1SV=1;sp|Q92841|DDX17_HUMANProbableATP-dependentRNAhelicaseDDX17OS=HomosapiensOX=9606GN=DDX17PE=1SV=2;tr|A0A5H1ZRQ2|A0A5H1ZRQ2_HUMANProbableATP-dependentRNAhelicaseDDX17OS=HomosapiensOX=9606GN=DDX17PE=1SV=1;tr|A0A1W2PQ51|A0A1W2PQ51_HUMANProbableATP-dependentRNAhelicaseDDX17OS=HomosapiensOX=9606GN=DD…	A0A1X7SBZ2	Probable ATP-dependent RNA helicase DDX17	DDX17	18	18	14	31	31	24.7	80.253	0	102.6	7399500000	58	0.0273318	0.670483	-0.576727	26.8584	26.9566	26.7688	27.5628	27.6323	27.1188
tr|A0A1X7SC65|A0A1X7SC65_HUMANHeatshockproteinbeta-6(Fragment)OS=HomosapiensOX=9606GN=HSPB6PE=1SV=1;sp|O14558|HSPB6_HUMANHeatshockproteinbeta-6OS=HomosapiensOX=9606GN=HSPB6PE=1SV=2;tr|K7EP04|K7EP04_HUMANHeatshockproteinbeta-6OS=HomosapiensOX=9606GN=HSPB6PE=1SV=1	A0A1X7SC65	Heat shock protein beta-6 (Fragment)	HSPB6	4	4	4	38.5	38.5	38.5	13.634	0	10.234	1814700000	7	0.00309212	0.687066	-0.54148	24.7606	25.0107	24.8985	25.5139	25.4184	25.362
tr|A0A5K1VW54|A0A5K1VW54_HUMANAdenosinekinaseOS=HomosapiensOX=9606GN=ADKPE=4SV=1;sp|P55263|ADK_HUMANAdenosinekinaseOS=HomosapiensOX=9606GN=ADKPE=1SV=2;tr|A0A5F9ZHJ1|A0A5F9ZHJ1_HUMANAdenosinekinaseOS=HomosapiensOX=9606GN=ADKPE=1SV=1;tr|A0A5F9ZH31|A0A5F9ZH31_HUMANAdenosinekinaseOS=HomosapiensOX=9606GN=ADKPE=1SV=1;tr|A0A5K1VW94|A0A5K1VW94_HUMANAdenosinekinaseOS=HomosapiensOX=9606GN=ADKPE=4SV=1;tr|A0…	A0A5K1VW54	Adenosine kinase	ADK	4	4	4	16.1	16.1	16.1	38.753	0	9.2037	513640000	15	0.00843625	0.80149	-0.319243	23.2125	23.1588	23.2257	23.4094	23.6269	23.5185
tr|B4DDF4|B4DDF4_HUMANCalponinOS=HomosapiensOX=9606GN=CNN2PE=1SV=1;sp|Q99439|CNN2_HUMANCalponin-2OS=HomosapiensOX=9606GN=CNN2PE=1SV=4;tr|B4DUT8|B4DUT8_HUMANCalponinOS=HomosapiensOX=9606GN=CNN2PE=1SV=1;tr|A0A087X271|A0A087X271_HUMANCalponin(Fragment)OS=HomosapiensOX=9606GN=CNN2PE=1SV=1;tr|H3BVI6|H3BVI6_HUMANCalponinOS=HomosapiensOX=9606GN=CNN2PE=1SV=2;tr|K7ES69|K7ES69_HUMANCalponin-2OS=Homosapiens…	B4DDF4	Calponin	CNN2	11	11	10	41.3	41.3	37.6	32.616	0	114.77	12696000000	66	0.0103603	0.769232	-0.37851	27.6981	27.6044	27.8373	28.0457	28.1881	28.0415
tr|B6VEX4|B6VEX4_HUMANAblinteractor1OS=HomosapiensOX=9606GN=ABI1PE=1SV=1;tr|A0A0A0MRT6|A0A0A0MRT6_HUMANAblinteractor1OS=HomosapiensOX=9606GN=ABI1PE=1SV=1;sp|Q8IZP0|ABI1_HUMANAblinteractor1OS=HomosapiensOX=9606GN=ABI1PE=1SV=4;tr|E9PEZ7|E9PEZ7_HUMANAblinteractor2OS=HomosapiensOX=9606GN=ABI2PE=1SV=1;tr|E7EW77|E7EW77_HUMANAblinteractor2OS=HomosapiensOX=9606GN=ABI2PE=1SV=1;tr|E7EP65|E7EP65_HUMANAblint…	B6VEX4	Abl interactor 1 (Abl-interactor 1 variant 21)	ABI1	4	4	4	15.5	15.5	15.5	43.294	0	10.367	773750000	12	0.0445866	0.762985	-0.390273	23.8712	23.6539	23.6376	24.0157	24.3346	23.9831
tr|E7EN19|E7EN19_HUMANMitogen-activatedproteinkinasekinasekinasekinase4OS=HomosapiensOX=9606GN=MAP4K4PE=1SV=1;tr|C9J338|C9J338_HUMANTRAF2andNCK-interactingproteinkinase(Fragment)OS=HomosapiensOX=9606GN=TNIKPE=1SV=1;tr|I3L2I2|I3L2I2_HUMANMisshapen-likekinase1(Fragment)OS=HomosapiensOX=9606GN=MINK1PE=1SV=1;tr|A0A590UJE1|A0A590UJE1_HUMANMisshapen-likekinase1(Fragment)OS=HomosapiensOX=9606GN=MINK1PE=…	E7EN19	Mitogen-activated protein kinase kinase kinase kinase 4	MAP4K4	2	2	2	1.7	1.7	1.7	144.92	0	4.7082	101710000	7	0.0492291	0.518372	-0.94794	20.7218	19.988	20.7959	21.3311	21.1405	21.8778
tr|E7ETZ4|E7ETZ4_HUMANBasicleucinezipperandW2domain-containingprotein2(Fragment)OS=HomosapiensOX=9606GN=BZW2PE=1SV=1;sp|Q9Y6E2|BZW2_HUMANBasicleucinezipperandW2domain-containingprotein2OS=HomosapiensOX=9606GN=BZW2PE=1SV=1;tr|E9PFE3|E9PFE3_HUMANBasicleucinezipperandW2domain-containingprotein2OS=HomosapiensOX=9606GN=BZW2PE=1SV=1;tr|C9JF98|C9JF98_HUMANBasicleucinezipperandW2domain-containingprotein2…	E7ETZ4	Basic leucine zipper and W2 domain-containing protein 2 (Fragment)	BZW2	4	4	3	11.3	11.3	9.6	46.913	0	6.5368	580990000	4	0.023434	0.648003	-0.625927	23.3452	23.3537	22.907	23.7402	24.0178	23.7257
tr|E7EWE1|E7EWE1_HUMANUbiquitin-likemodifier-activatingenzyme5OS=HomosapiensOX=9606GN=UBA5PE=1SV=1;tr|E7EQ61|E7EQ61_HUMANUbiquitin-likemodifier-activatingenzyme5OS=HomosapiensOX=9606GN=UBA5PE=1SV=1;sp|Q9GZZ9|UBA5_HUMANUbiquitin-likemodifier-activatingenzyme5OS=HomosapiensOX=9606GN=UBA5PE=1SV=1;tr|C9J0F6|C9J0F6_HUMANUbiquitin-likemodifier-activatingenzyme5(Fragment)OS=HomosapiensOX=9606GN=UBA5PE=1…	E7EWE1	Ubiquitin-like modifier-activating enzyme 5	UBA5	2	2	2	8.4	8.4	8.4	38.753	0	4.9834	167740000	2	0.0407922	0.578336	-0.79002	20.7823	21.4868	21.6095	21.9831	22.0671	22.1984
tr|F8VVM2|F8VVM2_HUMANPhosphatecarrierprotein,mitochondrialOS=HomosapiensOX=9606GN=SLC25A3PE=1SV=1;sp|Q00325|MPCP_HUMANPhosphatecarrierprotein,mitochondrialOS=HomosapiensOX=9606GN=SLC25A3PE=1SV=2;tr|F8VZL5|F8VZL5_HUMANPhosphatecarrierprotein,mitochondrial(Fragment)OS=HomosapiensOX=9606GN=SLC25A3PE=1SV=1;tr|F8VWR4|F8VWR4_HUMANPhosphatecarrierprotein,mitochondrial(Fragment)OS=HomosapiensOX=9606GN=S…	F8VVM2	Phosphate carrier protein, mitochondrial	SLC25A3	6	6	6	22.8	22.8	22.8	36.161	0	14.261	6030500000	20	0.0347518	0.541016	-0.886257	26.7331	25.903	26.2046	27.3669	27.2449	26.8877
tr|F8W876|F8W876_HUMANMannan-bindinglectinserineprotease1OS=HomosapiensOX=9606GN=MASP1PE=1SV=1;sp|P48740|MASP1_HUMANMannan-bindinglectinserineprotease1OS=HomosapiensOX=9606GN=MASP1PE=1SV=3;tr|C9JMA2|C9JMA2_HUMANMannan-bindinglectinserineprotease1(Fragment)OS=HomosapiensOX=9606GN=MASP1PE=1SV=8	F8W876	Mannan-binding lectin serine protease 1	MASP1	7	6	6	25.4	23.2	23.2	40.613	0	18.321	1121300000	17	0.00243653	0.0666652	-3.90692	18.6342	19.2944	18.7271	22.3521	23.8583	22.1661
tr|G3V4F2|G3V4F2_HUMANAcyl-coenzymeAthioesterase1OS=HomosapiensOX=9606GN=ACOT1PE=1SV=1;tr|A0A087X0W7|A0A087X0W7_HUMANAcyl-coenzymeAthioesterase2,mitochondrialOS=HomosapiensOX=9606GN=ACOT2PE=1SV=1;sp|Q86TX2|ACOT1_HUMANAcyl-coenzymeAthioesterase1OS=HomosapiensOX=9606GN=ACOT1PE=1SV=1;tr|A0A087WT95|A0A087WT95_HUMANAcyl-coenzymeAthioesterase2,mitochondrialOS=HomosapiensOX=9606GN=ACOT2PE=1SV=1;sp|P4975…	G3V4F2	Acyl-coenzyme A thioesterase 1	ACOT1	2	2	2	4.8	4.8	4.8	43.733	0.0056582	2.9945	471850000	2	0.0103119	0.724233	-0.465473	23.1076	22.9852	22.8845	23.3198	23.4606	23.5934
tr|K7EJC1|K7EJC1_HUMAN26Sproteasomenon-ATPaseregulatorysubunit8OS=HomosapiensOX=9606GN=PSMD8PE=1SV=1;tr|K7EJR3|K7EJR3_HUMAN26Sproteasomenon-ATPaseregulatorysubunit8(Fragment)OS=HomosapiensOX=9606GN=PSMD8PE=1SV=8;tr|R4GMR5|R4GMR5_HUMAN26Sproteasomenon-ATPaseregulatorysubunit8OS=HomosapiensOX=9606GN=PSMD8PE=1SV=1;sp|P48556|PSMD8_HUMAN26Sproteasomenon-ATPaseregulatorysubunit8OS=HomosapiensOX=9606GN=…	K7EJC1	26S proteasome non-ATPase regulatory subunit 8	PSMD8	3	3	3	19.8	19.8	19.8	19.781	0	5.8182	987370000	4	0.0462063	0.786297	-0.346853	24.2281	24.0188	23.854	24.3321	24.4906	24.3187
sp|P04899|GNAI2_HUMANGuaninenucleotide-bindingproteinG(i)subunitalpha-2OS=HomosapiensOX=9606GN=GNAI2PE=1SV=3;tr|A0A3B3ITG4|A0A3B3ITG4_HUMANGuaninenucleotide-bindingproteinG(i)subunitalpha-1OS=HomosapiensOX=9606GN=GNAI1PE=4SV=1;tr|A0A3B3IRK0|A0A3B3IRK0_HUMANGuaninenucleotide-bindingproteinG(i)subunitalpha-1OS=HomosapiensOX=9606GN=GNAI1PE=4SV=1;tr|A0A3B3IU77|A0A3B3IU77_HUMANGuaninenucleotide-bindin…	P04899	Guanine nucleotide-binding protein G(i) subunit alpha-2 (Adenylate cyclase-inhibiting G alpha protein)	GNAI2 GNAI2B	12	12	8	41.4	41.4	29.9	40.45	0	41.527	6767500000	53	0.0192456	0.648571	-0.624663	26.5692	26.8983	26.7158	27.1076	27.3784	27.5712
sp|P07602|SAP_HUMANProsaposinOS=HomosapiensOX=9606GN=PSAPPE=1SV=2;tr|C9JIZ6|C9JIZ6_HUMANProsaposinOS=HomosapiensOX=9606GN=PSAPPE=1SV=2;tr|Q5BJH1|Q5BJH1_HUMANPSAPproteinOS=HomosapiensOX=9606GN=PSAPPE=1SV=1;tr|A0A0J9YXB8|A0A0J9YXB8_HUMANProsaposin(Fragment)OS=HomosapiensOX=9606GN=PSAPPE=1SV=1	P07602	Prosaposin (Proactivator polypeptide) [Cleaved into: Saposin-A (Protein A); Saposin-B-Val; Saposin-B (Cerebroside sulfate activator) (CSAct) (Dispersin) (Sphingolipid activator protein 1) (SAP-1) (Sulfatide/GM1 activator); Saposin-C (A1 activator) (Co-beta-glucosidase) (Glucosylceramidase activator) (Sphingolipid activator protein 2) (SAP-2); Saposin-D (Component C) (Protein C)]	PSAP GLBA SAP1	19	19	19	44.3	44.3	44.3	58.112	0	83.111	39139000000	77	0.00135569	0.729097	-0.455817	28.8308	28.8285	28.7439	29.2004	29.2143	29.3559
sp|P09543|CN37_HUMAN2',3'-cyclic-nucleotide3'-phosphodiesteraseOS=HomosapiensOX=9606GN=CNPPE=1SV=2;tr|K7EN66|K7EN66_HUMAN2',3'-cyclic-nucleotide3'-phosphodiesterase(Fragment)OS=HomosapiensOX=9606GN=CNPPE=1SV=1;tr|C9K0L8|C9K0L8_HUMAN2',3'-cyclic-nucleotide3'-phosphodiesterase(Fragment)OS=HomosapiensOX=9606GN=CNPPE=1SV=2;tr|K7ERZ0|K7ERZ0_HUMAN2',3'-cyclic-nucleotide3'-phosphodiesterase(Fragment)OS=…	P09543	2',3'-cyclic-nucleotide 3'-phosphodiesterase (CNP) (CNPase) (EC 3.1.4.37)	CNP	4	4	4	11.4	11.4	11.4	47.578	0	8.5292	514060000	7	0.0479151	0.7543	-0.40679	23.0805	23.1301	23.2344	23.37	23.4727	23.8227
sp|P20340|RAB6A_HUMANRas-relatedproteinRab-6AOS=HomosapiensOX=9606GN=RAB6APE=1SV=3;tr|F5H3K7|F5H3K7_HUMANRas-relatedproteinRab-6A(Fragment)OS=HomosapiensOX=9606GN=RAB6APE=1SV=1;sp|Q9NRW1|RAB6B_HUMANRas-relatedproteinRab-6BOS=HomosapiensOX=9606GN=RAB6BPE=1SV=1;tr|C9JU14|C9JU14_HUMANRas-relatedproteinRab-6B(Fragment)OS=HomosapiensOX=9606GN=RAB6BPE=1SV=3;tr|J3KR73|J3KR73_HUMANRas-relatedproteinRab-6…	P20340	Ras-related protein Rab-6A (Rab-6)	RAB6A RAB6	9	9	8	47.1	47.1	42.8	23.593	0	25.488	8526800000	41	0.028514	0.762703	-0.390807	26.7567	27.0092	26.7791	27.0961	27.234	27.3874
sp|P20700|LMNB1_HUMANLamin-B1OS=HomosapiensOX=9606GN=LMNB1PE=1SV=2;tr|E9PBF6|E9PBF6_HUMANLamin-B1OS=HomosapiensOX=9606GN=LMNB1PE=1SV=1;tr|A0A0D9SFE5|A0A0D9SFE5_HUMANLaminB1,isoformCRA_aOS=HomosapiensOX=9606GN=LMNB1PE=1SV=1;tr|A0A0D9SFY5|A0A0D9SFY5_HUMANLamin-B1(Fragment)OS=HomosapiensOX=9606GN=LMNB1PE=1SV=1	P20700	Lamin-B1	LMNB1 LMN2 LMNB	22	20	20	38.1	36.5	36.5	66.408	0	141.23	12260000000	79	0.0407689	0.763493	-0.389313	27.1373	27.3866	27.4989	27.5818	27.7835	27.8255
sp|P21589|5NTD_HUMAN5'-nucleotidaseOS=HomosapiensOX=9606GN=NT5EPE=1SV=1;tr|H0Y3X5|H0Y3X5_HUMAN5'-nucleotidase(Fragment)OS=HomosapiensOX=9606GN=NT5EPE=1SV=1;tr|H0Y7R7|H0Y7R7_HUMAN5'-nucleotidase(Fragment)OS=HomosapiensOX=9606GN=NT5EPE=1SV=1;tr|Q96B60|Q96B60_HUMAN5'-nucleotidaseOS=HomosapiensOX=9606GN=NT5EPE=1SV=1	P21589	5'-nucleotidase (5'-NT) (EC 3.1.3.5) (Ecto-5'-nucleotidase) (CD antigen CD73)	NT5E NT5 NTE	5	5	5	10.8	10.8	10.8	63.367	0	11.876	809400000	10	0.0479915	0.801881	-0.31854	23.6326	23.7859	23.9663	24.0188	24.0997	24.2219
sp|P26639|SYTC_HUMANThreonine--tRNAligase1,cytoplasmicOS=HomosapiensOX=9606GN=TARS1PE=1SV=3;tr|D6R9F8|D6R9F8_HUMANThreonine--tRNAligase1,cytoplasmic(Fragment)OS=HomosapiensOX=9606GN=TARS1PE=1SV=1;tr|D6RCA5|D6RCA5_HUMANThreonine--tRNAligase1,cytoplasmicOS=HomosapiensOX=9606GN=TARS1PE=1SV=1;tr|D6RDJ6|D6RDJ6_HUMANThreonine--tRNAligase1,cytoplasmicOS=HomosapiensOX=9606GN=TARS1PE=1SV=1;tr|D6RBR8|D6RBR…	P26639	Threonine--tRNA ligase 1, cytoplasmic (EC 6.1.1.3) (Threonyl-tRNA synthetase) (ThrRS) (Threonyl-tRNA synthetase 1)	TARS1 TARS	17	17	17	27.8	27.8	27.8	83.434	0	47.166	7290000000	57	0.0096707	0.666953	-0.584343	26.8073	26.9388	26.8718	27.5296	27.6185	27.2229
sp|P34897|GLYM_HUMANSerinehydroxymethyltransferase,mitochondrialOS=HomosapiensOX=9606GN=SHMT2PE=1SV=3;tr|G3V2Y4|G3V2Y4_HUMANSerinehydroxymethyltransferase,mitochondrial(Fragment)OS=HomosapiensOX=9606GN=SHMT2PE=1SV=1;tr|G3V5L0|G3V5L0_HUMANSerinehydroxymethyltransferase,mitochondrial(Fragment)OS=HomosapiensOX=9606GN=SHMT2PE=1SV=1;tr|G3V4W5|G3V4W5_HUMANSerinehydroxymethyltransferase,mitochondrial(Fr…	P34897	Serine hydroxymethyltransferase, mitochondrial (SHMT) (EC 2.1.2.1) (Glycine hydroxymethyltransferase) (Serine methylase)	SHMT2	11	11	11	27.2	27.2	27.2	55.992	0	54.324	5401300000	34	0.0435365	0.760433	-0.395107	26.5448	26.4975	26.7119	26.7537	27.0286	27.1572
sp|P46977|STT3A_HUMANDolichyl-diphosphooligosaccharide--proteinglycosyltransferasesubunitSTT3AOS=HomosapiensOX=9606GN=STT3APE=1SV=2;tr|A0A0C4DH80|A0A0C4DH80_HUMANDolichyl-diphosphooligosaccharide--proteinglycosyltransferasesubunitSTT3A(Fragment)OS=HomosapiensOX=9606GN=STT3APE=1SV=5;tr|E9PN73|E9PN73_HUMANDolichyl-diphosphooligosaccharide--proteinglycosyltransferasesubunitSTT3A(Fragment)OS=Homosapi…	P46977	Dolichyl-diphosphooligosaccharide--protein glycosyltransferase subunit STT3A (Oligosaccharyl transferase subunit STT3A) (STT3-A) (EC 2.4.99.18) (B5) (Integral membrane protein 1) (Transmembrane protein TMC)	STT3A ITM1 TMC	9	9	9	12.9	12.9	12.9	80.529	0	143.57	3955900000	35	0.0342956	0.602653	-0.7306	26.2815	25.6336	25.6666	26.4013	26.7082	26.6641
sp|P51911|CNN1_HUMANCalponin-1OS=HomosapiensOX=9606GN=CNN1PE=1SV=2;tr|B7Z7E1|B7Z7E1_HUMANCalponinOS=HomosapiensOX=9606GN=CNN1PE=1SV=1;tr|K7ER02|K7ER02_HUMANCalponin-1(Fragment)OS=HomosapiensOX=9606GN=CNN1PE=1SV=1;tr|K7EQ72|K7EQ72_HUMANCalponin(Fragment)OS=HomosapiensOX=9606GN=CNN1PE=1SV=1;tr|K7ESJ2|K7ESJ2_HUMANTransgelin(Fragment)OS=HomosapiensOX=9606GN=CNN1PE=1SV=1;tr|K7ENC5|K7ENC5_HUMANCalponin…	P51911	Calponin-1 (Basic calponin) (Calponin H1, smooth muscle)	CNN1	8	8	8	31.3	31.3	31.3	33.17	0	25.591	2071700000	19	0.000218144	0.4081	-1.29301	24.7367	24.3966	24.512	25.8632	25.8061	25.855
sp|P55036|PSMD4_HUMAN26Sproteasomenon-ATPaseregulatorysubunit4OS=HomosapiensOX=9606GN=PSMD4PE=1SV=1;tr|Q5VWC4|Q5VWC4_HUMAN26Sproteasomenon-ATPaseregulatorysubunit4OS=HomosapiensOX=9606GN=PSMD4PE=1SV=1;tr|A6PVX3|A6PVX3_HUMAN26Sproteasomenon-ATPaseregulatorysubunit4(Fragment)OS=HomosapiensOX=9606GN=PSMD4PE=1SV=1;tr|H0Y3Y9|H0Y3Y9_HUMAN26Sproteasomenon-ATPaseregulatorysubunit4(Fragment)OS=Homosapiens…	P55036	26S proteasome non-ATPase regulatory subunit 4 (26S proteasome regulatory subunit RPN10) (26S proteasome regulatory subunit S5A) (Antisecretory factor 1) (AF) (ASF) (Multiubiquitin chain-binding protein)	PSMD4 MCB1	8	8	8	28.1	28.1	28.1	40.736	0	24.613	3764500000	19	0.00796112	0.772173	-0.373003	25.89	26.0201	26.1483	26.3684	26.3916	26.4174
sp|P60983|GMFB_HUMANGliamaturationfactorbetaOS=HomosapiensOX=9606GN=GMFBPE=1SV=2;tr|G3V4P8|G3V4P8_HUMANGliamaturationfactorbeta(Fragment)OS=HomosapiensOX=9606GN=GMFBPE=1SV=1;tr|M0QYG8|M0QYG8_HUMANGliamaturationfactorgammaOS=HomosapiensOX=9606GN=GMFGPE=1SV=1;tr|M0R1D2|M0R1D2_HUMANGliamaturationfactorOS=HomosapiensOX=9606GN=GMFGPE=1SV=1;tr|M0R0C1|M0R0C1_HUMANGliamaturationfactorOS=HomosapiensOX=960…	P60983	Glia maturation factor beta (GMF-beta)	GMFB	2	2	2	14.1	14.1	14.1	16.713	0	6.6399	883340000	9	0.0216169	0.669186	-0.57952	23.3969	23.5065	23.6424	23.8279	24.146	24.3104
sp|Q13011|ECH1_HUMANDelta(3,5)-Delta(2,4)-dienoyl-CoAisomerase,mitochondrialOS=HomosapiensOX=9606GN=ECH1PE=1SV=2;tr|M0R248|M0R248_HUMANDelta(3,5)-Delta(2,4)-dienoyl-CoAisomerase,mitochondrial(Fragment)OS=HomosapiensOX=9606GN=ECH1PE=1SV=1;tr|M0QZW4|M0QZW4_HUMANDelta(3,5)-Delta(2,4)-dienoyl-CoAisomerase,mitochondrial(Fragment)OS=HomosapiensOX=9606GN=ECH1PE=1SV=1;tr|M0R280|M0R280_HUMANDelta(3,5)-Del…	Q13011	Delta(3,5)-Delta(2,4)-dienoyl-CoA isomerase, mitochondrial (EC 5.3.3.-)	ECH1	5	5	4	17.4	17.4	14.9	35.816	0	16.891	2230300000	19	0.0379031	0.679578	-0.55729	25.2158	25.0813	24.99	25.7248	25.3287	25.9055
sp|Q14247|SRC8_HUMANSrcsubstratecortactinOS=HomosapiensOX=9606GN=CTTNPE=1SV=2;tr|H0YEV2|H0YEV2_HUMANSrcsubstratecortactin(Fragment)OS=HomosapiensOX=9606GN=CTTNPE=1SV=1;tr|H0YCD9|H0YCD9_HUMANSrcsubstratecortactin(Fragment)OS=HomosapiensOX=9606GN=CTTNPE=1SV=1	Q14247	Src substrate cortactin (Amplaxin) (Oncogene EMS1)	CTTN EMS1	17	17	17	40.5	40.5	40.5	61.585	0	91.031	10070000000	82	0.00326677	0.622404	-0.684077	27.3485	27.1437	27.1465	27.8599	28.0592	27.7717
sp|Q16658|FSCN1_HUMANFascinOS=HomosapiensOX=9606GN=FSCN1PE=1SV=3;tr|C9JFC0|C9JFC0_HUMANFascin(Fragment)OS=HomosapiensOX=9606GN=FSCN1PE=1SV=1;tr|A0A0A0MSB2|A0A0A0MSB2_HUMANFascin(Fragment)OS=HomosapiensOX=9606GN=FSCN1PE=1SV=6;tr|C9JPH9|C9JPH9_HUMANFascin(Fragment)OS=HomosapiensOX=9606GN=FSCN1PE=1SV=1	Q16658	Fascin (55 kDa actin-bundling protein) (Singed-like protein) (p55)	FSCN1 FAN1 HSN SNL	19	19	19	41.8	41.8	41.8	54.529	0	117.35	24592000000	99	0.0172073	0.805418	-0.31219	28.576	28.6585	28.6782	28.8768	29.0961	28.8764
sp|Q16698|DECR_HUMAN2,4-dienoyl-CoAreductase,mitochondrialOS=HomosapiensOX=9606GN=DECR1PE=1SV=1;tr|E5RJG7|E5RJG7_HUMAN2,4-dienoyl-CoAreductase,mitochondrial(Fragment)OS=HomosapiensOX=9606GN=DECR1PE=1SV=1;tr|E5RFV2|E5RFV2_HUMAN2,4-dienoyl-CoAreductase,mitochondrial(Fragment)OS=HomosapiensOX=9606GN=DECR1PE=1SV=1;tr|E5RJD2|E5RJD2_HUMAN2,4-dienoyl-CoAreductase,mitochondrial(Fragment)OS=HomosapiensOX=…	Q16698	2,4-dienoyl-CoA reductase, mitochondrial (EC 1.3.1.34) (2,4-dienoyl-CoA reductase [NADPH]) (4-enoyl-CoA reductase [NADPH]) (Short chain dehydrogenase/reductase family 18C member 1)	DECR1 DECR SDR18C1	7	7	7	23.9	23.9	23.9	36.067	0	113.51	2156600000	20	0.0217317	0.737261	-0.439753	25.303	24.973	25.3278	25.6262	25.5843	25.7126
sp|Q66K74|MAP1S_HUMANMicrotubule-associatedprotein1SOS=HomosapiensOX=9606GN=MAP1SPE=1SV=2;tr|M0QXQ9|M0QXQ9_HUMANMicrotubule-associatedprotein1S(Fragment)OS=HomosapiensOX=9606GN=MAP1SPE=1SV=8;tr|M0R1J2|M0R1J2_HUMANMicrotubule-associatedprotein1S(Fragment)OS=HomosapiensOX=9606GN=MAP1SPE=1SV=1;tr|M0QY41|M0QY41_HUMANMicrotubule-associatedprotein1S(Fragment)OS=HomosapiensOX=9606GN=MAP1SPE=1SV=8;tr|M0R…	Q66K74	Microtubule-associated protein 1S (MAP-1S) (BPY2-interacting protein 1) (Microtubule-associated protein 8) (Variable charge Y chromosome 2-interacting protein 1) (VCY2-interacting protein 1) (VCY2IP-1) [Cleaved into: MAP1S heavy chain; MAP1S light chain]	MAP1S BPY2IP1 C19orf5 MAP8 VCY2IP1	3	3	3	3.2	3.2	3.2	112.21	0	6.0928	88824000	3	0.0134	0.116994	-3.09549	20.1721	17.8121	18.6105	21.5227	22.0238	22.3347
sp|Q6NUQ4|TM214_HUMANTransmembraneprotein214OS=HomosapiensOX=9606GN=TMEM214PE=1SV=2;tr|H7C008|H7C008_HUMANTransmembraneprotein214(Fragment)OS=HomosapiensOX=9606GN=TMEM214PE=1SV=1;tr|H7BZI0|H7BZI0_HUMANTransmembraneprotein214(Fragment)OS=HomosapiensOX=9606GN=TMEM214PE=1SV=1;tr|H7C085|H7C085_HUMANTransmembraneprotein214(Fragment)OS=HomosapiensOX=9606GN=TMEM214PE=1SV=1;tr|H7C0H8|H7C0H8_HUMANTransmem…	Q6NUQ4	Transmembrane protein 214	TMEM214 PP446	6	6	6	11.2	11.2	11.2	77.15	0	17.69	1121600000	18	0.0119156	0.427119	-1.22729	24.1614	23.7853	23.2946	24.7355	25.1593	25.0284
sp|Q8TEA8|DTD1_HUMAND-aminoacyl-tRNAdeacylase1OS=HomosapiensOX=9606GN=DTD1PE=1SV=2;tr|A0A2R8YCT7|A0A2R8YCT7_HUMAND-aminoacyl-tRNAdeacylaseOS=HomosapiensOX=9606GN=DTD1PE=1SV=1;tr|A0A2R8Y6X2|A0A2R8Y6X2_HUMAND-aminoacyl-tRNAdeacylaseOS=HomosapiensOX=9606GN=DTD1PE=1SV=1	Q8TEA8	D-aminoacyl-tRNA deacylase 1 (DTD) (EC 3.1.1.96) (DNA-unwinding element-binding protein B) (DUE-B) (Gly-tRNA(Ala) deacylase) (Histidyl-tRNA synthase-related)	DTD1 C20orf88 DUEB HARS2	2	2	2	14.8	14.8	14.8	23.423	0	5.0159	402200000	7	0.0115769	0.626073	-0.675597	22.5518	22.5756	22.7512	23.2884	23.067	23.55
tr|Q8WVC2|Q8WVC2_HUMAN40SribosomalproteinS21OS=HomosapiensOX=9606GN=RPS21PE=1SV=1;sp|P63220|RS21_HUMAN40SribosomalproteinS21OS=HomosapiensOX=9606GN=RPS21PE=1SV=1;tr|Q9BYK1|Q9BYK1_HUMAN40SribosomalproteinS21OS=HomosapiensOX=9606GN=RPS21PE=1SV=1;tr|Q9BYK2|Q9BYK2_HUMAN40SribosomalproteinS21OS=HomosapiensOX=9606GN=RPS21PE=1SV=1	Q8WVC2	40S ribosomal protein S21	RPS21	4	4	4	49.4	49.4	49.4	8.85	0	23.598	2669100000	15	0.0109544	0.69843	-0.517813	25.3055	25.618	25.2961	25.8807	26.017	25.8754
sp|Q969X5|ERGI1_HUMANEndoplasmicreticulum-Golgiintermediatecompartmentprotein1OS=HomosapiensOX=9606GN=ERGIC1PE=1SV=1;tr|F2Z3Q5|F2Z3Q5_HUMANEndoplasmicreticulum-Golgiintermediatecompartmentprotein1(Fragment)OS=HomosapiensOX=9606GN=ERGIC1PE=1SV=1;tr|F2Z2U2|F2Z2U2_HUMANEndoplasmicreticulum-Golgiintermediatecompartmentprotein1OS=HomosapiensOX=9606GN=ERGIC1PE=1SV=1	Q969X5	Endoplasmic reticulum-Golgi intermediate compartment protein 1 (ER-Golgi intermediate compartment 32 kDa protein) (ERGIC-32)	ERGIC1 ERGIC32 KIAA1181 HT034	6	6	6	19.3	19.3	19.3	32.592	0	12.91	2762800000	15	0.00834518	0.66097	-0.597343	25.3263	25.5312	25.6836	26.1393	26.21	25.9838
sp|Q9BRA2|TXD17_HUMANThioredoxindomain-containingprotein17OS=HomosapiensOX=9606GN=TXNDC17PE=1SV=1;tr|I3L0K2|I3L0K2_HUMANThioredoxindomain-containingprotein17OS=HomosapiensOX=9606GN=TXNDC17PE=1SV=1;tr|I3L3M7|I3L3M7_HUMANThioredoxindomain-containingprotein17OS=HomosapiensOX=9606GN=TXNDC17PE=1SV=1;tr|I3L2R6|I3L2R6_HUMANThioredoxindomain-containingprotein17OS=HomosapiensOX=9606GN=TXNDC17PE=1SV=1	Q9BRA2	Thioredoxin domain-containing protein 17 (14 kDa thioredoxin-related protein) (TRP14) (Protein 42-9-9) (Thioredoxin-like protein 5)	TXNDC17 TXNL5	4	4	4	38.2	38.2	38.2	13.941	0	35.01	1969300000	17	0.047956	0.770576	-0.37599	24.6985	25.0153	24.9078	25.0887	25.4199	25.2411
sp|Q9BUT1|BDH2_HUMAN3-hydroxybutyratedehydrogenasetype2OS=HomosapiensOX=9606GN=BDH2PE=1SV=2;tr|D6RFG2|D6RFG2_HUMAN3-hydroxybutyratedehydrogenasetype2OS=HomosapiensOX=9606GN=BDH2PE=1SV=1;tr|D6R9P2|D6R9P2_HUMANSodium/hydrogenexchanger9B2OS=HomosapiensOX=9606GN=SLC9B2PE=4SV=1;tr|D6R9U8|D6R9U8_HUMAN3-hydroxybutyratedehydrogenasetype2(Fragment)OS=HomosapiensOX=9606GN=BDH2PE=1SV=1;tr|D6RIR6|D6RIR6_HUMA…	Q9BUT1	3-hydroxybutyrate dehydrogenase type 2 (EC 1.1.1.-) (EC 1.1.1.30) (Dehydrogenase/reductase SDR family member 6) (Oxidoreductase UCPA) (R-beta-hydroxybutyrate dehydrogenase) (Short chain dehydrogenase/reductase family 15C member 1)	BDH2 DHRS6 SDR15C1 UNQ6308/PRO20933	2	2	2	9.4	9.4	9.4	26.724	0	7.6235	315950000	6	0.0422469	0.595325	-0.74825	22.3417	22.0703	22.4999	22.727	23.4743	22.9553
sp|Q9HA64|KT3K_HUMANKetosamine-3-kinaseOS=HomosapiensOX=9606GN=FN3KRPPE=1SV=2;tr|I3L2G3|I3L2G3_HUMANKetosamine-3-kinase(Fragment)OS=HomosapiensOX=9606GN=FN3KRPPE=1SV=1;tr|I3L139|I3L139_HUMANKetosamine-3-kinaseOS=HomosapiensOX=9606GN=FN3KRPPE=1SV=1;tr|I3L3W5|I3L3W5_HUMANKetosamine-3-kinase(Fragment)OS=HomosapiensOX=9606GN=FN3KRPPE=1SV=1;tr|I3L407|I3L407_HUMANKetosamine-3-kinaseOS=HomosapiensOX=960…	Q9HA64	Ketosamine-3-kinase (EC 2.7.1.172) (Fructosamine-3-kinase-related protein) (FN3K-RP) (FN3K-related protein) (Protein-psicosamine 3-kinase FN3KRP) (EC 2.7.1.-)	FN3KRP	4	4	4	19.1	19.1	19.1	34.412	0	16.779	356310000	6	0.0270858	0.683265	-0.549483	22.2705	22.769	22.4392	22.9848	23.1771	22.9653
sp|Q03135|CAV1_HUMANCaveolin-1OS=HomosapiensOX=9606GN=CAV1PE=1SV=4;tr|C9JKI3|C9JKI3_HUMANCaveolin(Fragment)OS=HomosapiensOX=9606GN=CAV1PE=1SV=1;tr|E9PCT5|E9PCT5_HUMANCaveolinOS=HomosapiensOX=9606GN=CAV1PE=1SV=1	Q03135	Caveolin-1	CAV1 CAV	9	9	9	3.6	3.6	3.6	138.68	0	39.679	1606100000	25	0.0478903	0.327136	-1.61204	21.1396	19.3767	19.5355	21.601	21.8155	21.4715
sp|Q13131|AAPK1_HUMAN5'-AMP-activatedproteinkinasecatalyticsubunitalpha-1OS=HomosapiensOX=9606GN=PRKAA1PE=1SV=4;tr|Q96E92|Q96E92_HUMAN5'-AMP-activatedproteinkinasecatalyticsubunitalpha-1OS=HomosapiensOX=9606GN=PRKAA1PE=1SV=1;tr|A0A087WXX9|A0A087WXX9_HUMANNon-specificserine/threonineproteinkinaseOS=HomosapiensOX=9606GN=PRKAA2PE=1SV=1;sp|P54646|AAPK2_HUMAN5'-AMP-activatedproteinkinasecatalyticsubun…	Q13131	5'-AMP-activated protein kinase catalytic subunit alpha-1 (AMPK subunit alpha-1) (EC 2.7.11.1) (Acetyl-CoA carboxylase kinase) (ACACA kinase) (EC 2.7.11.27) (Hydroxymethylglutaryl-CoA reductase kinase) (HMGCR kinase) (EC 2.7.11.31) (Tau-protein kinase PRKAA1) (EC 2.7.11.26)	PRKAA1 AMPK1	14	14	14	15.5	15.5	15.5	61.277	0	45.991	1578000000	23	0.0224644	0.773498	-0.37053	24.6289	24.8174	24.9066	25.0451	25.161	25.2586
sp|Q96G03|PGM2_HUMANPhosphoglucomutase-2OS=HomosapiensOX=9606GN=PGM2PE=1SV=4;tr|E7ENQ8|E7ENQ8_HUMANPhosphoglucomutase-2OS=HomosapiensOX=9606GN=PGM2PE=1SV=1;tr|E9PD70|E9PD70_HUMANPhosphoglucomutase-2OS=HomosapiensOX=9606GN=PGM2PE=1SV=1	Q96G03	Phosphoglucomutase-2 (PGM 2) (EC 5.4.2.2) (Glucose phosphomutase 2) (Phosphodeoxyribomutase) (Phosphopentomutase) (EC 5.4.2.7)	PGM2 MSTP006	4	4	4	35.1	35.1	35.1	56.465	0	12.056	1750200000	9	0.0379642	0.798941	-0.32384	25.0142	24.7765	25.0713	25.3057	25.1703	25.3574
sp|Q00534|CDK6_HUMANCyclin-dependentkinase6OS=HomosapiensOX=9606GN=CDK6PE=1SV=1	Q00534	Cyclin-dependent kinase 6 (EC 2.7.11.22) (Cell division protein kinase 6) (Serine/threonine-protein kinase PLSTIRE)	CDK6 CDKN6	8	8	8	10.3	10.3	10.3	34.832	0	19.58	1244700000	19	0.032814	0.764112	-0.388143	24.276	24.5586	24.4357	24.6569	24.9666	24.8112
tr|E7EQG2|E7EQG2_HUMANEukaryoticinitiationfactor4A-IIOS=HomosapiensOX=9606GN=EIF4A2PE=1SV=1;sp|Q14240|IF4A2_HUMANEukaryoticinitiationfactor4A-IIOS=HomosapiensOX=9606GN=EIF4A2PE=1SV=2;tr|J3KSN7|J3KSN7_HUMANEukaryoticinitiationfactor4A-II(Fragment)OS=HomosapiensOX=9606GN=EIF4A2PE=1SV=1	E7EQG2	Eukaryotic initiation factor 4A-II	EIF4A2	10	10	10	23.2	23.2	23.2	55.386	0	26.375	1715000000	33	0.0331261	0.7976	-0.326263	24.8326	24.9835	25.0086	25.1109	25.2847	25.4079
sp|P05556|ITB1_HUMANIntegrinbeta-1OS=HomosapiensOX=9606GN=ITGB1PE=1SV=2;tr|C9JPK5|C9JPK5_HUMANIntegrinbeta-1(Fragment)OS=HomosapiensOX=9606GN=ITGB1PE=1SV=1;tr|H7C4N8|H7C4N8_HUMANIntegrinbeta-1(Fragment)OS=HomosapiensOX=9606GN=ITGB1PE=1SV=1;tr|E7ERX5|E7ERX5_HUMANIntegrinbeta-1(Fragment)OS=HomosapiensOX=9606GN=ITGB1PE=1SV=8;tr|Q5T3E6|Q5T3E6_HUMANIntegrinbeta-1(Fragment)OS=HomosapiensOX=9606GN=ITGB1…	P05556	Integrin beta-1 (Fibronectin receptor subunit beta) (Glycoprotein IIa) (GPIIA) (VLA-4 subunit beta) (CD antigen CD29)	ITGB1 FNRB MDF2 MSK12	18	18	14	31	31	24.7	14.455	0	102.6	7399500000	58	0.0273318	0.670483	-0.576727	26.8584	26.9566	26.7688	27.5628	27.6323	27.1188
sp|P08648|ITA5_HUMANIntegrinalpha-5OS=HomosapiensOX=9606GN=ITGA5PE=1SV=2;tr|H0YIV7|H0YIV7_HUMANIntegrinalpha-5(Fragment)OS=HomosapiensOX=9606GN=ITGA5PE=1SV=1	P08648	Integrin alpha-5 (CD49 antigen-like family member E) (Fibronectin receptor subunit alpha) (Integrin alpha-F) (VLA-5) (CD antigen CD49e) [Cleaved into: Integrin alpha-5 heavy chain; Integrin alpha-5 light chain]	ITGA5 FNRA	4	4	4	38.5	38.5	38.5	32.357	0	10.234	1814700000	7	0.00309212	0.687066	-0.54148	24.7606	25.0107	24.8985	25.5139	25.4184	25.362
tr|A0A087X0R7|A0A087X0R7_HUMANSENP3-EIF4A1readthrough(NMDcandidate)(Fragment)OS=HomosapiensOX=9606GN=SENP3-EIF4A1PE=4SV=1;sp|Q9H4L4|SENP3_HUMANSentrin-specificprotease3OS=HomosapiensOX=9606GN=SENP3PE=1SV=2	A0A087X0R7	SENP3-EIF4A1 readthrough (NMD candidate) (Fragment)	SENP3-EIF4A1	4	4	4	16.1	16.1	16.1	4.3186	0	9.2037	513640000	15	0.00843625	0.80149	-0.319243	23.2125	23.1588	23.2257	23.4094	23.6269	23.5185
tr|A6NJH9|A6NJH9_HUMANEukaryotictranslationinitiationfactor1A,Y-chromosomalOS=HomosapiensOX=9606GN=EIF1AYPE=1SV=1;sp|P47813|IF1AX_HUMANEukaryotictranslationinitiationfactor1A,X-chromosomalOS=HomosapiensOX=9606GN=EIF1AXPE=1SV=2;sp|O14602|IF1AY_HUMANEukaryotictranslationinitiationfactor1A,Y-chromosomalOS=HomosapiensOX=9606GN=EIF1AYPE=1SV=4;tr|X6RAC9|X6RAC9_HUMANEukaryotictranslationinitiationfactor…	A6NJH9	Eukaryotic translation initiation factor 1A, Y-chromosomal	EIF1AY	2	2	2	1.1	1.1	1.1	41.29	0.008544	2.5347	320590000	2	0.00721611	0.630459	-0.665527	22.1454	22.3107	22.5877	23.059	22.9675	23.0138
sp|Q02750|MP2K1_HUMANDualspecificitymitogen-activatedproteinkinasekinase1OS=HomosapiensOX=9606GN=MAP2K1PE=1SV=2	Q02750	Dual specificity mitogen-activated protein kinase kinase 1 (MAP kinase kinase 1) (MAPKK 1) (MKK1) (EC 2.7.12.2) (ERK activator kinase 1) (MAPK/ERK kinase 1) (MEK 1)	MAP2K1 MEK1 PRKMK1	11	11	10	41.3	41.3	37.6	82.042	0	114.77	12696000000	66	0.0103603	0.769232	-0.37851	27.6981	27.6044	27.8373	28.0457	28.1881	28.0415
sp|P62714|PP2AB_HUMANSerine/threonine-proteinphosphatase2AcatalyticsubunitbetaisoformOS=HomosapiensOX=9606GN=PPP2CBPE=1SV=1;sp|P67775|PP2AA_HUMANSerine/threonine-proteinphosphatase2AcatalyticsubunitalphaisoformOS=HomosapiensOX=9606GN=PPP2CAPE=1SV=1;tr|H0YBN9|H0YBN9_HUMANSerine/threonine-proteinphosphatase2Acatalyticsubunitbetaisoform(Fragment)OS=HomosapiensOX=9606GN=PPP2CBPE=4SV=1;tr|H0YC23|H0YC2…	P62714	Serine/threonine-protein phosphatase 2A catalytic subunit beta isoform (PP2A-beta) (EC 3.1.3.16)	PPP2CB	4	4	4	15.5	15.5	15.5	158.64	0	10.367	773750000	12	0.0445866	0.762985	-0.390273	23.8712	23.6539	23.6376	24.0157	24.3346	23.9831
sp|P14625|ENPL_HUMANEndoplasminOS=HomosapiensOX=9606GN=HSP90B1PE=1SV=1;tr|Q96GW1|Q96GW1_HUMANEndoplasminOS=HomosapiensOX=9606GN=HSP90B1PE=1SV=1;tr|A0A1W2PRR1|A0A1W2PRR1_HUMANEndoplasminOS=HomosapiensOX=9606GN=HSP90B1PE=1SV=1;sp|Q58FF3|ENPLL_HUMANPutativeendoplasmin-likeproteinOS=HomosapiensOX=9606GN=HSP90B2PPE=5SV=1;tr|H0YIV0|H0YIV0_HUMANEndoplasmin(Fragment)OS=HomosapiensOX=9606GN=HSP90B1PE=1SV=…	P14625	Endoplasmin (94 kDa glucose-regulated protein) (GRP-94) (Heat shock protein 90 kDa beta member 1) (Tumor rejection antigen 1) (gp96 homolog)	HSP90B1 GRP94 TRA1	2	2	2	1.7	1.7	1.7	12.953	0	4.7082	101710000	7	0.0492291	0.518372	-0.94794	20.7218	19.988	20.7959	21.3311	21.1405	21.8778
sp|P41567|EIF1_HUMANEukaryotictranslationinitiationfactor1OS=HomosapiensOX=9606GN=EIF1PE=1SV=1;sp|O60739|EIF1B_HUMANEukaryotictranslationinitiationfactor1bOS=HomosapiensOX=9606GN=EIF1BPE=1SV=2;tr|K7EM18|K7EM18_HUMANEukaryotictranslationinitiationfactor1OS=HomosapiensOX=9606GN=EIF1PE=1SV=1	P41567	Eukaryotic translation initiation factor 1 (eIF1) (A121) (Protein translation factor SUI1 homolog) (Sui1iso1)	EIF1 SUI1	4	4	3	11.3	11.3	9.6	64.232	0	6.5368	580990000	4	0.023434	0.648003	-0.625927	23.3452	23.3537	22.907	23.7402	24.0178	23.7257
sp|P49137|MAPK2_HUMANMAPkinase-activatedproteinkinase2OS=HomosapiensOX=9606GN=MAPKAPK2PE=1SV=1	P49137	MAP kinase-activated protein kinase 2 (MAPK-activated protein kinase 2) (MAPKAP kinase 2) (MAPKAP-K2) (MAPKAPK-2) (MK-2) (MK2) (EC 2.7.11.1)	MAPKAPK2	2	2	2	8.4	8.4	8.4	22.629	0	4.9834	167740000	2	0.0407922	0.578336	-0.79002	20.7823	21.4868	21.6095	21.9831	22.0671	22.1984
sp|P28482|MK01_HUMANMitogen-activatedproteinkinase1OS=HomosapiensOX=9606GN=MAPK1PE=1SV=3	P28482	Mitogen-activated protein kinase 1 (MAP kinase 1) (MAPK 1) (EC 2.7.11.24) (ERT1) (Extracellular signal-regulated kinase 2) (ERK-2) (MAP kinase isoform p42) (p42-MAPK) (Mitogen-activated protein kinase 2) (MAP kinase 2) (MAPK 2)	MAPK1 ERK2 PRKM1 PRKM2	6	6	6	43.5	43.5	43.5	16.497	0	323.31	23194000000	50	0.0107977	0.56006	-0.836347	19.0519	18.6748	18.5188	19.4039	19.7369	19.6137
sp|P27361|MK03_HUMANMitogen-activatedproteinkinase3OS=HomosapiensOX=9606GN=MAPK3PE=1SV=4;tr|E9PBK7|E9PBK7_HUMANMitogen-activatedproteinkinaseOS=HomosapiensOX=9606GN=MAPK3PE=1SV=1;tr|E9PJF0|E9PJF0_HUMANMitogen-activatedproteinkinaseOS=HomosapiensOX=9606GN=MAPK3PE=1SV=1;tr|E9PQW4|E9PQW4_HUMANMitogen-activatedproteinkinaseOS=HomosapiensOX=9606GN=MAPK3PE=1SV=1;tr|B3KR49|B3KR49_HUMANMitogen-activatedp…	P27361	Mitogen-activated protein kinase 3 (MAP kinase 3) (MAPK 3) (EC 2.7.11.24) (ERT2) (Extracellular signal-regulated kinase 1) (ERK-1) (Insulin-stimulated MAP2 kinase) (MAP kinase isoform p44) (p44-MAPK) (Microtubule-associated protein 2 kinase) (p44-ERK1)	MAPK3 ERK1 PRKM3	6	6	6	22.8	22.8	22.8	161.12	0	14.261	6030500000	20	0.0347518	0.541016	-0.886257	26.7331	25.903	26.2046	27.3669	27.2449	26.8877
sp|P07900|HS90A_HUMANHeatshockproteinHSP90-alphaOS=HomosapiensOX=9606GN=HSP90AA1PE=1SV=5;tr|G3V2J8|G3V2J8_HUMANHeatshockproteinHSP90-alpha(Fragment)OS=HomosapiensOX=9606GN=HSP90AA1PE=1SV=1;sp|Q14568|HS902_HUMANHeatshockproteinHSP90-alphaA2OS=HomosapiensOX=9606GN=HSP90AA2PPE=1SV=2;sp|Q58FG0|HS905_HUMANPutativeheatshockproteinHSP90-alphaA5OS=HomosapiensOX=9606GN=HSP90AA5PPE=2SV=1	P07900	Heat shock protein HSP 90-alpha (Heat shock 86 kDa) (HSP 86) (HSP86) (Lipopolysaccharide-associated protein 2) (LAP-2) (LPS-associated protein 2) (Renal carcinoma antigen NY-REN-38)	HSP90AA1 HSP90A HSPC1 HSPCA	7	6	6	25.4	23.2	23.2	16.019	0	18.321	1121300000	17	0.00243653	0.0666652	-3.90692	18.6342	19.2944	18.7271	22.3521	23.8583	22.1661
tr|F5GZ78|F5GZ78_HUMANPaxillinOS=HomosapiensOX=9606GN=PXNPE=1SV=1;sp|P49023|PAXI_HUMANPaxillinOS=HomosapiensOX=9606GN=PXNPE=1SV=3;tr|A0A1B0GTU4|A0A1B0GTU4_HUMANPaxillinOS=HomosapiensOX=9606GN=PXNPE=1SV=1;tr|A0A1B0GU60|A0A1B0GU60_HUMANPaxillinOS=HomosapiensOX=9606GN=PXNPE=1SV=1;tr|F5H836|F5H836_HUMANPaxillin(Fragment)OS=HomosapiensOX=9606GN=PXNPE=1SV=8;tr|A0A1B0GV30|A0A1B0GV30_HUMANPaxillin(Fragme…	F5GZ78	Paxillin	PXN	3	3	3	8.8	8.8	8.8	37.563	0	12.739	542700000	7	0.0442199	0.733434	-0.44726	23.2048	23.3625	22.8931	23.463	23.6835	23.6558
sp|P30837|AL1B1_HUMANAldehydedehydrogenaseX,mitochondrialOS=HomosapiensOX=9606GN=ALDH1B1PE=1SV=3;tr|A0A0U1RQK9|A0A0U1RQK9_HUMANAldehydedehydrogenaseX,mitochondrial(Fragment)OS=HomosapiensOX=9606GN=ALDH1B1PE=1SV=1	P30837	Aldehyde dehydrogenase X, mitochondrial (EC 1.2.1.3) (Aldehyde dehydrogenase 5) (Aldehyde dehydrogenase family 1 member B1)	ALDH1B1 ALDH5 ALDHX	2	2	2	4.8	4.8	4.8	63.972	0.0056582	2.9945	471850000	2	0.0103119	0.724233	-0.465473	23.1076	22.9852	22.8845	23.3198	23.4606	23.5934
sp|P36871|PGM1_HUMANPhosphoglucomutase-1OS=HomosapiensOX=9606GN=PGM1PE=1SV=3;tr|A0A3B3ITK7|A0A3B3ITK7_HUMANPhosphoglucomutase-1OS=HomosapiensOX=9606GN=PGM1PE=1SV=1	P36871	Phosphoglucomutase-1 (PGM 1) (EC 5.4.2.2) (Glucose phosphomutase 1)	PGM1	2	2	2	15.6	15.6	15.6	35.611	0	6.1841	382960000	6	0.0427971	0.728436	-0.457127	22.7472	22.8147	22.4952	23.3504	23.15	22.928
sp|Q14152|EIF3A_HUMANEukaryotictranslationinitiationfactor3subunitAOS=HomosapiensOX=9606GN=EIF3APE=1SV=1	Q14152	Eukaryotic translation initiation factor 3 subunit A (eIF3a) (Eukaryotic translation initiation factor 3 subunit 10) (eIF-3-theta) (eIF3 p167) (eIF3 p180) (eIF3 p185)	EIF3A EIF3S10 KIAA0139	3	3	3	19.8	19.8	19.8	29.062	0	5.8182	987370000	4	0.0462063	0.786297	-0.346853	24.2281	24.0188	23.854	24.3321	24.4906	24.3187
sp|Q14232|EI2BA_HUMANTranslationinitiationfactoreIF-2BsubunitalphaOS=HomosapiensOX=9606GN=EIF2B1PE=1SV=1;tr|H0YGG4|H0YGG4_HUMANTranslationinitiationfactoreIF-2Bsubunitalpha(Fragment)OS=HomosapiensOX=9606GN=EIF2B1PE=1SV=1;tr|F5H0D0|F5H0D0_HUMANTranslationinitiationfactoreIF-2BsubunitalphaOS=HomosapiensOX=9606GN=EIF2B1PE=1SV=1	Q14232	Translation initiation factor eIF-2B subunit alpha (eIF-2B GDP-GTP exchange factor subunit alpha)	EIF2B1 EIF2BA	5	5	5	15.5	15.5	15.5	98.828	0	15.963	1635900000	17	0.00543464	0.78637	-0.34672	24.7959	24.6984	24.9049	25.1051	25.1567	25.1775
tr|E9PCT3|E9PCT3_HUMANCaveolinOS=HomosapiensOX=9606GN=CAV2PE=1SV=1;sp|P51636|CAV2_HUMANCaveolin-2OS=HomosapiensOX=9606GN=CAV2PE=1SV=2	E9PCT3	Caveolin	CAV2	3	3	3	14.9	14.9	14.9	134.28	0	12.481	693480000	13	0.0454515	0.746091	-0.422577	23.4648	23.5709	23.7094	23.7837	24.2307	23.9984
tr|E5RHC7|E5RHC7_HUMANEukaryotictranslationinitiationfactor3subunitHOS=HomosapiensOX=9606GN=EIF3HPE=1SV=1;tr|E5RH59|E5RH59_HUMANEukaryotictranslationinitiationfactor3subunitHOS=HomosapiensOX=9606GN=EIF3HPE=1SV=1;tr|E5RFW7|E5RFW7_HUMANEukaryotictranslationinitiationfactor3subunitH(Fragment)OS=HomosapiensOX=9606GN=EIF3HPE=1SV=1;tr|E5RFH0|E5RFH0_HUMANEukaryotictranslationinitiationfactor3subunitH(Fr…	E5RHC7	Eukaryotic translation initiation factor 3 subunit H	EIF3H	2	2	2	21.8	21.8	21.8	36.112	0	6.052	723990000	10	0.00911795	0.641093	-0.641393	23.2657	23.635	23.6613	24.0955	24.1409	24.2497
sp|Q13347|EIF3I_HUMANEukaryotictranslationinitiationfactor3subunitIOS=HomosapiensOX=9606GN=EIF3IPE=1SV=1;tr|Q5TFK1|Q5TFK1_HUMANEukaryotictranslationinitiationfactor3subunitI(Fragment)OS=HomosapiensOX=9606GN=EIF3IPE=1SV=1	Q13347	Eukaryotic translation initiation factor 3 subunit I (eIF3i) (Eukaryotic translation initiation factor 3 subunit 2) (TGF-beta receptor-interacting protein 1) (TRIP-1) (eIF-3-beta) (eIF3 p36)	EIF3I EIF3S2 TRIP1	2	2	2	19.1	19.1	19.1	88.414	0	6.2667	143380000	3	0.0257644	0.781126	-0.356373	21.2029	21.4898	21.3503	21.5939	21.7135	21.8049
sp|O75821|EIF3G_HUMANEukaryotictranslationinitiationfactor3subunitGOS=HomosapiensOX=9606GN=EIF3GPE=1SV=2;tr|K7EL20|K7EL20_HUMANEukaryotictranslationinitiationfactor3subunitG(Fragment)OS=HomosapiensOX=9606GN=EIF3GPE=1SV=8;tr|K7EP16|K7EP16_HUMANEukaryotictranslationinitiationfactor3subunitG(Fragment)OS=HomosapiensOX=9606GN=EIF3GPE=1SV=1;tr|K7ER90|K7ER90_HUMANEukaryotictranslationinitiationfactor3su…	O75821	Eukaryotic translation initiation factor 3 subunit G (eIF3g) (Eukaryotic translation initiation factor 3 RNA-binding subunit) (eIF-3 RNA-binding subunit) (Eukaryotic translation initiation factor 3 subunit 4) (eIF-3-delta) (eIF3 p42) (eIF3 p44)	EIF3G EIF3S4	12	12	8	41.4	41.4	29.9	25.097	0	41.527	6767500000	53	0.0192456	0.648571	-0.624663	26.5692	26.8983	26.7158	27.1076	27.3784	27.5712
sp|P38919|IF4A3_HUMANEukaryoticinitiationfactor4A-IIIOS=HomosapiensOX=9606GN=EIF4A3PE=1SV=4;tr|I3L3H2|I3L3H2_HUMANEukaryoticinitiationfactor4A-IIIOS=HomosapiensOX=9606GN=EIF4A3PE=1SV=2	P38919	Eukaryotic initiation factor 4A-III (eIF-4A-III) (eIF4A-III) (EC 3.6.4.13) (ATP-dependent RNA helicase DDX48) (ATP-dependent RNA helicase eIF4A-3) (DEAD box protein 48) (Eukaryotic initiation factor 4A-like NUK-34) (Eukaryotic translation initiation factor 4A isoform 3) (Nuclear matrix protein 265) (NMP 265) (hNMP 265) [Cleaved into: Eukaryotic initiation factor 4A-III, N-terminally processed]	EIF4A3 DDX48 KIAA0111	19	19	19	44.3	44.3	44.3	116.04	0	83.111	39139000000	77	0.00135569	0.729097	-0.455817	28.8308	28.8285	28.7439	29.2004	29.2143	29.3559
sp|P30038|AL4A1_HUMANDelta-1-pyrroline-5-carboxylatedehydrogenase,mitochondrialOS=HomosapiensOX=9606GN=ALDH4A1PE=1SV=3;tr|Q5TF55|Q5TF55_HUMANDelta-1-pyrroline-5-carboxylatedehydrogenase,mitochondrial(Fragment)OS=HomosapiensOX=9606GN=ALDH4A1PE=1SV=1	P30038	Delta-1-pyrroline-5-carboxylate dehydrogenase, mitochondrial (P5C dehydrogenase) (EC 1.2.1.88) (Aldehyde dehydrogenase family 4 member A1) (L-glutamate gamma-semialdehyde dehydrogenase)	ALDH4A1 ALDH4 P5CDH	7	3	3	24.3	12.7	12.7	84.659	0	9.2694	290770000	6	0.00388079	0.705385	-0.503517	22.1529	22.4289	22.2224	22.7465	22.791	22.7772
sp|P54886|P5CS_HUMANDelta-1-pyrroline-5-carboxylatesynthaseOS=HomosapiensOX=9606GN=ALDH18A1PE=1SV=2	P54886	Delta-1-pyrroline-5-carboxylate synthase (P5CS) (Aldehyde dehydrogenase family 18 member A1) [Includes: Glutamate 5-kinase (GK) (EC 2.7.2.11) (Gamma-glutamyl kinase); Gamma-glutamyl phosphate reductase (GPR) (EC 1.2.1.41) (Glutamate-5-semialdehyde dehydrogenase) (Glutamyl-gamma-semialdehyde dehydrogenase)]	ALDH18A1 GSAS P5CS PYCS	4	4	4	13.3	13.3	13.3	83.263	0	8.1871	3685500000	8	0.0311884	0.747611	-0.41964	25.8079	25.6991	25.8599	26.163	26.4352	26.0276
sp|P55884|EIF3B_HUMANEukaryotictranslationinitiationfactor3subunitBOS=HomosapiensOX=9606GN=EIF3BPE=1SV=3;tr|C9JQN7|C9JQN7_HUMANEukaryotictranslationinitiationfactor3subunitB(Fragment)OS=HomosapiensOX=9606GN=EIF3BPE=1SV=1;tr|C9JZG1|C9JZG1_HUMANEukaryotictranslationinitiationfactor3subunitB(Fragment)OS=HomosapiensOX=9606GN=EIF3BPE=1SV=1	P55884	Eukaryotic translation initiation factor 3 subunit B (eIF3b) (Eukaryotic translation initiation factor 3 subunit 9) (Prt1 homolog) (hPrt1) (eIF-3-eta) (eIF3 p110) (eIF3 p116)	EIF3B EIF3S9	4	4	4	11.4	11.4	11.4	73.881	0	8.5292	514060000	7	0.0479151	0.7543	-0.40679	23.0805	23.1301	23.2344	23.37	23.4727	23.8227
sp|P60842|IF4A1_HUMANEukaryoticinitiationfactor4A-IOS=HomosapiensOX=9606GN=EIF4A1PE=1SV=1;tr|J3KT12|J3KT12_HUMANEukaryoticinitiationfactor4A-IOS=HomosapiensOX=9606GN=EIF4A1PE=1SV=1;tr|J3KTB5|J3KTB5_HUMANEukaryoticinitiationfactor4A-I(Fragment)OS=HomosapiensOX=9606GN=EIF4A1PE=1SV=1;tr|J3QL43|J3QL43_HUMANEukaryoticinitiationfactor4A-I(Fragment)OS=HomosapiensOX=9606GN=EIF4A1PE=1SV=1;tr|J3QS69|J3QS69…	P60842	Eukaryotic initiation factor 4A-I (eIF-4A-I) (eIF4A-I) (EC 3.6.4.13) (ATP-dependent RNA helicase eIF4A-1)	EIF4A1 DDX2A EIF4A	9	9	8	47.1	47.1	42.8	114.54	0	25.488	8526800000	41	0.028514	0.762703	-0.390807	26.7567	27.0092	26.7791	27.0961	27.234	27.3874
tr|I3L397|I3L397_HUMANEukaryotictranslationinitiationfactor5A(Fragment)OS=HomosapiensOX=9606GN=EIF5APE=1SV=8;sp|P63241|IF5A1_HUMANEukaryotictranslationinitiationfactor5A-1OS=HomosapiensOX=9606GN=EIF5APE=1SV=2;tr|I3L504|I3L504_HUMANEukaryotictranslationinitiationfactor5A-1OS=HomosapiensOX=9606GN=EIF5APE=1SV=1;sp|Q6IS14|IF5AL_HUMANEukaryotictranslationinitiationfactor5A-1-likeOS=HomosapiensOX=9606G…	I3L397	Eukaryotic translation initiation factor 5A (eIF-5A) (Fragment)	EIF5A	22	20	20	38.1	36.5	36.5	92.468	0	141.23	12260000000	79	0.0407689	0.763493	-0.389313	27.1373	27.3866	27.4989	27.5818	27.7835	27.8255
tr|H0YME5|H0YME5_HUMANeIF-2-alphakinaseGCN2(Fragment)OS=HomosapiensOX=9606GN=EIF2AK4PE=1SV=1;sp|Q9P2K8|E2AK4_HUMANeIF-2-alphakinaseGCN2OS=HomosapiensOX=9606GN=EIF2AK4PE=1SV=3	H0YME5	eIF-2-alpha kinase GCN2 (Fragment)	EIF2AK4	5	5	5	10.8	10.8	10.8	76.749	0	11.876	809400000	10	0.0479915	0.801881	-0.31854	23.6326	23.7859	23.9663	24.0188	24.0997	24.2219
sp|Q9UKX5|ITA11_HUMANIntegrinalpha-11OS=HomosapiensOX=9606GN=ITGA11PE=1SV=2	Q9UKX5	Integrin alpha-11	ITGA11 MSTP018	8	8	8	35	35	35	88.053	0	23.979	3019500000	30	0.035318	0.804579	-0.313693	25.591	25.6804	25.9194	26.0377	26.0102	26.0839
tr|B4E0K5|B4E0K5_HUMANMitogen-activatedproteinkinaseOS=HomosapiensOX=9606GN=MAPK14PE=1SV=1;sp|Q16539|MK14_HUMANMitogen-activatedproteinkinase14OS=HomosapiensOX=9606GN=MAPK14PE=1SV=3;tr|H7C4E2|H7C4E2_HUMANMitogen-activatedproteinkinase14(Fragment)OS=HomosapiensOX=9606GN=MAPK14PE=1SV=1;tr|E7EX54|E7EX54_HUMANMitogen-activatedproteinkinase14(Fragment)OS=HomosapiensOX=9606GN=MAPK14PE=1SV=8;tr|B5TY33|B…	B4E0K5	Mitogen-activated protein kinase (EC 2.7.11.24)	MAPK14	6	5	5	28.7	23	23	38.388	0	23.013	2751900000	14	0.0217471	0.594665	-0.74985	25.132	25.5232	25.3132	25.7354	26.1873	26.2952
tr|A0A494C0G1|A0A494C0G1_HUMANPhosphoacetylglucosaminemutaseOS=HomosapiensOX=9606GN=PGM3PE=1SV=1;sp|O95394|AGM1_HUMANPhosphoacetylglucosaminemutaseOS=HomosapiensOX=9606GN=PGM3PE=1SV=1;tr|H0Y987|H0Y987_HUMANPhosphoacetylglucosaminemutaseOS=HomosapiensOX=9606GN=PGM3PE=1SV=2;tr|A0A087WT27|A0A087WT27_HUMANPhosphoacetylglucosaminemutaseOS=HomosapiensOX=9606GN=PGM3PE=1SV=2;tr|A0A494C1Q4|A0A494C1Q4_HUMA…	A0A494C0G1	Phosphoacetylglucosamine mutase (PAGM) (EC 5.4.2.3) (Acetylglucosamine phosphomutase) (N-acetylglucosamine-phosphate mutase)	PGM3	17	17	17	27.8	27.8	27.8	69.15	0	47.166	7290000000	57	0.0096707	0.666953	-0.584343	26.8073	26.9388	26.8718	27.5296	27.6185	27.2229
sp|P60174|TPIS_HUMANTriosephosphateisomeraseOS=HomosapiensOX=9606GN=TPI1PE=1SV=3;tr|U3KPZ0|U3KPZ0_HUMANTriosephosphateisomerase(Fragment)OS=HomosapiensOX=9606GN=TPI1PE=1SV=1;tr|U3KQF3|U3KQF3_HUMANTriosephosphateisomerase(Fragment)OS=HomosapiensOX=9606GN=TPI1PE=1SV=1;tr|U3KPS5|U3KPS5_HUMANTriosephosphateisomerase(Fragment)OS=HomosapiensOX=9606GN=TPI1PE=1SV=8	P60174	Triosephosphate isomerase (TIM) (EC 5.3.1.1) (Methylglyoxal synthase) (EC 4.2.3.3) (Triose-phosphate isomerase)	TPI1 TPI	11	11	11	27.2	27.2	27.2	43.135	0	54.324	5401300000	34	0.0435365	0.760433	-0.395107	26.5448	26.4975	26.7119	26.7537	27.0286	27.1572
tr|A0A3B3ISV1|A0A3B3ISV1_HUMANTranslationinitiationfactoreIF-2Bsubunitepsilon(Fragment)OS=HomosapiensOX=9606GN=EIF2B5PE=1SV=1;tr|A0A3B3ITQ2|A0A3B3ITQ2_HUMANTranslationinitiationfactoreIF-2Bsubunitepsilon(Fragment)OS=HomosapiensOX=9606GN=EIF2B5PE=1SV=1;tr|A0A3B3IUF2|A0A3B3IUF2_HUMANTranslationinitiationfactoreIF-2BsubunitepsilonOS=HomosapiensOX=9606GN=EIF2B5PE=1SV=1;tr|A0A3B3ISM8|A0A3B3ISM8_HUMANT…	A0A3B3ISV1	Translation initiation factor eIF-2B subunit epsilon (Fragment)	EIF2B5	3	3	3	6.4	6.4	6.4	41.389	0	7.7773	646620000	6	0.0189968	0.777819	-0.362493	23.6264	23.4691	23.3031	23.8115	23.8083	23.8664
sp|P49841|GSK3B_HUMANGlycogensynthasekinase-3betaOS=HomosapiensOX=9606GN=GSK3BPE=1SV=2;tr|A0A3B3ITW1|A0A3B3ITW1_HUMANGlycogensynthasekinase-3betaOS=HomosapiensOX=9606GN=GSK3BPE=1SV=1	P49841	Glycogen synthase kinase-3 beta (GSK-3 beta) (EC 2.7.11.26) (Serine/threonine-protein kinase GSK3B) (EC 2.7.11.1)	GSK3B	5	5	5	14.1	14.1	14.1	61.719	0	34.22	1564200000	28	0.0427702	0.743745	-0.42712	24.4936	24.9332	24.8072	25.0665	25.2889	25.16
sp|Q58FF8|H90B2_HUMANPutativeheatshockproteinHSP90-beta2OS=HomosapiensOX=9606GN=HSP90AB2PPE=1SV=2	Q58FF8	Putative heat shock protein HSP 90-beta 2 (Heat shock protein 90-beta b) (Heat shock protein 90Bb)	HSP90AB2P HSP90BB	9	9	9	12.9	12.9	12.9	57.206	0	143.57	3955900000	35	0.0342956	0.602653	-0.7306	26.2815	25.6336	25.6666	26.4013	26.7082	26.6641
sp|O75822|EIF3J_HUMANEukaryotictranslationinitiationfactor3subunitJOS=HomosapiensOX=9606GN=EIF3JPE=1SV=2;tr|H0YGJ7|H0YGJ7_HUMANEukaryotictranslationinitiationfactor3subunitJ(Fragment)OS=HomosapiensOX=9606GN=EIF3JPE=1SV=1;tr|H0YLP3|H0YLP3_HUMANEukaryotictranslationinitiationfactor3subunitJ(Fragment)OS=HomosapiensOX=9606GN=EIF3JPE=1SV=1	O75822	Eukaryotic translation initiation factor 3 subunit J (eIF3j) (Eukaryotic translation initiation factor 3 subunit 1) (eIF-3-alpha) (eIF3 p35)	EIF3J EIF3S1 PRO0391	9	9	9	19.8	19.8	19.8	55.686	0	30.506	4271500000	36	0.026677	0.658511	-0.60272	25.7159	25.9438	26.0157	26.3245	26.7958	26.3632
sp|P08238|HS90B_HUMANHeatshockproteinHSP90-betaOS=HomosapiensOX=9606GN=HSP90AB1PE=1SV=4;sp|Q58FF7|H90B3_HUMANPutativeheatshockproteinHSP90-beta-3OS=HomosapiensOX=9606GN=HSP90AB3PPE=5SV=1	P08238	Heat shock protein HSP 90-beta (HSP 90) (Heat shock 84 kDa) (HSP 84) (HSP84)	HSP90AB1 HSP90B HSPC2 HSPCB	8	8	8	31.3	31.3	31.3	129.99	0	25.591	2071700000	19	0.000218144	0.4081	-1.29301	24.7367	24.3966	24.512	25.8632	25.8061	25.855
tr|E7EX73|E7EX73_HUMANEukaryotictranslationinitiationfactor4gamma1OS=HomosapiensOX=9606GN=EIF4G1PE=1SV=1;tr|E9PGM1|E9PGM1_HUMANEukaryotictranslationinitiationfactor4gamma1OS=HomosapiensOX=9606GN=EIF4G1PE=1SV=1;tr|E7EUU4|E7EUU4_HUMANEukaryotictranslationinitiationfactor4gamma1OS=HomosapiensOX=9606GN=EIF4G1PE=1SV=1;sp|Q04637|IF4G1_HUMANEukaryotictranslationinitiationfactor4gamma1OS=HomosapiensOX=96…	E7EX73	Eukaryotic translation initiation factor 4 gamma 1	EIF4G1	8	8	8	28.1	28.1	28.1	61.448	0	24.613	3764500000	19	0.00796112	0.772173	-0.373003	25.89	26.0201	26.1483	26.3684	26.3916	26.4174
sp|P05198|IF2A_HUMANEukaryotictranslationinitiationfactor2subunit1OS=HomosapiensOX=9606GN=EIF2S1PE=1SV=3;tr|H0YJS4|H0YJS4_HUMANEukaryotictranslationinitiationfactor2subunit1(Fragment)OS=HomosapiensOX=9606GN=EIF2S1PE=1SV=1;tr|G3V4T5|G3V4T5_HUMANEukaryotictranslationinitiationfactor2subunit1(Fragment)OS=HomosapiensOX=9606GN=EIF2S1PE=1SV=1	P05198	Eukaryotic translation initiation factor 2 subunit 1 (Eukaryotic translation initiation factor 2 subunit alpha) (eIF-2-alpha) (eIF-2A) (eIF-2alpha)	EIF2S1 EIF2A	2	2	2	14.1	14.1	14.1	46.871	0	6.6399	883340000	9	0.0216169	0.669186	-0.57952	23.3969	23.5065	23.6424	23.8279	24.146	24.3104
tr|E7EU09|E7EU09_HUMANFibroblastgrowthfactorreceptorOS=HomosapiensOX=9606GN=FGFR1PE=1SV=1;tr|F8W9L4|F8W9L4_HUMANFibroblastgrowthfactorreceptorOS=HomosapiensOX=9606GN=FGFR3PE=1SV=1;sp|P22607|FGFR3_HUMANFibroblastgrowthfactorreceptor3OS=HomosapiensOX=9606GN=FGFR3PE=1SV=1;tr|A0A3B3ISD1|A0A3B3ISD1_HUMANFibroblastgrowthfactorreceptorOS=HomosapiensOX=9606GN=FGFR1PE=1SV=1;sp|P11362|FGFR1_HUMANFibroblast…	E7EU09	Fibroblast growth factor receptor (EC 2.7.10.1)	FGFR1	3	3	3	31.7	31.7	31.7	51.109	0	44.136	3665500000	28	0.0277644	0.693318	-0.52841	26.0843	25.7994	25.7372	26.3167	26.628	26.2615
sp|P56537|IF6_HUMANEukaryotictranslationinitiationfactor6OS=HomosapiensOX=9606GN=EIF6PE=1SV=1;tr|B7ZBH1|B7ZBH1_HUMANEukaryotictranslationinitiationfactor6(Fragment)OS=HomosapiensOX=9606GN=EIF6PE=1SV=1;tr|F8WD20|F8WD20_HUMANEukaryotictranslationinitiationfactor6OS=HomosapiensOX=9606GN=EIF6PE=1SV=1;tr|A0A0B4J1Y7|A0A0B4J1Y7_HUMANEukaryotictranslationinitiationfactor6OS=HomosapiensOX=9606GN=EIF6PE=1S…	P56537	Eukaryotic translation initiation factor 6 (eIF-6) (B(2)GCN homolog) (B4 integrin interactor) (CAB) (p27(BBP))	EIF6 EIF3A ITGB4BP OK/SW-cl.27	7	7	6	77.3	77.3	77.3	12.732	0	41.307	74993000000	32	0.0415672	0.757466	-0.400747	30.2056	30.098	30.484	30.6481	30.7939	30.5478
sp|P06730|IF4E_HUMANEukaryotictranslationinitiationfactor4EOS=HomosapiensOX=9606GN=EIF4EPE=1SV=2;tr|D6RBW1|D6RBW1_HUMANEukaryotictranslationinitiationfactor4EOS=HomosapiensOX=9606GN=EIF4EPE=1SV=1	P06730	Eukaryotic translation initiation factor 4E (eIF-4E) (eIF4E) (eIF-4F 25 kDa subunit) (mRNA cap-binding protein)	EIF4E EIF4EL1 EIF4F	5	5	4	17.4	17.4	14.9	45.567	0	16.891	2230300000	19	0.0379031	0.679578	-0.55729	25.2158	25.0813	24.99	25.7248	25.3287	25.9055
sp|Q99613|EIF3C_HUMANEukaryotictranslationinitiationfactor3subunitCOS=HomosapiensOX=9606GN=EIF3CPE=1SV=1;sp|B5ME19|EIFCL_HUMANEukaryotictranslationinitiationfactor3subunitC-likeproteinOS=HomosapiensOX=9606GN=EIF3CLPE=1SV=1;tr|H3BPE3|H3BPE3_HUMANEukaryotictranslationinitiationfactor3subunitC(Fragment)OS=HomosapiensOX=9606GN=EIF3CPE=1SV=8;tr|H3BPE4|H3BPE4_HUMANEukaryotictranslationinitiationfactor3…	Q99613	Eukaryotic translation initiation factor 3 subunit C (eIF3c) (Eukaryotic translation initiation factor 3 subunit 8) (eIF3 p110)	EIF3C EIF3S8	17	17	17	40.5	40.5	40.5	46.744	0	91.031	10070000000	82	0.00326677	0.622404	-0.684077	27.3485	27.1437	27.1465	27.8599	28.0592	27.7717
tr|H0YLZ1|H0YLZ1_HUMANEukaryotictranslationinitiationfactor5(Fragment)OS=HomosapiensOX=9606GN=EIF5PE=1SV=1;tr|H0YN40|H0YN40_HUMANEukaryotictranslationinitiationfactor5(Fragment)OS=HomosapiensOX=9606GN=EIF5PE=1SV=1;sp|P55010|IF5_HUMANEukaryotictranslationinitiationfactor5OS=HomosapiensOX=9606GN=EIF5PE=1SV=2;tr|H0YK29|H0YK29_HUMANEukaryotictranslationinitiationfactor5(Fragment)OS=HomosapiensOX=9606…	H0YLZ1	Eukaryotic translation initiation factor 5 (Fragment)	EIF5	11	10	10	45.9	42.6	42.6	87.301	0	90.812	12070000000	55	0.0270453	0.747879	-0.419123	27.4878	27.7874	27.8945	28.1768	28.126	28.1242
sp|P00533|EGFR_HUMANEpidermalgrowthfactorreceptorOS=HomosapiensOX=9606GN=EGFRPE=1SV=2;tr|Q504U8|Q504U8_HUMANReceptorprotein-tyrosinekinaseOS=HomosapiensOX=9606GN=EGFRPE=1SV=1;tr|E9PFD7|E9PFD7_HUMANReceptorprotein-tyrosinekinaseOS=HomosapiensOX=9606GN=EGFRPE=1SV=3;tr|A0A1W2PRR9|A0A1W2PRR9_HUMANEpidermalgrowthfactorreceptorOS=HomosapiensOX=9606GN=EGFRPE=1SV=1;tr|C9JYS6|C9JYS6_HUMANEpidermalgrowthfa…	P00533	Epidermal growth factor receptor (EC 2.7.10.1) (Proto-oncogene c-ErbB-1) (Receptor tyrosine-protein kinase erbB-1)	EGFR ERBB ERBB1 HER1	19	19	19	41.8	41.8	41.8	92.48	0	117.35	24592000000	99	0.0172073	0.805418	-0.31219	28.576	28.6585	28.6782	28.8768	29.0961	28.8764
tr|A0A1B0GUA1|A0A1B0GUA1_HUMANAlpha-aminoadipicsemialdehydedehydrogenaseOS=HomosapiensOX=9606GN=ALDH7A1PE=1SV=1;tr|A0A1B0GTG2|A0A1B0GTG2_HUMANAlpha-aminoadipicsemialdehydedehydrogenaseOS=HomosapiensOX=9606GN=ALDH7A1PE=1SV=1;sp|P49419|AL7A1_HUMANAlpha-aminoadipicsemialdehydedehydrogenaseOS=HomosapiensOX=9606GN=ALDH7A1PE=1SV=5;tr|A0A1B0GW82|A0A1B0GW82_HUMANAlpha-aminoadipicsemialdehydedehydrogenase…	A0A1B0GUA1	Alpha-aminoadipic semialdehyde dehydrogenase	ALDH7A1	7	7	7	23.9	23.9	23.9	26.599	0	113.51	2156600000	20	0.0217317	0.737261	-0.439753	25.303	24.973	25.3278	25.6262	25.5843	25.7126
sp|P31749|AKT1_HUMANRAC-alphaserine/threonine-proteinkinaseOS=HomosapiensOX=9606GN=AKT1PE=1SV=2	P31749	RAC-alpha serine/threonine-protein kinase (EC 2.7.11.1) (Protein kinase B) (PKB) (Protein kinase B alpha) (PKB alpha) (Proto-oncogene c-Akt) (RAC-PK-alpha)	AKT1 PKB RAC	3	3	3	3.2	3.2	3.2	30.791	0	6.0928	88824000	3	0.0134	0.116994	-3.09549	20.1721	17.8121	18.6105	21.5227	22.0238	22.3347
sp|P08253|MMP2_HUMAN72kDatypeIVcollagenaseOS=HomosapiensOX=9606GN=MMP2PE=1SV=2;tr|H3BR66|H3BR66_HUMAN72kDatypeIVcollagenase(Fragment)OS=HomosapiensOX=9606GN=MMP2PE=1SV=1;tr|H3BV48|H3BV48_HUMAN72kDatypeIVcollagenase(Fragment)OS=HomosapiensOX=9606GN=MMP2PE=1SV=1;tr|H3BS34|H3BS34_HUMAN72kDatypeIVcollagenase(Fragment)OS=HomosapiensOX=9606GN=MMP2PE=1SV=9	P08253	72 kDa type IV collagenase (EC 3.4.24.24) (72 kDa gelatinase) (Gelatinase A) (Matrix metalloproteinase-2) (MMP-2) (TBE-1) [Cleaved into: PEX]	MMP2 CLG4A	6	6	6	11.2	11.2	11.2	46.153	0	17.69	1121600000	18	0.0119156	0.427119	-1.22729	24.1614	23.7853	23.2946	24.7355	25.1593	25.0284
sp|P17252|KPCA_HUMANProteinkinaseCalphatypeOS=HomosapiensOX=9606GN=PRKCAPE=1SV=4;tr|J3KRN5|J3KRN5_HUMANProteinkinaseCalphatypeOS=HomosapiensOX=9606GN=PRKCAPE=1SV=1;sp|P05771|KPCB_HUMANProteinkinaseCbetatypeOS=HomosapiensOX=9606GN=PRKCBPE=1SV=4;tr|H3BV73|H3BV73_HUMANProteinkinaseCbetatype(Fragment)OS=HomosapiensOX=9606GN=PRKCBPE=1SV=1;tr|M0R0I9|M0R0I9_HUMANProteinkinaseCgammatype(Fragment)OS=Homos…	P17252	Protein kinase C alpha type (PKC-A) (PKC-alpha) (EC 2.7.11.13)	PRKCA PKCA PRKACA	2	2	2	9.2	9.2	9.2	35.575	0	7.1493	281830000	8	0.0212998	0.697739	-0.51924	21.9877	22.4089	22.3289	22.6468	22.8264	22.8099
tr|H0YJJ8|H0YJJ8_HUMANTranslationinitiationfactoreIF-2Bsubunitbeta(Fragment)OS=HomosapiensOX=9606GN=EIF2B2PE=1SV=1;tr|G3V5E5|G3V5E5_HUMANTranslationinitiationfactoreIF-2BsubunitbetaOS=HomosapiensOX=9606GN=EIF2B2PE=1SV=1;sp|P49770|EI2BB_HUMANTranslationinitiationfactoreIF-2BsubunitbetaOS=HomosapiensOX=9606GN=EIF2B2PE=1SV=3	H0YJJ8	Translation initiation factor eIF-2B subunit beta (Fragment)	EIF2B2	9	9	9	31.1	31.1	31.1	36.938	0	323.31	5534600000	36	0.0305274	0.741021	-0.432413	26.4988	26.7619	26.3192	26.9024	27.0008	26.974
sp|O00303|EIF3F_HUMANEukaryotictranslationinitiationfactor3subunitFOS=HomosapiensOX=9606GN=EIF3FPE=1SV=1;tr|H0YDT6|H0YDT6_HUMANEukaryotictranslationinitiationfactor3subunitF(Fragment)OS=HomosapiensOX=9606GN=EIF3FPE=1SV=1;tr|E9PQV8|E9PQV8_HUMANEukaryotictranslationinitiationfactor3subunitFOS=HomosapiensOX=9606GN=EIF3FPE=1SV=1;tr|A0A1W2PP79|A0A1W2PP79_HUMANEukaryotictranslationinitiationfactor3subu…	O00303	Eukaryotic translation initiation factor 3 subunit F (eIF3f) (Deubiquitinating enzyme eIF3f) (EC 3.4.19.12) (Eukaryotic translation initiation factor 3 subunit 5) (eIF-3-epsilon) (eIF3 p47)	EIF3F EIF3S5	2	2	2	14.8	14.8	14.8	43.439	0	5.0159	402200000	7	0.0115769	0.626073	-0.675597	22.5518	22.5756	22.7512	23.2884	23.067	23.55
sp|P18084|ITB5_HUMANIntegrinbeta-5OS=HomosapiensOX=9606GN=ITGB5PE=1SV=1;tr|H7C5U2|H7C5U2_HUMANIntegrinbeta(Fragment)OS=HomosapiensOX=9606GN=ITGB5PE=1SV=1;tr|V9GZ57|V9GZ57_HUMANIntegrinbeta(Fragment)OS=HomosapiensOX=9606GN=ITGB5PE=1SV=8;tr|V9GYZ1|V9GYZ1_HUMANIntegrinbeta(Fragment)OS=HomosapiensOX=9606GN=ITGB5PE=1SV=1;tr|H7C4W1|H7C4W1_HUMANIntegrinbeta(Fragment)OS=HomosapiensOX=9606GN=ITGB5PE=1SV=1	P18084	Integrin beta-5	ITGB5	4	4	4	49.4	49.4	49.4	20.471	0	23.598	2669100000	15	0.0109544	0.69843	-0.517813	25.3055	25.618	25.2961	25.8807	26.017	25.8754
sp|P35442|TSP2_HUMANThrombospondin-2OS=HomosapiensOX=9606GN=THBS2PE=1SV=2;tr|A0A3B3ITK0|A0A3B3ITK0_HUMANThrombospondin-2OS=HomosapiensOX=9606GN=THBS2PE=1SV=1;tr|Q5RI53|Q5RI53_HUMANThrombospondin-2(Fragment)OS=HomosapiensOX=9606GN=THBS2PE=1SV=1	P35442	Thrombospondin-2	THBS2 TSP2	4	4	4	24.2	24.2	24.2	64.009	0	10.91	438380000	10	0.0190988	0.726914	-0.460143	22.4119	22.7244	22.7432	23.0164	23.1969	23.0465
sp|Q6PCE3|PGM2L_HUMANGlucose1,6-bisphosphatesynthaseOS=HomosapiensOX=9606GN=PGM2L1PE=1SV=3	Q6PCE3	Glucose 1,6-bisphosphate synthase (EC 2.7.1.106) (PMMLP) (Phosphoglucomutase-2-like 1)	PGM2L1 BM32A	4	4	4	13.8	13.8	13.8	36.501	0	11.271	845360000	14	0.0294628	0.798773	-0.324143	23.3834	23.3195	23.5285	23.7447	23.5988	23.8603
sp|O75891|AL1L1_HUMANCytosolic10-formyltetrahydrofolatedehydrogenaseOS=HomosapiensOX=9606GN=ALDH1L1PE=1SV=2;tr|C9IZ36|C9IZ36_HUMANCytosolic10-formyltetrahydrofolatedehydrogenase(Fragment)OS=HomosapiensOX=9606GN=ALDH1L1PE=1SV=1;tr|C9JY00|C9JY00_HUMANCytosolic10-formyltetrahydrofolatedehydrogenase(Fragment)OS=HomosapiensOX=9606GN=ALDH1L1PE=1SV=1;tr|C9JYZ6|C9JYZ6_HUMANCytosolic10-formyltetrahydrofol…	O75891	Cytosolic 10-formyltetrahydrofolate dehydrogenase (10-FTHFDH) (FDH) (EC 1.5.1.6) (Aldehyde dehydrogenase family 1 member L1)	ALDH1L1 FTHFD	6	6	6	19.3	19.3	19.3	166.57	0	12.91	2762800000	15	0.00834518	0.66097	-0.597343	25.3263	25.5312	25.6836	26.1393	26.21	25.9838
tr|A0A087WUT6|A0A087WUT6_HUMANEukaryotictranslationinitiationfactor5BOS=HomosapiensOX=9606GN=EIF5BPE=1SV=1;sp|O60841|IF2P_HUMANEukaryotictranslationinitiationfactor5BOS=HomosapiensOX=9606GN=EIF5BPE=1SV=4	A0A087WUT6	Eukaryotic translation initiation factor 5B	EIF5B	1	1	1	4.1	4.1	4.1	33.712	0	4.1682	506940000	9	0.0216036	0.648505	-0.62481	22.4581	22.7012	22.5895	22.9106	23.4367	23.2758
sp|Q9Y262|EIF3L_HUMANEukaryotictranslationinitiationfactor3subunitLOS=HomosapiensOX=9606GN=EIF3LPE=1SV=1;tr|B0QY89|B0QY89_HUMANEukaryotictranslationinitiationfactor3subunitLOS=HomosapiensOX=9606GN=EIF3LPE=1SV=1;tr|B0QY90|B0QY90_HUMANEukaryotictranslationinitiationfactor3subunitLOS=HomosapiensOX=9606GN=EIF3LPE=1SV=1;tr|C9JHP4|C9JHP4_HUMANEukaryotictranslationinitiationfactor3subunitL(Fragment)OS=H…	Q9Y262	Eukaryotic translation initiation factor 3 subunit L (eIF3l) (Eukaryotic translation initiation factor 3 subunit 6-interacting protein) (Eukaryotic translation initiation factor 3 subunit E-interacting protein)	EIF3L EIF3EIP EIF3S6IP HSPC021 HSPC025 MSTP005	4	4	4	38.2	38.2	38.2	70.698	0	35.01	1969300000	17	0.047956	0.770576	-0.37599	24.6985	25.0153	24.9078	25.0887	25.4199	25.2411
sp|Q58FF6|H90B4_HUMANPutativeheatshockproteinHSP90-beta4OS=HomosapiensOX=9606GN=HSP90AB4PPE=5SV=1	Q58FF6	Putative heat shock protein HSP 90-beta 4	HSP90AB4P	2	2	2	9.4	9.4	9.4	58.264	0	7.6235	315950000	6	0.0422469	0.595325	-0.74825	22.3417	22.0703	22.4999	22.727	23.4743	22.9553
sp|P06756|ITAV_HUMANIntegrinalpha-VOS=HomosapiensOX=9606GN=ITGAVPE=1SV=2;tr|H7BZG1|H7BZG1_HUMANIntegrinalpha-V(Fragment)OS=HomosapiensOX=9606GN=ITGAVPE=1SV=1	P06756	Integrin alpha-V (Vitronectin receptor) (Vitronectin receptor subunit alpha) (CD antigen CD51) [Cleaved into: Integrin alpha-V heavy chain; Integrin alpha-V light chain]	ITGAV MSK8 VNRA VTNR	4	4	4	19.1	19.1	19.1	44.348	0	16.779	356310000	6	0.0270858	0.683265	-0.549483	22.2705	22.769	22.4392	22.9848	23.1771	22.9653
sp|P20042|IF2B_HUMANEukaryotictranslationinitiationfactor2subunit2OS=HomosapiensOX=9606GN=EIF2S2PE=1SV=2	P20042	Eukaryotic translation initiation factor 2 subunit 2 (Eukaryotic translation initiation factor 2 subunit beta) (eIF-2-beta)	EIF2S2 EIF2B	3	3	3	6.7	6.7	6.7	70.441	0	9.0651	373970000	8	0.0206787	0.704652	-0.505017	22.3501	22.7864	22.7032	23.093	23.1694	23.0924
sp|P41091|IF2G_HUMANEukaryotictranslationinitiationfactor2subunit3OS=HomosapiensOX=9606GN=EIF2S3PE=1SV=3;sp|Q2VIR3|IF2GL_HUMANEukaryotictranslationinitiationfactor2subunit3BOS=HomosapiensOX=9606GN=EIF2S3BPE=2SV=2;tr|H7BZU1|H7BZU1_HUMANEukaryotictranslationinitiationfactor2subunit3(Fragment)OS=HomosapiensOX=9606GN=EIF2S3PE=1SV=1	P41091	Eukaryotic translation initiation factor 2 subunit 3 (EC 3.6.5.3) (Eukaryotic translation initiation factor 2 subunit gamma X) (eIF-2-gamma X) (eIF-2gX)	EIF2S3 EIF2G	3	3	3	56.9	56.9	56.9	68.283	0	24.571	3227200000	21	0.0045883	0.731478	-0.451113	25.7607	25.5637	25.6137	26.0068	26.0979	26.1868
sp|Q16822|PCKGM_HUMANPhosphoenolpyruvatecarboxykinase[GTP],mitochondrialOS=HomosapiensOX=9606GN=PCK2PE=1SV=4;tr|H0YML5|H0YML5_HUMANPhosphoenolpyruvatecarboxykinase[GTP],mitochondrialOS=HomosapiensOX=9606GN=PCK2PE=1SV=1;tr|H0YM31|H0YM31_HUMANPhosphoenolpyruvatecarboxykinase[GTP],mitochondrialOS=HomosapiensOX=9606GN=PCK2PE=1SV=2;tr|H0YMA5|H0YMA5_HUMANPhosphoenolpyruvatecarboxykinase[GTP],mitochondr…	Q16822	Phosphoenolpyruvate carboxykinase [GTP], mitochondrial (PEPCK-M) (EC 4.1.1.32)	PCK2 PEPCK2	2	2	2	7.1	7.1	7.1	105.34	0	10.083	235000000	11	0.0196793	0.797852	-0.325807	22.037	22.1828	21.9718	22.2833	22.395	22.4908
tr|A0A494C157|A0A494C157_HUMANNuclearfactorNF-kappa-Bp105subunit(Fragment)OS=HomosapiensOX=9606GN=NFKB1PE=1SV=1;tr|A0A494C1E9|A0A494C1E9_HUMANNuclearfactorNF-kappa-Bp105subunitOS=HomosapiensOX=9606GN=NFKB1PE=1SV=1;sp|P19838|NFKB1_HUMANNuclearfactorNF-kappa-Bp105subunitOS=HomosapiensOX=9606GN=NFKB1PE=1SV=2;tr|D6RC45|D6RC45_HUMANNuclearfactorNF-kappa-Bp105subunit(Fragment)OS=HomosapiensOX=9606GN=NF…	A0A494C157	Nuclear factor NF-kappa-B p105 subunit (Fragment)	NFKB1	8	8	8	28.8	28.8	28.8	133.47	0	22.118	1175200000	19	0.0304752	0.704345	-0.505647	24.1824	24.2513	24.4806	24.6065	24.7871	25.0377
sp|P23588|IF4B_HUMANEukaryotictranslationinitiationfactor4BOS=HomosapiensOX=9606GN=EIF4BPE=1SV=2;tr|E7EX17|E7EX17_HUMANEukaryotictranslationinitiationfactor4BOS=HomosapiensOX=9606GN=EIF4BPE=1SV=1;tr|F8VX11|F8VX11_HUMANEukaryotictranslationinitiationfactor4B(Fragment)OS=HomosapiensOX=9606GN=EIF4BPE=1SV=1;tr|F8W0K0|F8W0K0_HUMANEukaryotictranslationinitiationfactor4B(Fragment)OS=HomosapiensOX=9606GN…	P23588	Eukaryotic translation initiation factor 4B (eIF-4B)	EIF4B	2	2	2	6.7	6.7	6.7	66.726	0	6.4512	371480000	7	0.0436041	0.529235	-0.91802	22.0538	23.0093	22.1484	23.1543	23.4026	23.4086
tr|A0A1B0GTL5|A0A1B0GTL5_HUMANRab11family-interactingprotein5OS=HomosapiensOX=9606GN=RAB11FIP5PE=1SV=1;sp|Q9BXF6|RFIP5_HUMANRab11family-interactingprotein5OS=HomosapiensOX=9606GN=RAB11FIP5PE=1SV=1	A0A1B0GTL5	Rab11 family-interacting protein 5	RAB11FIP5	5	5	5	15.5	15.5	15.5	138.41	0	15.963	1635900000	17	0.00543464	0.78637	-0.34672	24.7959	24.6984	24.9049	25.1051	25.1567	25.1775
tr|A0A499FIX8|A0A499FIX8_HUMANExtendedsynaptotagmin-2OS=HomosapiensOX=9606GN=ESYT2PE=1SV=1;tr|H7BXI1|H7BXI1_HUMANExtendedsynaptotagmin-2OS=HomosapiensOX=9606GN=ESYT2PE=1SV=2;tr|A0A087WXU3|A0A087WXU3_HUMANExtendedsynaptotagmin-2OS=HomosapiensOX=9606GN=ESYT2PE=1SV=1;sp|A0FGR8|ESYT2_HUMANExtendedsynaptotagmin-2OS=HomosapiensOX=9606GN=ESYT2PE=1SV=1	A0A499FIX8	Extended synaptotagmin-2 (Family with sequence similarity 62 (C2 domain containing) member B, isoform CRA_b)	ESYT2 FAM62B hCG_20178	9	9	9	18.1	18.1	18.1	93.977	0	26.955	1143200000	20	0.0386381	1.25219	0.324457	24.7361	24.6602	24.8509	24.4184	24.2694	24.5861
tr|A0A087X208|A0A087X208_HUMANAgrinOS=HomosapiensOX=9606GN=AGRNPE=1SV=1;tr|A0A494C0G5|A0A494C0G5_HUMANAgrinOS=HomosapiensOX=9606GN=AGRNPE=1SV=1;tr|A0A494C1I6|A0A494C1I6_HUMANAgrinOS=HomosapiensOX=9606GN=AGRNPE=1SV=1;sp|O00468|AGRIN_HUMANAgrinOS=HomosapiensOX=9606GN=AGRNPE=1SV=6	A0A087X208	Agrin	AGRN	10	10	10	6.9	6.9	6.9	202.29	0	34.242	2130900000	26	0.00489656	31.3905	4.97226	25.3179	25.6194	23.3228	19.0953	19.4685	20.7795
tr|I3L2N2|I3L2N2_HUMANSegmentpolarityproteindishevelledhomologDVL-2OS=HomosapiensOX=9606GN=DVL2PE=1SV=1;sp|O14641|DVL2_HUMANSegmentpolarityproteindishevelledhomologDVL-2OS=HomosapiensOX=9606GN=DVL2PE=1SV=1;tr|I3L0Z8|I3L0Z8_HUMANSegmentpolarityproteindishevelledhomologDVL-2(Fragment)OS=HomosapiensOX=9606GN=DVL2PE=1SV=1;tr|I3L2W9|I3L2W9_HUMANSegmentpolarityproteindishevelledhomologDVL-2(Fragment)OS…	I3L2N2	Segment polarity protein dishevelled homolog DVL-2	DVL2	2	2	2	4.2	4.2	4.2	78.375	0	5.3682	181240000	3	0.0318716	0.825418	-0.276803	21.6622	21.7809	21.8482	21.9827	21.9665	22.1725
sp|O15258|RER1_HUMANProteinRER1OS=HomosapiensOX=9606GN=RER1PE=1SV=1;tr|Q5T092|Q5T092_HUMANProteinRER1(Fragment)OS=HomosapiensOX=9606GN=RER1PE=1SV=1;tr|A0A0A0MR06|A0A0A0MR06_HUMANProteinRER1(Fragment)OS=HomosapiensOX=9606GN=RER1PE=1SV=1;tr|Q5T091|Q5T091_HUMANProteinRER1OS=HomosapiensOX=9606GN=RER1PE=1SV=1;tr|Q5T093|Q5T093_HUMANProteinRER1OS=HomosapiensOX=9606GN=RER1PE=1SV=1	O15258	Protein RER1	RER1	5	5	5	28.6	28.6	28.6	22.958	0	24.531	1674600000	21	0.00531336	2.06213	1.04413	25.143	25.6784	25.6436	24.3051	24.4531	24.5744
sp|O75369|FLNB_HUMANFilamin-BOS=HomosapiensOX=9606GN=FLNBPE=1SV=2;tr|E7EN95|E7EN95_HUMANFilamin-BOS=HomosapiensOX=9606GN=FLNBPE=1SV=1;tr|A0A0A0MT44|A0A0A0MT44_HUMANFilamin-BOS=HomosapiensOX=9606GN=FLNBPE=1SV=1;tr|H7C5L4|H7C5L4_HUMANFilamin-B(Fragment)OS=HomosapiensOX=9606GN=FLNBPE=1SV=1;tr|A0A0C4DGA1|A0A0C4DGA1_HUMANFilamin-B(Fragment)OS=HomosapiensOX=9606GN=FLNBPE=1SV=1	O75369	Filamin-B (FLN-B) (ABP-278) (ABP-280 homolog) (Actin-binding-like protein) (Beta-filamin) (Filamin homolog 1) (Fh1) (Filamin-3) (Thyroid autoantigen) (Truncated actin-binding protein) (Truncated ABP)	FLNB FLN1L FLN3 TABP TAP	72	62	62	36.5	32.7	32.7	278.16	0	323.31	26197000000	242	0.0405308	0.822258	-0.282337	28.6402	28.844	28.9038	29.0278	29.0274	29.1799
sp|O95980|RECK_HUMANReversion-inducingcysteine-richproteinwithKazalmotifsOS=HomosapiensOX=9606GN=RECKPE=1SV=1	O95980	Reversion-inducing cysteine-rich protein with Kazal motifs (hRECK) (Suppressor of tumorigenicity 15 protein)	RECK ST15	2	2	2	2.7	2.7	2.7	106.46	0	5.4502	78897000	3	0.0302717	1.49159	0.576847	21.5098	21.0725	21.5452	20.7569	20.6729	20.9673
sp|P02792|FRIL_HUMANFerritinlightchainOS=HomosapiensOX=9606GN=FTLPE=1SV=2	P02792	Ferritin light chain (Ferritin L subunit)	FTL	3	3	3	21.7	21.7	21.7	20.019	0	5.9451	374730000	9	0.0397791	1.34978	0.432727	23.1145	23.2331	22.7962	22.7312	22.5904	22.5239
sp|P04844|RPN2_HUMANDolichyl-diphosphooligosaccharide--proteinglycosyltransferasesubunit2OS=HomosapiensOX=9606GN=RPN2PE=1SV=3;tr|Q5JYR4|Q5JYR4_HUMANDolichyl-diphosphooligosaccharide--proteinglycosyltransferasesubunit2(Fragment)OS=HomosapiensOX=9606GN=RPN2PE=1SV=8;tr|Q5JYR7|Q5JYR7_HUMANDolichyl-diphosphooligosaccharide--proteinglycosyltransferasesubunit2(Fragment)OS=HomosapiensOX=9606GN=RPN2PE=1SV…	P04844	Dolichyl-diphosphooligosaccharide--protein glycosyltransferase subunit 2 (Dolichyl-diphosphooligosaccharide--protein glycosyltransferase 63 kDa subunit) (RIBIIR) (Ribophorin II) (RPN-II) (Ribophorin-2)	RPN2	13	13	13	32.2	32.2	32.2	69.283	0	59.308	7867100000	55	0.0154937	1.65116	0.723483	27.7619	27.6319	27.4733	26.6581	26.8419	27.1966
sp|P06732|KCRM_HUMANCreatinekinaseM-typeOS=HomosapiensOX=9606GN=CKMPE=1SV=2	P06732	Creatine kinase M-type (EC 2.7.3.2) (Creatine kinase M chain) (Creatine phosphokinase M-type) (CPK-M) (M-CK)	CKM CKMM	1	1	1	3.4	3.4	3.4	43.101	0.0067089	2.8954	52871000	4	0.0422427	2.50813	1.32661	19.807	20.5087	19.727	19.3655	18.6311	18.0663
tr|B1AHA8|B1AHA8_HUMANHemeoxygenase1(Fragment)OS=HomosapiensOX=9606GN=HMOX1PE=1SV=1;sp|P09601|HMOX1_HUMANHemeoxygenase1OS=HomosapiensOX=9606GN=HMOX1PE=1SV=1	B1AHA8	Heme oxygenase 1 (Fragment)	HMOX1	2	2	2	18.2	18.2	18.2	21.583	0.0045837	3.087	127850000	3	0.0142427	1.58261	0.66231	21.8637	21.3548	21.5308	20.9755	20.808	20.979
sp|P12110|CO6A2_HUMANCollagenalpha-2(VI)chainOS=HomosapiensOX=9606GN=COL6A2PE=1SV=4;tr|H7C0M5|H7C0M5_HUMANCollagenalpha-2(VI)chain(Fragment)OS=HomosapiensOX=9606GN=COL6A2PE=1SV=1;tr|C9JH44|C9JH44_HUMANCollagenalpha-2(VI)chain(Fragment)OS=HomosapiensOX=9606GN=COL6A2PE=1SV=1	P12110	Collagen alpha-2(VI) chain	COL6A2	24	24	24	26.6	26.6	26.6	108.58	0	314.84	40797000000	169	0.0113194	1.68878	0.75598	29.387	29.8119	29.2815	28.8392	28.6686	28.7048
sp|P15924|DESP_HUMANDesmoplakinOS=HomosapiensOX=9606GN=DSPPE=1SV=3	P15924	Desmoplakin (DP) (250/210 kDa paraneoplastic pemphigus antigen)	DSP	2	2	2	0.6	0.6	0.6	331.77	0.0085684	2.5478	1267300000	2	6.11108e-05	0.0248083	-5.33303	19.3176	20.2283	19.8754	24.8603	25.2053	25.3549
tr|A0A3B3ITW3|A0A3B3ITW3_HUMANATP-bindingcassettesub-familyDmember3OS=HomosapiensOX=9606GN=ABCD3PE=1SV=2;sp|P28288|ABCD3_HUMANATP-bindingcassettesub-familyDmember3OS=HomosapiensOX=9606GN=ABCD3PE=1SV=1	A0A3B3ITW3	ATP-binding cassette sub-family D member 3	ABCD3	4	4	4	8.3	8.3	8.3	75.421	0	11.788	556770000	7	0.024619	1.46891	0.55475	23.5534	23.3206	23.4389	23.0719	22.6027	22.974
tr|G3XAM7|G3XAM7_HUMANCatenin(Cadherin-associatedprotein),alpha1,102kDa,isoformCRA_aOS=HomosapiensOX=9606GN=CTNNA1PE=1SV=1;sp|P35221|CTNA1_HUMANCateninalpha-1OS=HomosapiensOX=9606GN=CTNNA1PE=1SV=1;tr|E5RIB1|E5RIB1_HUMANCateninalpha-1(Fragment)OS=HomosapiensOX=9606GN=CTNNA1PE=1SV=1;sp|P26232|CTNA2_HUMANCateninalpha-2OS=HomosapiensOX=9606GN=CTNNA2PE=1SV=5;tr|H0YBB8|H0YBB8_HUMANCateninalpha-1(Fragme…	G3XAM7	Catenin (Cadherin-associated protein), alpha 1, 102kDa, isoform CRA_a (Catenin alpha-1)	CTNNA1 hCG_1782385	15	15	15	25.2	25.2	25.2	92.721	0	81.765	2870700000	44	0.000550679	1.60036	0.678397	26.2143	26.1796	26.2544	25.5568	25.6377	25.4187
sp|P35555|FBN1_HUMANFibrillin-1OS=HomosapiensOX=9606GN=FBN1PE=1SV=4;tr|F6U495|F6U495_HUMANFibrillin-1OS=HomosapiensOX=9606GN=FBN1PE=1SV=1;tr|H0YND0|H0YND0_HUMANFibrillin-1(Fragment)OS=HomosapiensOX=9606GN=FBN1PE=1SV=1;tr|H0YN80|H0YN80_HUMANFibrillin-1OS=HomosapiensOX=9606GN=FBN1PE=1SV=1	P35555	Fibrillin-1 [Cleaved into: Asprosin]	FBN1 FBN	69	69	65	29.1	29.1	27.8	312.3	0	323.31	75430000000	461	0.0224755	0.809805	-0.304353	26.1366	26.0049	26.0684	26.3709	26.2459	26.5061
sp|P42025|ACTY_HUMANBeta-centractinOS=HomosapiensOX=9606GN=ACTR1BPE=1SV=1	P42025	Beta-centractin (Actin-related protein 1B) (ARP1B)	ACTR1B CTRN2	3	2	2	18.9	10.9	10.9	42.293	0	4.4389	72830000	3	0.0228668	1.794	0.84318	20.9741	20.4764	21.164	20.247	19.8631	19.9749
sp|P63167|DYL1_HUMANDyneinlightchain1,cytoplasmicOS=HomosapiensOX=9606GN=DYNLL1PE=1SV=1;tr|F8VXL2|F8VXL2_HUMANDyneinlightchainOS=HomosapiensOX=9606GN=DYNLL1PE=1SV=1;tr|F8VRV5|F8VRV5_HUMANDyneinlightchainOS=HomosapiensOX=9606GN=DYNLL1PE=1SV=1;tr|F8VXI7|F8VXI7_HUMANDyneinlightchain(Fragment)OS=HomosapiensOX=9606GN=DYNLL1PE=1SV=1	P63167	Dynein light chain 1, cytoplasmic (8 kDa dynein light chain) (DLC8) (Dynein light chain LC8-type 1) (Protein inhibitor of neuronal nitric oxide synthase) (PIN)	DYNLL1 DLC1 DNCL1 DNCLC1 HDLC1	4	4	2	57.3	57.3	32.6	10.366	0	16.486	1766400000	18	0.0246631	1.21045	0.275543	25.2101	25.3394	25.209	25.0815	24.8565	24.9939
tr|J3KT73|J3KT73_HUMAN60SribosomalproteinL38OS=HomosapiensOX=9606GN=RPL38PE=1SV=1;tr|J3QL01|J3QL01_HUMAN60SribosomalproteinL38OS=HomosapiensOX=9606GN=RPL38PE=1SV=1;sp|P63173|RL38_HUMAN60SribosomalproteinL38OS=HomosapiensOX=9606GN=RPL38PE=1SV=2;tr|J3KSP2|J3KSP2_HUMAN60SribosomalproteinL38(Fragment)OS=HomosapiensOX=9606GN=RPL38PE=1SV=1	J3KT73	60S ribosomal protein L38	RPL38	3	3	3	39.1	39.1	39.1	7.5649	0	8.5607	1681500000	12	0.0464549	1.23716	0.307037	25.047	24.9246	25.2769	24.7295	24.7633	24.8346
tr|A3KFI9|A3KFI9_HUMANCleavagestimulationfactorsubunit1(Fragment)OS=HomosapiensOX=9606GN=CSTF1PE=1SV=1;tr|A0A0A0MSZ9|A0A0A0MSZ9_HUMANCleavagestimulationfactorsubunit1(Fragment)OS=HomosapiensOX=9606GN=CSTF1PE=1SV=1;sp|Q05048|CSTF1_HUMANCleavagestimulationfactorsubunit1OS=HomosapiensOX=9606GN=CSTF1PE=1SV=1	A3KFI9	Cleavage stimulation factor subunit 1 (Fragment)	CSTF1	1	1	1	11.3	11.3	11.3	15.594	0	6.5614	69738000	6	0.0440632	1.23478	0.30425	20.5033	20.6783	20.7375	20.2261	20.486	20.2942
sp|Q16762|THTR_HUMANThiosulfatesulfurtransferaseOS=HomosapiensOX=9606GN=TSTPE=1SV=4;tr|B1AH48|B1AH48_HUMANThiosulfatesulfurtransferase(Fragment)OS=HomosapiensOX=9606GN=TSTPE=1SV=1	Q16762	Thiosulfate sulfurtransferase (EC 2.8.1.1) (Rhodanese)	TST	3	3	3	12.8	12.8	12.8	33.429	0	8.9682	286290000	4	0.00938126	1.27081	0.345743	22.54	22.6851	22.7195	22.3324	22.2065	22.3685
sp|Q6ZMZ3|SYNE3_HUMANNesprin-3OS=HomosapiensOX=9606GN=SYNE3PE=1SV=2;tr|G3V533|G3V533_HUMANNesprin-3OS=HomosapiensOX=9606GN=SYNE3PE=1SV=1	Q6ZMZ3	Nesprin-3 (KASH domain-containing protein 3) (KASH3) (Nuclear envelope spectrin repeat protein 3)	SYNE3 C14orf139 C14orf49 LINC00341	7	7	7	8.8	8.8	8.8	112.22	0	17.551	427900000	16	0.0426569	1.22626	0.29427	23.322	23.1113	23.0297	22.9331	22.8823	22.7648
tr|Q5VZM0|Q5VZM0_HUMANRas-relatedGTP-bindingproteinB(Fragment)OS=HomosapiensOX=9606GN=RRAGBPE=1SV=1;sp|Q7L523|RRAGA_HUMANRas-relatedGTP-bindingproteinAOS=HomosapiensOX=9606GN=RRAGAPE=1SV=1;sp|Q5VZM2|RRAGB_HUMANRas-relatedGTP-bindingproteinBOS=HomosapiensOX=9606GN=RRAGBPE=1SV=1	Q5VZM0	Ras-related GTP-binding protein B (Fragment)	RRAGB	4	4	4	26.8	26.8	26.8	22.919	0	12.709	926870000	10	0.00102032	0.811221	-0.301833	23.5958	23.5853	23.6105	23.8304	23.9284	23.9384
tr|H3BST5|H3BST5_HUMANMitochondrialRhoGTPase2(Fragment)OS=HomosapiensOX=9606GN=RHOT2PE=1SV=2;tr|I3L2C6|I3L2C6_HUMANMitochondrialRhoGTPase2(Fragment)OS=HomosapiensOX=9606GN=RHOT2PE=1SV=1;tr|H7BXZ6|H7BXZ6_HUMANMitochondrialRhoGTPaseOS=HomosapiensOX=9606GN=RHOT1PE=1SV=2;sp|Q8IXI2|MIRO1_HUMANMitochondrialRhoGTPase1OS=HomosapiensOX=9606GN=RHOT1PE=1SV=2;sp|Q8IXI1|MIRO2_HUMANMitochondrialRhoGTPase2OS=Ho…	H3BST5	Mitochondrial Rho GTPase 2 (Fragment)	RHOT2	1	1	1	5.3	5.3	5.3	23.086	0.0069572	2.7385	75128000	3	0.0208772	1.44991	0.535963	21.0416	20.6627	20.6056	20.3201	20.1549	20.2269
sp|Q8N2F6|ARM10_HUMANArmadillorepeat-containingprotein10OS=HomosapiensOX=9606GN=ARMC10PE=1SV=1;tr|A0A0J9YWR7|A0A0J9YWR7_HUMANArmadillorepeat-containingprotein10(Fragment)OS=HomosapiensOX=9606GN=ARMC10PE=1SV=1;tr|A0A0J9YXE4|A0A0J9YXE4_HUMANArmadillorepeat-containingprotein10(Fragment)OS=HomosapiensOX=9606GN=ARMC10PE=1SV=1;tr|H7BXQ8|H7BXQ8_HUMANArmadillorepeat-containingprotein10OS=HomosapiensOX=96…	Q8N2F6	Armadillo repeat-containing protein 10 (Splicing variant involved in hepatocarcinogenesis protein)	ARMC10 SVH PSEC0198	3	3	3	14.6	14.6	14.6	37.54	0	7.2677	72739000	3	0.0413014	5.133	2.3598	22.1761	20.7952	19.853	19.2963	17.8362	18.6123
sp|Q8NC56|LEMD2_HUMANLEMdomain-containingprotein2OS=HomosapiensOX=9606GN=LEMD2PE=1SV=1;tr|D6R958|D6R958_HUMANLEMdomain-containingprotein2(Fragment)OS=HomosapiensOX=9606GN=LEMD2PE=1SV=8;tr|H0Y9B7|H0Y9B7_HUMANLEMdomain-containingprotein2(Fragment)OS=HomosapiensOX=9606GN=LEMD2PE=1SV=1;tr|D6RBV0|D6RBV0_HUMANLEMdomain-containingprotein2OS=HomosapiensOX=9606GN=LEMD2PE=1SV=1;tr|H7C2Z0|H7C2Z0_HUMANLEMdom…	Q8NC56	LEM domain-containing protein 2 (hLEM2)	LEMD2	4	4	4	9.5	9.5	9.5	56.974	0	13.535	396850000	11	0.0109917	0.82617	-0.27549	22.7665	22.7713	22.8827	22.9915	23.1567	23.0988
sp|Q8NEU8|DP13B_HUMANDCC-interactingprotein13-betaOS=HomosapiensOX=9606GN=APPL2PE=1SV=3;tr|F8VS86|F8VS86_HUMANDCC-interactingprotein13-betaOS=HomosapiensOX=9606GN=APPL2PE=1SV=1;tr|H0YH86|H0YH86_HUMANDCC-interactingprotein13-beta(Fragment)OS=HomosapiensOX=9606GN=APPL2PE=1SV=1;tr|F8VXB0|F8VXB0_HUMANDCC-interactingprotein13-betaOS=HomosapiensOX=9606GN=APPL2PE=1SV=1	Q8NEU8	DCC-interacting protein 13-beta (Dip13-beta) (Adapter protein containing PH domain, PTB domain and leucine zipper motif 2)	APPL2 DIP13B	5	5	5	12.3	12.3	12.3	74.493	0	17.108	347220000	9	0.00825432	1.59187	0.670723	22.9768	23.3162	23.1419	22.342	22.6634	22.4174
sp|Q8TBQ9|KISHA_HUMANProteinkish-AOS=HomosapiensOX=9606GN=TMEM167APE=1SV=1	Q8TBQ9	Protein kish-A (Transmembrane protein 167) (Transmembrane protein 167A)	TMEM167A TMEM167	2	2	2	25	25	25	8.0598	0	4.3519	703540000	6	0.0234925	1.29566	0.373687	24.2424	24.0152	23.903	23.7435	23.6434	23.6526
sp|Q96EY7|PTCD3_HUMANPentatricopeptiderepeatdomain-containingprotein3,mitochondrialOS=HomosapiensOX=9606GN=PTCD3PE=1SV=3	Q96EY7	Pentatricopeptide repeat domain-containing protein 3, mitochondrial (28S ribosomal protein S39, mitochondrial) (MRP-S39) (Mitochondrial small ribosomal subunit protein mS39) (Transformation-related gene 15 protein) (TRG-15)	PTCD3 MRPS39 TRG15	1	1	1	1.7	1.7	1.7	78.549	0.00081301	3.6693	107210000	4	0.0190302	1.48012	0.565717	21.1644	21.5012	21.3712	20.9516	20.5701	20.8181
tr|Q5SZE1|Q5SZE1_HUMANCeramidesynthase2(Fragment)OS=HomosapiensOX=9606GN=CERS2PE=1SV=2;tr|H0YNU7|H0YNU7_HUMANCeramidesynthase2OS=HomosapiensOX=9606GN=CERS2PE=1SV=2;sp|Q96G23|CERS2_HUMANCeramidesynthase2OS=HomosapiensOX=9606GN=CERS2PE=1SV=1;tr|Q5SZE2|Q5SZE2_HUMANCeramidesynthase2(Fragment)OS=HomosapiensOX=9606GN=CERS2PE=1SV=8;tr|Q5SZE3|Q5SZE3_HUMANCeramidesynthase2(Fragment)OS=HomosapiensOX=9606GN…	Q5SZE1	Ceramide synthase 2 (Fragment)	CERS2	2	2	2	11.8	11.8	11.8	36.373	0	13.14	429440000	5	0.0414113	1.7834	0.834633	23.7806	23.0326	23.4482	22.6192	22.8801	22.2582
sp|Q99747|SNAG_HUMANGamma-solubleNSFattachmentproteinOS=HomosapiensOX=9606GN=NAPGPE=1SV=1	Q99747	Gamma-soluble NSF attachment protein (SNAP-gamma) (N-ethylmaleimide-sensitive factor attachment protein gamma)	NAPG SNAPG	1	1	1	5.4	5.4	5.4	34.746	0	5.4719	42831000	3	0.016799	1.7294	0.79027	20.3169	20.0246	20.3835	19.3423	19.2328	19.7791
tr|F5H442|F5H442_HUMANTumorsusceptibilitygene101proteinOS=HomosapiensOX=9606GN=TSG101PE=1SV=1;sp|Q99816|TS101_HUMANTumorsusceptibilitygene101proteinOS=HomosapiensOX=9606GN=TSG101PE=1SV=2	F5H442	Tumor susceptibility gene 101 protein	TSG101	3	3	3	12.9	12.9	12.9	40.917	0	8.6384	410070000	6	0.00687057	1.32586	0.406923	23.2045	23.1061	23.3594	22.7892	22.8754	22.7846
sp|Q9BX68|HINT2_HUMANHistidinetriadnucleotide-bindingprotein2,mitochondrialOS=HomosapiensOX=9606GN=HINT2PE=1SV=1	Q9BX68	Histidine triad nucleotide-binding protein 2, mitochondrial (HINT-2) (EC 3.-.-.-) (HINT-3) (HIT-17kDa) (PKCI-1-related HIT protein)	HINT2	4	4	4	36.8	36.8	36.8	17.162	0	11.381	637070000	5	0.015261	1.6039	0.68158	24.0345	23.6844	23.5	23.1027	22.9406	23.1308
sp|Q9BZE4|NOG1_HUMANNucleolarGTP-bindingprotein1OS=HomosapiensOX=9606GN=GTPBP4PE=1SV=3	Q9BZE4	Nucleolar GTP-binding protein 1 (Chronic renal failure gene protein) (GTP-binding protein NGB)	GTPBP4 CRFG NOG1	2	2	2	4.3	4.3	4.3	73.964	0	4.1273	126190000	4	0.0354451	1.27977	0.355887	21.5105	21.3133	21.3689	21.1863	20.8556	21.0832
sp|Q9NP72|RAB18_HUMANRas-relatedproteinRab-18OS=HomosapiensOX=9606GN=RAB18PE=1SV=1;tr|Q5W0J0|Q5W0J0_HUMANRas-relatedproteinRab-18OS=HomosapiensOX=9606GN=RAB18PE=1SV=1;tr|A0A087X163|A0A087X163_HUMANRas-relatedproteinRab-18OS=HomosapiensOX=9606GN=RAB18PE=1SV=1;tr|H0Y6T8|H0Y6T8_HUMANRas-relatedproteinRab-18(Fragment)OS=HomosapiensOX=9606GN=RAB18PE=1SV=1	Q9NP72	Ras-related protein Rab-18	RAB18	5	5	5	32	32	32	22.977	0	14.703	966100000	16	0.0220231	1.27856	0.35452	24.3893	24.5785	24.4149	23.9825	24.2487	24.088
sp|Q9NVD7|PARVA_HUMANAlpha-parvinOS=HomosapiensOX=9606GN=PARVAPE=1SV=1;tr|E9PS97|E9PS97_HUMANAlpha-parvin(Fragment)OS=HomosapiensOX=9606GN=PARVAPE=1SV=1	Q9NVD7	Alpha-parvin (Actopaxin) (CH-ILKBP) (Calponin-like integrin-linked kinase-binding protein) (Matrix-remodeling-associated protein 2)	PARVA MXRA2	5	5	5	18.8	18.8	18.8	42.243	0	35.309	1606800000	17	0.0466937	1.4188	0.504673	25.0517	25.3261	25.523	24.986	24.5942	24.8066
sp|Q9NZL4|HPBP1_HUMANHsp70-bindingprotein1OS=HomosapiensOX=9606GN=HSPBP1PE=1SV=2;tr|K7EN20|K7EN20_HUMANHsp70-bindingprotein1(Fragment)OS=HomosapiensOX=9606GN=HSPBP1PE=1SV=1	Q9NZL4	Hsp70-binding protein 1 (HspBP1) (Heat shock protein-binding protein 1) (Hsp70-binding protein 2) (HspBP2) (Hsp70-interacting protein 1) (Hsp70-interacting protein 2)	HSPBP1 HSPBP PP1845	3	3	3	12	12	12	39.302	0	7.13	207230000	4	0.0470694	1.42954	0.515553	21.9343	21.7615	21.4985	21.4131	21.265	20.9695
sp|Q9P2I0|CPSF2_HUMANCleavageandpolyadenylationspecificityfactorsubunit2OS=HomosapiensOX=9606GN=CPSF2PE=1SV=2	Q9P2I0	Cleavage and polyadenylation specificity factor subunit 2 (Cleavage and polyadenylation specificity factor 100 kDa subunit) (CPSF 100 kDa subunit)	CPSF2 CPSF100 KIAA1367	2	2	2	3.6	3.6	3.6	88.486	0	4.824	97626000	2	0.0234254	2.43348	1.28302	21.8287	20.7734	21.8593	20.2166	20.2725	20.1232
sp|Q9P2R3|ANFY1_HUMANRabankyrin-5OS=HomosapiensOX=9606GN=ANKFY1PE=1SV=2	Q9P2R3	Rabankyrin-5 (Rank-5) (Ankyrin repeat and FYVE domain-containing protein 1) (Ankyrin repeats hooked to a zinc finger motif)	ANKFY1 ANKHZN KIAA1255	4	4	4	4.7	4.7	4.7	128.4	0	12.221	460850000	7	0.0333289	0.82726	-0.273587	22.8312	23.0568	23.1062	23.2506	23.2989	23.2654
tr|A0A0A0MRE5|A0A0A0MRE5_HUMANArf-GAPwithSH3domain,ANKrepeatandPHdomain-containingprotein1OS=HomosapiensOX=9606GN=ASAP1PE=1SV=1;sp|Q9ULH1|ASAP1_HUMANArf-GAPwithSH3domain,ANKrepeatandPHdomain-containingprotein1OS=HomosapiensOX=9606GN=ASAP1PE=1SV=4;tr|H0YBF7|H0YBF7_HUMANArf-GAPwithSH3domain,ANKrepeatandPHdomain-containingprotein1(Fragment)OS=HomosapiensOX=9606GN=ASAP1PE=1SV=1;tr|E5RHD7|E5RHD7_HUMAN…	A0A0A0MRE5	Arf-GAP with SH3 domain, ANK repeat and PH domain-containing protein 1 (Development and differentiation enhancing factor 1, isoform CRA_b)	ASAP1 DDEF1 hCG_2009092	6	6	6	7	7	7	124.77	0	11.834	994090000	10	0.0472977	1.59803	0.676297	24.2981	24.6085	25.0094	24.1756	23.9554	23.756
sp|Q9Y2A7|NCKP1_HUMANNck-associatedprotein1OS=HomosapiensOX=9606GN=NCKAP1PE=1SV=1	Q9Y2A7	Nck-associated protein 1 (NAP 1) (Membrane-associated protein HEM-2) (p125Nap1)	NCKAP1 HEM2 KIAA0587 NAP1	7	7	7	7.7	7.7	7.7	128.79	0	27.256	574500000	20	0.0238822	1.43956	0.525627	23.4468	23.565	23.6831	23.2572	22.8026	23.0583
sp|Q9Y320|TMX2_HUMANThioredoxin-relatedtransmembraneprotein2OS=HomosapiensOX=9606GN=TMX2PE=1SV=1	Q9Y320	Thioredoxin-related transmembrane protein 2 (Cell proliferation-inducing gene 26 protein) (Thioredoxin domain-containing protein 14)	TMX2 TXNDC14 CGI-31 My009 PIG26 PSEC0045 UNQ237/PRO270	1	1	1	3.4	3.4	3.4	34.037	0.00080906	3.615	143820000	3	0.0455016	1.44348	0.529553	22.1204	21.7245	21.726	21.3333	21.1006	21.5483
sp|Q9Y5X2|SNX8_HUMANSortingnexin-8OS=HomosapiensOX=9606GN=SNX8PE=1SV=1	Q9Y5X2	Sorting nexin-8	SNX8	2	2	2	5.8	5.8	5.8	52.569	0	8.8567	192520000	7	0.0125209	1.92758	0.94679	22.3724	22.4073	22.0555	20.992	21.3582	21.6446
