# Supplementary material for: Systems pharmacology in combination with proteomics reveals underlying mechanisms of Xihuang pill against triple-negative breast cancer
Source: Bioengineered. 2020 Oct 22;11(1):1170–88. doi: 10.1080/21655979.2020.1834726 (PMC8291799; doi:10.1080/21655979.2020.1834726)
Supplement: Supplemental Material [file KBIE_A_1834726_SM1210.zip › Table_S5.xls]

## Sheet: bp_1.2
Category	Term	Count	%	PValue	Genes	List Total	Pop Hits	Pop Total	Fold Enrichment	Bonferroni	Benjamini	FDR
GOTERM_BP_DIRECT	GO:0006446~regulation of translational initiation	19	12.5	2.79279e-28	EIF5, EIF5B, EIF2B1, EIF3C, EIF4B, EIF4G1, EIF3A, EIF3B, EIF3G, EIF3H, EIF4A2, EIF4A1, EIF3F, EIF3L, EIF1, EIF3I, EIF3J, EIF2B2, EIF2AK4	149	36	16792	59.4795	3.41279e-25	3.41279e-25	4.52523e-25
GOTERM_BP_DIRECT	GO:0006413~translational initiation	27	17.7632	1.1583e-27	EIF6, EIF5, EIF5B, RPL38, EIF3C, EIF3A, EIF3B, EIF3G, EIF3H, EIF3F, EIF1AY, EIF3L, EIF3I, EIF1, EIF3J, RPS21, EIF2B2, EIF2B5, EIF2S3, EIF2B1, EIF4G1, EIF4B, EIF4E, EIF4A2, EIF2S1, EIF4A1, EIF2S2	149	137	16792	22.2106	1.41545e-24	7.07724e-25	1.87683e-24
GOTERM_BP_DIRECT	GO:0001731~formation of translation preinitiation complex	12	7.89474	2.09455e-17	EIF3C, EIF4B, EIF3A, EIF3B, EIF3G, EIF3H, EIF5, EIF3F, EIF3L, EIF2S3, EIF3I, EIF3J	149	23	16792	58.7989	2.55954e-14	8.53179e-15	3.39384e-14
GOTERM_BP_DIRECT	GO:0006950~response to stress	9	5.92105	5.9753e-08	HSP90AB1, HSP90AB2P, EGFR, MAPK1, HSP90B1, HSP90AA1, HSP90AB4P, EIF1, MAPKAPK2	149	61	16792	16.6276	7.30155e-05	1.82544e-05	9.68191e-05
GOTERM_BP_DIRECT	GO:0000289~nuclear-transcribed mRNA poly(A) tail shortening	6	3.94737	4.97668e-06	EIF4G1, EIF4B, EIF4A3, EIF4E, EIF4A2, EIF4A1	149	29	16792	23.3168	0.00606306	0.00121556	0.00806352
GOTERM_BP_DIRECT	GO:0098609~cell-cell adhesion	13	8.55263	5.09798e-06	HSP90AB1, EIF5, FSCN1, EIF2S3, ASAP1, ABI1, ESYT2, FLNB, BZW2, EIF4G1, CTTN, CNN2, PUF60	149	271	16792	5.40618	0.00621039	0.00103775	0.00826006
GOTERM_BP_DIRECT	GO:0075525~viral translational termination-reinitiation	4	2.63158	6.62306e-06	EIF3A, EIF3B, EIF3G, EIF3L	149	5	16792	90.1584	0.00806074	0.00115553	0.010731
GOTERM_BP_DIRECT	GO:0033627~cell adhesion mediated by integrin	5	3.28947	7.3337e-06	ITGA5, ITGAV, FBN1, ITGA11, ITGB1	149	15	16792	37.566	0.00892177	0.0011196	0.0118823
GOTERM_BP_DIRECT	GO:0006006~glucose metabolic process	7	4.60526	2.71457e-05	AKT1, PGM2, MAPK14, PGM1, FBN1, PRKAA1, PGM2L1	149	67	16792	11.7744	0.0326284	0.00367905	0.0439758
GOTERM_BP_DIRECT	GO:0048010~vascular endothelial growth factor receptor signaling pathway	7	4.60526	4.09906e-05	HSP90AA1, ITGAV, MAPK14, ABI1, MAPKAPK2, PXN, NCKAP1	149	72	16792	10.9567	0.0488576	0.00499663	0.0663973
GOTERM_BP_DIRECT	GO:0030198~extracellular matrix organization	10	6.57895	6.07087e-05	LAMA2, RECK, ITGA5, ITGAV, FBN1, ITGA11, COL6A2, ITGB5, AGRN, ITGB1	149	196	16792	5.7499	0.0715032	0.0067217	0.0983223
GOTERM_BP_DIRECT	GO:0090170~regulation of Golgi inheritance	3	1.97368	0.000457618	MAPK1, MAP2K1, MAPK3	149	4	16792	84.5235	0.428412	0.0455418	0.738915
GOTERM_BP_DIRECT	GO:1900034~regulation of cellular response to heat	6	3.94737	0.000522477	HSP90AB1, MAPK1, HSP90AA1, GSK3B, MAPK3, MAPKAPK2	149	75	16792	9.01584	0.471987	0.0479385	0.843228
GOTERM_BP_DIRECT	GO:0072584~caveolin-mediated endocytosis	3	1.97368	0.000758281	MAPK1, CAV1, MAPK3	149	5	16792	67.6188	0.604249	0.0640678	1.2216
GOTERM_BP_DIRECT	GO:0009408~response to heat	5	3.28947	0.000834183	AKT1, HSP90AA1, EIF2B2, EIF2B1, EIF2B5	149	48	16792	11.7394	0.639332	0.0657269	1.34311
GOTERM_BP_DIRECT	GO:0018105~peptidyl-serine phosphorylation	7	4.60526	0.000840139	PRKCA, AKT1, MAPK1, MAPK14, GSK3B, MAPK3, MAPKAPK2	149	125	16792	6.31109	0.641949	0.0621756	1.35264
GOTERM_BP_DIRECT	GO:0034113~heterotypic cell-cell adhesion	4	2.63158	0.00091367	ITGA5, ITGAV, ITGB1, PARVA	149	22	16792	20.4905	0.672745	0.0635946	1.4702
GOTERM_BP_DIRECT	GO:0060440~trachea formation	3	1.97368	0.00113084	MAPK1, MAP2K1, MAPK3	149	6	16792	56.349	0.749092	0.0739389	1.81666
GOTERM_BP_DIRECT	GO:0070371~ERK1 and ERK2 cascade	4	2.63158	0.00118544	MAPK1, MAP2K1, ITGAV, MAPK3	149	24	16792	18.783	0.765303	0.0734502	1.90358
GOTERM_BP_DIRECT	GO:0051090~regulation of sequence-specific DNA binding transcription factor activity	4	2.63158	0.00133843	MAPK1, MAPK14, HMOX1, MAPK3	149	25	16792	18.0317	0.805371	0.0785742	2.14677
GOTERM_BP_DIRECT	GO:0016032~viral process	10	6.57895	0.00134984	EIF4G1, MAPK1, EIF4E, DYNLL1, EIF4A2, MAPK3, EIF4A1, ABI1, RAB6A, NCKAP1	149	299	16792	3.76916	0.808068	0.075591	2.16487
GOTERM_BP_DIRECT	GO:0050999~regulation of nitric-oxide synthase activity	4	2.63158	0.0015033	AKT1, EGFR, CAV1, HSP90AA1	149	26	16792	17.3382	0.84093	0.0801678	2.40819
GOTERM_BP_DIRECT	GO:0075522~IRES-dependent viral translational initiation	3	1.97368	0.00157403	EIF3A, EIF3B, EIF3F	149	7	16792	48.2991	0.854121	0.0802879	2.52014
GOTERM_BP_DIRECT	GO:0032057~negative regulation of translational initiation in response to stress	3	1.97368	0.00157403	EIF2S1, EIF2AK4, EIF2B5	149	7	16792	48.2991	0.854121	0.0802879	2.52014
GOTERM_BP_DIRECT	GO:0035987~endodermal cell differentiation	4	2.63158	0.00168035	ITGA5, ITGAV, ITGB5, MMP2	149	27	16792	16.696	0.871922	0.0820661	2.68821
GOTERM_BP_DIRECT	GO:0016310~phosphorylation	6	3.94737	0.00191198	AKT1, ALDH18A1, CKM, MAPK3, FN3KRP, PGM2L1	149	100	16792	6.76188	0.903545	0.089305	3.05341
GOTERM_BP_DIRECT	GO:0032872~regulation of stress-activated MAPK cascade	3	1.97368	0.00208658	MAPK1, MAP2K1, MAPK3	149	8	16792	42.2617	0.92211	0.0935066	3.32783
GOTERM_BP_DIRECT	GO:2000641~regulation of early endosome to late endosome transport	3	1.97368	0.00208658	MAPK1, MAP2K1, MAPK3	149	8	16792	42.2617	0.92211	0.0935066	3.32783
GOTERM_BP_DIRECT	GO:0043488~regulation of mRNA stability	6	3.94737	0.00217693	PRKCA, EIF4G1, AKT1, PSMD4, MAPKAPK2, PSMD8	149	103	16792	6.56493	0.930269	0.0939253	3.46955
GOTERM_BP_DIRECT	GO:0000165~MAPK cascade	9	5.92105	0.00227472	EGFR, MAPK1, FGFR1, CAV1, MAP2K1, MAPK3, PSMD4, MAPKAPK2, PSMD8	149	262	16792	3.8713	0.93814	0.0946092	3.62274
GOTERM_BP_DIRECT	GO:0006468~protein phosphorylation	12	7.89474	0.00239087	PRKCA, GMFB, AKT1, MAPK1, MAP4K4, FGFR1, GSK3B, MAPK3, PRKAA1, CDK6, MAPKAPK2, EIF2AK4	149	456	16792	2.96574	0.946343	0.0959466	3.80436
GOTERM_BP_DIRECT	GO:0000187~activation of MAPK activity	6	3.94737	0.0025706	MAPK1, MAP2K1, MAPK14, MAPK3, PRKAA1, MAPKAPK2	149	107	16792	6.31951	0.956947	0.0995351	4.0848
GOTERM_BP_DIRECT	GO:0043627~response to estrogen	5	3.28947	0.00258587	MAPK1, CAV1, HSP90AA1, HMOX1, CTNNA1	149	65	16792	8.66908	0.957745	0.0970295	4.10859
GOTERM_BP_DIRECT	GO:0042473~outer ear morphogenesis	3	1.97368	0.00266725	MAPK1, FGFR1, MAPK3	149	9	16792	37.566	0.961755	0.096963	4.23528
GOTERM_BP_DIRECT	GO:0060020~Bergmann glial cell differentiation	3	1.97368	0.00266725	MAPK1, MAP2K1, MAPK3	149	9	16792	37.566	0.961755	0.096963	4.23528
GOTERM_BP_DIRECT	GO:0031663~lipopolysaccharide-mediated signaling pathway	4	2.63158	0.00275925	AKT1, MAPK1, MAPK14, MAPK3	149	32	16792	14.0872	0.965832	0.0972566	4.37831
GOTERM_BP_DIRECT	GO:0051146~striated muscle cell differentiation	3	1.97368	0.00331483	AKT1, SPAG9, MAPK14	149	10	16792	33.8094	0.982707	0.112491	5.23786
GOTERM_BP_DIRECT	GO:0071260~cellular response to mechanical stimulus	5	3.28947	0.00356323	AKT1, EGFR, MAPK3, NFKB1, CNN2	149	71	16792	7.93648	0.987248	0.117176	5.61981
GOTERM_BP_DIRECT	GO:0001525~angiogenesis	8	5.26316	0.00365013	PRKCA, FGFR1, CAV1, ITGA5, ITGAV, MAPK14, HMOX1, MMP2	149	223	16792	4.04298	0.988537	0.116733	5.75308
GOTERM_BP_DIRECT	GO:0030278~regulation of ossification	3	1.97368	0.0040281	MAPK1, MAPK14, MAPK3	149	11	16792	30.7358	0.99279	0.124802	6.33074
GOTERM_BP_DIRECT	GO:0046777~protein autophosphorylation	7	4.60526	0.00421262	AKT1, EGFR, FGFR1, EIF2S1, GSK3B, MAPKAPK2, EIF2AK4	149	172	16792	4.58655	0.994251	0.126944	6.61152
GOTERM_BP_DIRECT	GO:0034976~response to endoplasmic reticulum stress	5	3.28947	0.00433837	HSP90B1, EIF2S1, PPP2CB, UBA5, EIF2B5	149	75	16792	7.5132	0.995073	0.127359	6.80242
GOTERM_BP_DIRECT	GO:0014066~regulation of phosphatidylinositol 3-kinase signaling	5	3.28947	0.00498922	AKT1, EGFR, MAPK1, FGFR1, MAPK3	149	78	16792	7.22423	0.997784	0.141701	7.78468
GOTERM_BP_DIRECT	GO:0006457~protein folding	7	4.60526	0.00523988	HSP90AB1, HSP90AB2P, HSPBP1, HSP90B1, HSP90AA1, GNAI2, HSP90AB4P	149	180	16792	4.3827	0.998371	0.144941	8.16036
GOTERM_BP_DIRECT	GO:0038096~Fc-gamma receptor signaling pathway involved in phagocytosis	6	3.94737	0.00534585	HSP90AB1, MAPK1, HSP90AA1, MAPK3, ABI1, NCKAP1	149	127	16792	5.32431	0.99857	0.144403	8.31876
GOTERM_BP_DIRECT	GO:0045429~positive regulation of nitric oxide biosynthetic process	4	2.63158	0.00639789	HSP90AB1, AKT1, EGFR, HSP90AA1	149	43	16792	10.4835	0.999608	0.166735	9.87743
GOTERM_BP_DIRECT	GO:0043434~response to peptide hormone	4	2.63158	0.00682227	GNAI2, EIF2B2, EIF2B1, EIF2B5	149	44	16792	10.2453	0.999767	0.173142	10.4991
GOTERM_BP_DIRECT	GO:0010501~RNA secondary structure unwinding	4	2.63158	0.00682227	EIF4A3, DDX17, EIF4A2, EIF4A1	149	44	16792	10.2453	0.999767	0.173142	10.4991
GOTERM_BP_DIRECT	GO:0006635~fatty acid beta-oxidation	4	2.63158	0.00682227	ECH1, ABCD3, BDH2, DECR1	149	44	16792	10.2453	0.999767	0.173142	10.4991
GOTERM_BP_DIRECT	GO:0007155~cell adhesion	11	7.23684	0.0075404	LAMA2, PRKCA, ITGA5, ITGAV, ITGA11, COL6A2, ITGB5, CTNNA1, THBS2, PXN, PARVA	149	459	16792	2.70082	0.999904	0.185792	11.542
GOTERM_BP_DIRECT	GO:0007050~cell cycle arrest	6	3.94737	0.00823869	MAP2K1, TSG101, PRKAA1, CDK6, EIF2AK4, RRAGB	149	141	16792	4.79566	0.999959	0.197296	12.545
GOTERM_BP_DIRECT	GO:0007160~cell-matrix adhesion	5	3.28947	0.00824255	ITGAV, ITGA11, ITGB5, ITGB1, PXN	149	90	16792	6.261	0.999959	0.193615	12.5506
GOTERM_BP_DIRECT	GO:0010592~positive regulation of lamellipodium assembly	3	1.97368	0.00853867	HSP90AA1, FSCN1, NCKAP1	149	16	16792	21.1309	0.999972	0.196127	12.9727
GOTERM_BP_DIRECT	GO:0031589~cell-substrate adhesion	3	1.97368	0.0096216	ITGA5, ITGAV, ITGB1	149	17	16792	19.8879	0.999993	0.214247	14.5002
GOTERM_BP_DIRECT	GO:2000811~negative regulation of anoikis	3	1.97368	0.0096216	CAV1, ITGA5, ITGB1	149	17	16792	19.8879	0.999993	0.214247	14.5002
GOTERM_BP_DIRECT	GO:0060324~face development	3	1.97368	0.0107622	MAPK1, MAP2K1, MAPK3	149	18	16792	18.783	0.999998	0.232375	16.0818
GOTERM_BP_DIRECT	GO:0006417~regulation of translation	4	2.63158	0.0108176	AKT1, EIF4E, PTCD3, RPL38	149	52	16792	8.66908	0.999998	0.229418	16.1579
GOTERM_BP_DIRECT	GO:0045727~positive regulation of translation	4	2.63158	0.0113938	EIF6, MAPK1, EIF4A3, MAPK3	149	53	16792	8.50551	0.999999	0.23608	16.9458
GOTERM_BP_DIRECT	GO:0007229~integrin-mediated signaling pathway	5	3.28947	0.0114302	ITGA5, ITGAV, ITGA11, ITGB5, ITGB1	149	99	16792	5.69182	0.999999	0.232839	16.9952
GOTERM_BP_DIRECT	GO:0043536~positive regulation of blood vessel endothelial cell migration	3	1.97368	0.0119594	PRKCA, AKT1, MAPK14	149	19	16792	17.7944	1	0.23835	17.7123
GOTERM_BP_DIRECT	GO:0090090~negative regulation of canonical Wnt signaling pathway	6	3.94737	0.0148022	DVL2, CAV1, MAPK14, GSK3B, PSMD4, PSMD8	149	163	16792	4.14839	1	0.282036	21.4658
GOTERM_BP_DIRECT	GO:0007568~aging	6	3.94737	0.0154808	AKT1, EIF2S1, CNP, RPN2, CTNNA1, EIF2B5	149	165	16792	4.09811	1	0.288554	22.3378
GOTERM_BP_DIRECT	GO:1904886~beta-catenin destruction complex disassembly	3	1.97368	0.0158798	DVL2, CAV1, GSK3B	149	22	16792	15.3679	1	0.290484	22.8461
GOTERM_BP_DIRECT	GO:0035924~cellular response to vascular endothelial growth factor stimulus	3	1.97368	0.0172927	AKT1, MAPK14, MAPKAPK2	149	23	16792	14.6997	1	0.307555	24.6216
GOTERM_BP_DIRECT	GO:0014003~oligodendrocyte development	3	1.97368	0.0172927	EIF2B2, EIF2B1, EIF2B5	149	23	16792	14.6997	1	0.307555	24.6216
GOTERM_BP_DIRECT	GO:0002479~antigen processing and presentation of exogenous peptide antigen via MHC class I, TAP-dependent	4	2.63158	0.0181254	ITGAV, ITGB5, PSMD4, PSMD8	149	63	16792	7.15543	1	0.315355	25.6498
GOTERM_BP_DIRECT	GO:0051149~positive regulation of muscle cell differentiation	3	1.97368	0.018757	SPAG9, MAPK14, CTNNA1	149	24	16792	14.0872	1	0.319989	26.421
GOTERM_BP_DIRECT	GO:0048870~cell motility	3	1.97368	0.018757	CTTN, MAP2K1, FSCN1	149	24	16792	14.0872	1	0.319989	26.421
GOTERM_BP_DIRECT	GO:0030878~thyroid gland development	3	1.97368	0.0202717	MAPK1, MAP2K1, MAPK3	149	25	16792	13.5238	1	0.336529	28.2399
GOTERM_BP_DIRECT	GO:0034198~cellular response to amino acid starvation	3	1.97368	0.0202717	EIF2S1, EIF2AK4, RRAGB	149	25	16792	13.5238	1	0.336529	28.2399
GOTERM_BP_DIRECT	GO:0007159~leukocyte cell-cell adhesion	3	1.97368	0.0202717	ITGA5, NT5E, ITGB1	149	25	16792	13.5238	1	0.336529	28.2399
GOTERM_BP_DIRECT	GO:0090263~positive regulation of canonical Wnt signaling pathway	5	3.28947	0.021672	DVL2, CAV1, NFKB1, PSMD4, PSMD8	149	120	16792	4.69575	1	0.35069	29.8839
GOTERM_BP_DIRECT	GO:0005978~glycogen biosynthetic process	3	1.97368	0.0218357	AKT1, PGM2, PGM1	149	26	16792	13.0036	1	0.348342	30.0737
GOTERM_BP_DIRECT	GO:0009749~response to glucose	4	2.63158	0.0221616	COL6A2, EIF2B2, EIF2B1, EIF2B5	149	68	16792	6.62929	1	0.348128	30.4503
GOTERM_BP_DIRECT	GO:0008284~positive regulation of cell proliferation	10	6.57895	0.0224036	EIF4G1, EGFR, MAPK1, FGFR1, SHMT2, GNAI2, ITGAV, EIF5A, PRKAA1, ITGB1	149	466	16792	2.41841	1	0.346869	30.7287
GOTERM_BP_DIRECT	GO:0030335~positive regulation of cell migration	6	3.94737	0.0235675	PRKCA, EGFR, MAPK1, SPAG9, ITGA5, ITGAV	149	184	16792	3.67493	1	0.35698	32.0529
GOTERM_BP_DIRECT	GO:0033138~positive regulation of peptidyl-serine phosphorylation	4	2.63158	0.0239022	EIF4G1, AKT1, CAV1, GSK3B	149	70	16792	6.43988	1	0.356763	32.4293
GOTERM_BP_DIRECT	GO:0016050~vesicle organization	3	1.97368	0.025108	CAV2, CAV1, SNX8	149	28	16792	12.0748	1	0.366799	33.7692
GOTERM_BP_DIRECT	GO:0031281~positive regulation of cyclase activity	2	1.31579	0.0262103	MAPK14, MAPK3	149	3	16792	75.132	1	0.375236	34.9723
GOTERM_BP_DIRECT	GO:0070141~response to UV-A	2	1.31579	0.0262103	AKT1, EGFR	149	3	16792	75.132	1	0.375236	34.9723
GOTERM_BP_DIRECT	GO:0019065~receptor-mediated endocytosis of virus by host cell	2	1.31579	0.0262103	CAV2, CAV1	149	3	16792	75.132	1	0.375236	34.9723
GOTERM_BP_DIRECT	GO:0061308~cardiac neural crest cell development involved in heart development	2	1.31579	0.0262103	MAPK1, MAPK3	149	3	16792	75.132	1	0.375236	34.9723
GOTERM_BP_DIRECT	GO:0000189~MAPK import into nucleus	2	1.31579	0.0262103	MAPK1, MAPK3	149	3	16792	75.132	1	0.375236	34.9723
GOTERM_BP_DIRECT	GO:0035556~intracellular signal transduction	9	5.92105	0.0265153	PRKCA, DVL2, AKT1, MAP4K4, GNAI2, MAPK14, HMOX1, GSK3B, PRKAA1	149	403	16792	2.51683	1	0.374453	35.3015
GOTERM_BP_DIRECT	GO:0043547~positive regulation of GTPase activity	11	7.23684	0.028077	DVL2, EGFR, CAV2, FGFR1, GSK3B, ASAP1, AGRN, EIF2B2, EIF2B1, ITGB1, EIF2B5	149	565	16792	2.19412	1	0.387469	36.9629
GOTERM_BP_DIRECT	GO:0055072~iron ion homeostasis	3	1.97368	0.0285662	HMOX1, BDH2, FTL	149	30	16792	11.2698	1	0.388532	37.4751
GOTERM_BP_DIRECT	GO:0090004~positive regulation of establishment of protein localization to plasma membrane	3	1.97368	0.0285662	AKT1, RER1, ITGB1	149	30	16792	11.2698	1	0.388532	37.4751
GOTERM_BP_DIRECT	GO:0006915~apoptotic process	11	7.23684	0.0286708	MAPK1, TMEM214, DYNLL1, MAP1S, MAPK14, MAPK3, HINT2, EIF5A, NFKB1, PUF60, NCKAP1	149	567	16792	2.18638	1	0.385506	37.5841
GOTERM_BP_DIRECT	GO:0045907~positive regulation of vasoconstriction	3	1.97368	0.032203	AKT1, EGFR, CAV1	149	32	16792	10.5654	1	0.417564	41.1618
GOTERM_BP_DIRECT	GO:0046718~viral entry into host cell	4	2.63158	0.0336826	ITGA5, ITGAV, ITGB5, ITGB1	149	80	16792	5.6349	1	0.427795	42.6026
GOTERM_BP_DIRECT	GO:0033631~cell-cell adhesion mediated by integrin	2	1.31579	0.0347946	ITGA5, ITGB1	149	4	16792	56.349	1	0.434149	43.6635
GOTERM_BP_DIRECT	GO:1903800~positive regulation of production of miRNAs involved in gene silencing by miRNA	2	1.31579	0.0347946	EGFR, MAP2K1	149	4	16792	56.349	1	0.434149	43.6635
GOTERM_BP_DIRECT	GO:0051716~cellular response to stimulus	2	1.31579	0.0347946	EIF2B2, EIF2B1	149	4	16792	56.349	1	0.434149	43.6635
GOTERM_BP_DIRECT	GO:0070849~response to epidermal growth factor	2	1.31579	0.0347946	MAPK1, MAPK3	149	4	16792	56.349	1	0.434149	43.6635
GOTERM_BP_DIRECT	GO:0010507~negative regulation of autophagy	3	1.97368	0.0399833	EIF4G1, AKT1, EIF4E	149	36	16792	9.3915	1	0.476686	48.3751
GOTERM_BP_DIRECT	GO:0070836~caveola assembly	2	1.31579	0.0433037	CAV2, CAV1	149	5	16792	45.0792	1	0.500202	51.1934
GOTERM_BP_DIRECT	GO:0099565~chemical synaptic transmission, postsynaptic	2	1.31579	0.0433037	AKT1, GSK3B	149	5	16792	45.0792	1	0.500202	51.1934
GOTERM_BP_DIRECT	GO:0044237~cellular metabolic process	2	1.31579	0.0433037	EIF2B2, EIF2B1	149	5	16792	45.0792	1	0.500202	51.1934
GOTERM_BP_DIRECT	GO:0018107~peptidyl-threonine phosphorylation	3	1.97368	0.0441129	AKT1, MAPK1, GSK3B	149	38	16792	8.89721	1	0.502352	51.8581
GOTERM_BP_DIRECT	GO:0038128~ERBB2 signaling pathway	3	1.97368	0.0441129	AKT1, EGFR, HSP90AA1	149	38	16792	8.89721	1	0.502352	51.8581
GOTERM_BP_DIRECT	GO:0018108~peptidyl-tyrosine phosphorylation	5	3.28947	0.0465144	EGFR, FGFR1, HSP90AA1, MAP2K1, ABI1	149	153	16792	3.68294	1	0.516915	53.7808
GOTERM_BP_DIRECT	GO:0006561~proline biosynthetic process	2	1.31579	0.0517382	ALDH18A1, ALDH4A1	149	6	16792	37.566	1	0.551327	57.7173
GOTERM_BP_DIRECT	GO:0001541~ovarian follicle development	3	1.97368	0.0528178	CTNNA1, EIF2B2, EIF2B5	149	42	16792	8.04986	1	0.554547	58.4905
GOTERM_BP_DIRECT	GO:0048538~thymus development	3	1.97368	0.0550822	MAPK1, MAP2K1, MAPK3	149	43	16792	7.86265	1	0.565761	60.0696
GOTERM_BP_DIRECT	GO:0034613~cellular protein localization	3	1.97368	0.0550822	DVL2, CTNNA1, RRAGB	149	43	16792	7.86265	1	0.565761	60.0696
GOTERM_BP_DIRECT	GO:0006094~gluconeogenesis	3	1.97368	0.0573803	TPI1, PGM1, PCK2	149	44	16792	7.68395	1	0.576691	61.6144
GOTERM_BP_DIRECT	GO:0006406~mRNA export from nucleus	4	2.63158	0.0584871	EIF4A3, EIF4E, EIF5A, CPSF2	149	100	16792	4.50792	1	0.57955	62.3382
GOTERM_BP_DIRECT	GO:0038066~p38MAPK cascade	2	1.31579	0.0600989	MAPK14, MAPKAPK2	149	7	16792	32.1994	1	0.585508	63.3694
GOTERM_BP_DIRECT	GO:0019388~galactose catabolic process	2	1.31579	0.0600989	PGM2, PGM1	149	7	16792	32.1994	1	0.585508	63.3694
GOTERM_BP_DIRECT	GO:0071230~cellular response to amino acid stimulus	3	1.97368	0.0644692	EGFR, MMP2, RRAGB	149	47	16792	7.19349	1	0.607823	66.0338
GOTERM_BP_DIRECT	GO:0016477~cell migration	5	3.28947	0.0658282	FGFR1, ITGAV, GSK3B, FSCN1, ITGB1	149	172	16792	3.2761	1	0.61155	66.8245
GOTERM_BP_DIRECT	GO:0001666~response to hypoxia	5	3.28947	0.0658282	CAV1, HSP90B1, HMOX1, PRKAA1, MMP2	149	172	16792	3.2761	1	0.61155	66.8245
GOTERM_BP_DIRECT	GO:0048812~neuron projection morphogenesis	3	1.97368	0.0668946	EGFR, CTTN, MAP1S	149	48	16792	7.04362	1	0.61351	67.4328
GOTERM_BP_DIRECT	GO:0031659~positive regulation of cyclin-dependent protein serine/threonine kinase activity involved in G1/S transition of mitotic cell cycle	2	1.31579	0.0683864	AKT1, EGFR	149	8	16792	28.1745	1	0.6178	68.2663
GOTERM_BP_DIRECT	GO:0019509~L-methionine biosynthetic process from methylthioadenosine	2	1.31579	0.0683864	EIF2B2, EIF2B1	149	8	16792	28.1745	1	0.6178	68.2663
GOTERM_BP_DIRECT	GO:0097011~cellular response to granulocyte macrophage colony-stimulating factor stimulus	2	1.31579	0.0683864	AKT1, MAPK1	149	8	16792	28.1745	1	0.6178	68.2663
GOTERM_BP_DIRECT	GO:1904706~negative regulation of vascular smooth muscle cell proliferation	2	1.31579	0.0683864	HMOX1, CNN1	149	8	16792	28.1745	1	0.6178	68.2663
GOTERM_BP_DIRECT	GO:0001955~blood vessel maturation	2	1.31579	0.0683864	RECK, MMP2	149	8	16792	28.1745	1	0.6178	68.2663
GOTERM_BP_DIRECT	GO:0031124~mRNA 3'-end processing	3	1.97368	0.0718348	EIF4A3, CPSF2, CSTF1	149	50	16792	6.76188	1	0.632503	70.1169
GOTERM_BP_DIRECT	GO:0038095~Fc-epsilon receptor signaling pathway	5	3.28947	0.0724135	MAPK1, MAPK3, NFKB1, PSMD4, PSMD8	149	178	16792	3.16567	1	0.631547	70.4174
GOTERM_BP_DIRECT	GO:0006412~translation	6	3.94737	0.0734066	EIF4G1, AKT1, EGFR, SLC25A3, RPL38, RPS21	149	253	16792	2.67268	1	0.632776	70.9265
GOTERM_BP_DIRECT	GO:0007519~skeletal muscle tissue development	3	1.97368	0.0743481	CAV1, MAPK14, FLNB	149	51	16792	6.62929	1	0.633714	71.4014
GOTERM_BP_DIRECT	GO:0045596~negative regulation of cell differentiation	3	1.97368	0.0743481	MAPK1, CDK6, ITGB1	149	51	16792	6.62929	1	0.633714	71.4014
GOTERM_BP_DIRECT	GO:0090136~epithelial cell-cell adhesion	2	1.31579	0.0766013	ITGB5, CTNNA1	149	9	16792	25.044	1	0.641246	72.5088
GOTERM_BP_DIRECT	GO:0047497~mitochondrion transport along microtubule	2	1.31579	0.0766013	MAP1S, RHOT2	149	9	16792	25.044	1	0.641246	72.5088
GOTERM_BP_DIRECT	GO:0009651~response to salt stress	2	1.31579	0.0766013	HSP90AB1, HSP90AA1	149	9	16792	25.044	1	0.641246	72.5088
GOTERM_BP_DIRECT	GO:0030168~platelet activation	4	2.63158	0.0813622	PRKCA, AKT1, MAPK1, MAPK3	149	115	16792	3.91993	1	0.660486	74.7176
GOTERM_BP_DIRECT	GO:0006898~receptor-mediated endocytosis	5	3.28947	0.0819146	EGFR, HSP90B1, CTTN, HSP90AA1, MASP1	149	186	16792	3.02952	1	0.659275	74.9628
GOTERM_BP_DIRECT	GO:0010628~positive regulation of gene expression	6	3.94737	0.0823772	CAV1, MAP2K1, MAPK14, PRKAA1, CNN2, CDK6	149	262	16792	2.58087	1	0.657669	75.1664
GOTERM_BP_DIRECT	GO:0045793~positive regulation of cell size	2	1.31579	0.0847443	HSP90AB1, HSP90AA1	149	10	16792	22.5396	1	0.664802	76.1843
GOTERM_BP_DIRECT	GO:0033160~positive regulation of protein import into nucleus, translocation	2	1.31579	0.0847443	HSP90AB1, HSP90AA1	149	10	16792	22.5396	1	0.664802	76.1843
GOTERM_BP_DIRECT	GO:0000184~nuclear-transcribed mRNA catabolic process, nonsense-mediated decay	4	2.63158	0.0880274	EIF4G1, EIF4A3, RPL38, RPS21	149	119	16792	3.78817	1	0.675677	77.5314
GOTERM_BP_DIRECT	GO:0006098~pentose-phosphate shunt	2	1.31579	0.0928159	PGM2, TPI1	149	11	16792	20.4905	1	0.692279	79.3686
GOTERM_BP_DIRECT	GO:0098911~regulation of ventricular cardiac muscle cell action potential	2	1.31579	0.0928159	CAV1, DSP	149	11	16792	20.4905	1	0.692279	79.3686
GOTERM_BP_DIRECT	GO:0050900~leukocyte migration	4	2.63158	0.0931729	CAV1, ITGA5, ITGAV, ITGB1	149	122	16792	3.69502	1	0.690168	79.4997
GOTERM_BP_DIRECT	GO:0048661~positive regulation of smooth muscle cell proliferation	3	1.97368	0.0981443	AKT1, EGFR, HMOX1	149	60	16792	5.6349	1	0.706409	81.2468
