# Supplementary material for: Systems pharmacology in combination with proteomics reveals underlying mechanisms of Xihuang pill against triple-negative breast cancer
Source: Bioengineered. 2020 Oct 22;11(1):1170–88. doi: 10.1080/21655979.2020.1834726 (PMC8291799; doi:10.1080/21655979.2020.1834726)
Supplement: Supplemental Material [file KBIE_A_1834726_SM1210.zip › Table_S6.xls]

## Sheet: KEGG_1.2 (1)
Category	Term	Count	%	PValue	Genes	List Total	Pop Hits	Pop Total	Fold Enrichment	Bonferroni	Benjamini	FDR
KEGG_PATHWAY	hsa03013:RNA transport	24	15.7895	8.20097e-16	EIF5, EIF5B, EIF2S3, EIF2B1, EIF3C, EIF4B, EIF4G1, EIF4A3, EIF3A, EIF4E, EIF3B, EIF3G, EIF3H, EIF2S1, EIF4A2, EIF2S2, EIF1AY, EIF4A1, EIF3F, EIF1, EIF3I, EIF3J, EIF2B2, EIF2B5	108	172	6879	8.8876	1.62426e-13	1.62426e-13	9.76996e-13
KEGG_PATHWAY	hsa04151:PI3K-Akt signaling pathway	26	17.1053	5.25275e-11	HSP90AB1, FGFR1, ITGA11, ITGB5, NFKB1, ITGB1, AKT1, ITGAV, PPP2CB, COL6A2, PRKAA1, THBS2, PRKCA, EGFR, HSP90AA1, MAP2K1, CDK6, PCK2, EIF4B, LAMA2, MAPK1, HSP90B1, EIF4E, ITGA5, GSK3B, MAPK3	108	345	6879	4.80016	1.09783e-08	5.48913e-09	6.63122e-08
KEGG_PATHWAY	hsa04510:Focal adhesion	20	13.1579	2.62463e-10	PRKCA, EGFR, CAV2, CAV1, MAP2K1, ITGA11, ITGB5, FLNB, ITGB1, PXN, AKT1, LAMA2, MAPK1, ITGA5, ITGAV, GSK3B, MAPK3, COL6A2, THBS2, PARVA	108	206	6879	6.18393	5.48547e-08	1.82849e-08	3.3134e-07
KEGG_PATHWAY	hsa05205:Proteoglycans in cancer	19	12.5	1.22628e-09	PRKCA, EGFR, FGFR1, CAV2, CAV1, MAP2K1, ITGB5, MMP2, ITGB1, FLNB, PXN, AKT1, EIF4B, MAPK1, CTTN, ITGA5, ITGAV, MAPK14, MAPK3	108	200	6879	6.05097	2.56292e-07	6.40729e-08	1.54808e-06
KEGG_PATHWAY	hsa05215:Prostate cancer	11	7.23684	8.90527e-07	HSP90AB1, AKT1, EGFR, MAPK1, FGFR1, HSP90B1, HSP90AA1, MAP2K1, GSK3B, MAPK3, NFKB1	108	88	6879	7.96181	0.000186103	3.72234e-05	0.00112422
KEGG_PATHWAY	hsa05200:Pathways in cancer	20	13.1579	8.01831e-06	PRKCA, DVL2, EGFR, HSP90AB1, FGFR1, HSP90AA1, GNAI2, MAP2K1, NFKB1, CDK6, CTNNA1, MMP2, ITGB1, AKT1, LAMA2, MAPK1, HSP90B1, ITGAV, GSK3B, MAPK3	108	393	6879	3.24145	0.00167443	0.000279267	0.0101221
KEGG_PATHWAY	hsa04915:Estrogen signaling pathway	10	6.57895	2.0526e-05	HSP90AB1, AKT1, EGFR, MAPK1, HSP90B1, HSP90AA1, GNAI2, MAP2K1, MAPK3, MMP2	108	99	6879	6.43378	0.00428078	0.000612665	0.0259094
KEGG_PATHWAY	hsa04150:mTOR signaling pathway	8	5.26316	2.83265e-05	PRKCA, EIF4B, AKT1, MAPK1, EIF4E, MAPK3, PRKAA1, RRAGB	108	58	6879	8.78544	0.00590284	0.000739767	0.0357543
KEGG_PATHWAY	hsa04370:VEGF signaling pathway	8	5.26316	3.95582e-05	PRKCA, AKT1, MAPK1, MAP2K1, MAPK14, MAPK3, MAPKAPK2, PXN	108	61	6879	8.35337	0.00823375	0.000918226	0.0499279
KEGG_PATHWAY	hsa04512:ECM-receptor interaction	9	5.92105	5.56402e-05	LAMA2, ITGA5, ITGAV, ITGA11, COL6A2, ITGB5, AGRN, THBS2, ITGB1	108	87	6879	6.58908	0.0115618	0.00116224	0.0702189
KEGG_PATHWAY	hsa04071:Sphingolipid signaling pathway	10	6.57895	9.45666e-05	PRKCA, AKT1, MAPK1, GNAI2, MAP2K1, CERS2, MAPK14, PPP2CB, MAPK3, NFKB1	108	120	6879	5.30787	0.0195713	0.00179524	0.119318
KEGG_PATHWAY	hsa04066:HIF-1 signaling pathway	9	5.92105	0.000112486	PRKCA, AKT1, EGFR, MAPK1, EIF4E, MAP2K1, HMOX1, MAPK3, NFKB1	108	96	6879	5.97135	0.0232367	0.00195733	0.141913
KEGG_PATHWAY	hsa05213:Endometrial cancer	7	4.60526	0.000140127	AKT1, EGFR, MAPK1, MAP2K1, GSK3B, MAPK3, CTNNA1	108	52	6879	8.57425	0.0288638	0.00225043	0.176756
KEGG_PATHWAY	hsa05160:Hepatitis C	10	6.57895	0.000208126	AKT1, EGFR, MAPK1, MAPK14, EIF2S1, GSK3B, PPP2CB, MAPK3, NFKB1, EIF2AK4	108	133	6879	4.78906	0.0425701	0.00310252	0.262426
KEGG_PATHWAY	hsa05223:Non-small cell lung cancer	7	4.60526	0.000212511	PRKCA, AKT1, EGFR, MAPK1, MAP2K1, MAPK3, CDK6	108	56	6879	7.96181	0.0434475	0.00295692	0.267949
KEGG_PATHWAY	hsa04914:Progesterone-mediated oocyte maturation	8	5.26316	0.000380514	HSP90AB1, AKT1, MAPK1, HSP90AA1, GNAI2, MAP2K1, MAPK14, MAPK3	108	87	6879	5.85696	0.0764612	0.00495907	0.47931
KEGG_PATHWAY	hsa04810:Regulation of actin cytoskeleton	12	7.89474	0.000391558	EGFR, MAPK1, FGFR1, MAP2K1, ITGA5, ITGAV, MAPK3, ITGA11, ITGB5, ITGB1, PXN, NCKAP1	108	210	6879	3.63968	0.0785914	0.00480323	0.49319
KEGG_PATHWAY	hsa05131:Shigellosis	7	4.60526	0.000443785	MAPK1, CTTN, ITGA5, MAPK14, MAPK3, NFKB1, ITGB1	108	64	6879	6.96658	0.0885984	0.00514072	0.558803
KEGG_PATHWAY	hsa05214:Glioma	7	4.60526	0.000482815	PRKCA, AKT1, EGFR, MAPK1, MAP2K1, MAPK3, CDK6	108	65	6879	6.8594	0.0960062	0.00529816	0.607811
KEGG_PATHWAY	hsa05212:Pancreatic cancer	7	4.60526	0.000482815	AKT1, EGFR, MAPK1, MAP2K1, MAPK3, NFKB1, CDK6	108	65	6879	6.8594	0.0960062	0.00529816	0.607811
KEGG_PATHWAY	hsa05412:Arrhythmogenic right ventricular cardiomyopathy (ARVC)	7	4.60526	0.000568873	ITGA5, ITGAV, ITGA11, ITGB5, DSP, CTNNA1, ITGB1	108	67	6879	6.65464	0.112129	0.00592877	0.715791
KEGG_PATHWAY	hsa04917:Prolactin signaling pathway	7	4.60526	0.000776446	AKT1, MAPK1, MAP2K1, MAPK14, GSK3B, MAPK3, NFKB1	108	71	6879	6.27973	0.149848	0.00770069	0.975795
KEGG_PATHWAY	hsa05218:Melanoma	7	4.60526	0.000776446	AKT1, EGFR, MAPK1, FGFR1, MAP2K1, MAPK3, CDK6	108	71	6879	6.27973	0.149848	0.00770069	0.975795
KEGG_PATHWAY	hsa05133:Pertussis	7	4.60526	0.00103826	MAPK1, GNAI2, ITGA5, MAPK14, MAPK3, NFKB1, ITGB1	108	75	6879	5.94481	0.195158	0.00982008	1.30285
KEGG_PATHWAY	hsa05100:Bacterial invasion of epithelial cells	7	4.60526	0.00127555	CAV2, CAV1, CTTN, ITGA5, CTNNA1, ITGB1, PXN	108	78	6879	5.71617	0.234143	0.0115312	1.5984
KEGG_PATHWAY	hsa05164:Influenza A	10	6.57895	0.00147285	PRKCA, AKT1, MAPK1, MAP2K1, MAPK14, EIF2S1, GSK3B, MAPK3, NFKB1, EIF2AK4	108	174	6879	3.6606	0.265123	0.0127535	1.84353
KEGG_PATHWAY	hsa05145:Toxoplasmosis	8	5.26316	0.00154754	LAMA2, AKT1, MAPK1, GNAI2, MAPK14, MAPK3, NFKB1, ITGB1	108	110	6879	4.63232	0.276524	0.012864	1.93619
KEGG_PATHWAY	hsa04621:NOD-like receptor signaling pathway	6	3.94737	0.00168637	HSP90AB1, MAPK1, HSP90AA1, MAPK14, MAPK3, NFKB1	108	56	6879	6.8244	0.297246	0.0134756	2.10818
KEGG_PATHWAY	hsa04010:MAPK signaling pathway	12	7.89474	0.00182338	PRKCA, AKT1, EGFR, MAPK1, MAP4K4, FGFR1, MAP2K1, MAPK14, MAPK3, NFKB1, MAPKAPK2, FLNB	108	253	6879	3.02108	0.317119	0.0140279	2.27764
KEGG_PATHWAY	hsa04012:ErbB signaling pathway	7	4.60526	0.00224072	PRKCA, AKT1, EGFR, MAPK1, MAP2K1, GSK3B, MAPK3	108	87	6879	5.12484	0.37427	0.0166048	2.7922
KEGG_PATHWAY	hsa04730:Long-term depression	6	3.94737	0.00229567	PRKCA, MAPK1, GNAI2, MAP2K1, PPP2CB, MAPK3	108	60	6879	6.36944	0.381431	0.0164272	2.85975
KEGG_PATHWAY	hsa04722:Neurotrophin signaling pathway	8	5.26316	0.00254887	AKT1, MAPK1, MAP2K1, MAPK14, GSK3B, MAPK3, NFKB1, MAPKAPK2	108	120	6879	4.2463	0.413389	0.0176227	3.17052
KEGG_PATHWAY	hsa04912:GnRH signaling pathway	7	4.60526	0.00281352	PRKCA, EGFR, MAPK1, MAP2K1, MAPK14, MAPK3, MMP2	108	91	6879	4.89957	0.445038	0.018816	3.49436
KEGG_PATHWAY	hsa05230:Central carbon metabolism in cancer	6	3.94737	0.00305154	AKT1, EGFR, MAPK1, FGFR1, MAP2K1, MAPK3	108	64	6879	5.97135	0.472046	0.0197629	3.78475
KEGG_PATHWAY	hsa05219:Bladder cancer	5	3.28947	0.00360023	EGFR, MAPK1, MAP2K1, MAPK3, MMP2	108	41	6879	7.76762	0.529428	0.0225837	4.45112
KEGG_PATHWAY	hsa00010:Glycolysis / Gluconeogenesis	6	3.94737	0.00372588	PGM2, ALDH7A1, TPI1, ALDH1B1, PGM1, PCK2	108	67	6879	5.70398	0.541669	0.0226847	4.60312
KEGG_PATHWAY	hsa04664:Fc epsilon RI signaling pathway	6	3.94737	0.00397268	PRKCA, AKT1, MAPK1, MAP2K1, MAPK14, MAPK3	108	68	6879	5.6201	0.564798	0.0234896	4.90104
KEGG_PATHWAY	hsa04662:B cell receptor signaling pathway	6	3.94737	0.00423099	AKT1, MAPK1, MAP2K1, GSK3B, MAPK3, NFKB1	108	69	6879	5.53865	0.587761	0.0243149	5.21191
KEGG_PATHWAY	hsa04660:T cell receptor signaling pathway	7	4.60526	0.00449717	AKT1, MAPK1, MAP2K1, MAPK14, GSK3B, MAPK3, NFKB1	108	100	6879	4.45861	0.610163	0.0251388	5.53128
KEGG_PATHWAY	hsa04916:Melanogenesis	7	4.60526	0.00449717	PRKCA, DVL2, MAPK1, GNAI2, MAP2K1, GSK3B, MAPK3	108	100	6879	4.45861	0.610163	0.0251388	5.53128
KEGG_PATHWAY	hsa04068:FoxO signaling pathway	8	5.26316	0.00471174	AKT1, EGFR, MAPK1, MAP2K1, MAPK14, MAPK3, PRKAA1, PCK2	108	134	6879	3.80265	0.627337	0.0256414	5.78803
KEGG_PATHWAY	hsa05220:Chronic myeloid leukemia	6	3.94737	0.00507778	AKT1, MAPK1, MAP2K1, MAPK3, NFKB1, CDK6	108	72	6879	5.30787	0.654914	0.0269123	6.2245
KEGG_PATHWAY	hsa04015:Rap1 signaling pathway	10	6.57895	0.00522755	PRKCA, AKT1, EGFR, MAPK1, FGFR1, GNAI2, MAP2K1, MAPK14, MAPK3, ITGB1	108	210	6879	3.03307	0.665602	0.027014	6.40255
KEGG_PATHWAY	hsa05142:Chagas disease (American trypanosomiasis)	7	4.60526	0.00544624	AKT1, MAPK1, GNAI2, MAPK14, PPP2CB, MAPK3, NFKB1	108	104	6879	4.28713	0.68062	0.0274545	6.66198
KEGG_PATHWAY	hsa04910:Insulin signaling pathway	8	5.26316	0.00552985	AKT1, MAPK1, EIF4E, MAP2K1, GSK3B, MAPK3, PRKAA1, PCK2	108	138	6879	3.69243	0.686183	0.0272167	6.761
KEGG_PATHWAY	hsa04550:Signaling pathways regulating pluripotency of stem cells	8	5.26316	0.00597686	DVL2, AKT1, MAPK1, FGFR1, MAP2K1, MAPK14, GSK3B, MAPK3	108	140	6879	3.63968	0.714328	0.0287171	7.2887
KEGG_PATHWAY	hsa05410:Hypertrophic cardiomyopathy (HCM)	6	3.94737	0.0071206	ITGA5, ITGAV, ITGA11, ITGB5, PRKAA1, ITGB1	108	78	6879	4.89957	0.775421	0.0333742	8.62643
KEGG_PATHWAY	hsa00330:Arginine and proline metabolism	5	3.28947	0.0073591	ALDH7A1, ALDH18A1, CKM, ALDH1B1, ALDH4A1	108	50	6879	6.36944	0.786419	0.0337236	8.90314
KEGG_PATHWAY	hsa04320:Dorso-ventral axis formation	4	2.63158	0.00815871	EGFR, MAPK1, MAP2K1, MAPK3	108	27	6879	9.43621	0.819525	0.0365368	9.82521
KEGG_PATHWAY	hsa04919:Thyroid hormone signaling pathway	7	4.60526	0.00880791	PRKCA, AKT1, MAPK1, MAP2K1, ITGAV, GSK3B, MAPK3	108	115	6879	3.87705	0.842607	0.0385768	10.5675
KEGG_PATHWAY	hsa04670:Leukocyte transendothelial migration	7	4.60526	0.00880791	PRKCA, GNAI2, MAPK14, CTNNA1, MMP2, ITGB1, PXN	108	115	6879	3.87705	0.842607	0.0385768	10.5675
KEGG_PATHWAY	hsa04666:Fc gamma R-mediated phagocytosis	6	3.94737	0.009679	PRKCA, AKT1, MAPK1, MAP2K1, MAPK3, ASAP1	108	84	6879	4.5496	0.869027	0.0414651	11.5547
KEGG_PATHWAY	hsa05222:Small cell lung cancer	6	3.94737	0.0101596	LAMA2, AKT1, ITGAV, NFKB1, CDK6, ITGB1	108	85	6879	4.49608	0.881662	0.0426204	12.095
KEGG_PATHWAY	hsa05221:Acute myeloid leukemia	5	3.28947	0.0109338	AKT1, MAPK1, MAP2K1, MAPK3, NFKB1	108	56	6879	5.687	0.899514	0.0449149	12.959
KEGG_PATHWAY	hsa04540:Gap junction	6	3.94737	0.0116993	PRKCA, EGFR, MAPK1, GNAI2, MAP2K1, MAPK3	108	88	6879	4.3428	0.914528	0.0470822	13.8056
KEGG_PATHWAY	hsa05210:Colorectal cancer	5	3.28947	0.0154737	AKT1, MAPK1, MAP2K1, GSK3B, MAPK3	108	62	6879	5.13665	0.961584	0.0607545	17.8703
KEGG_PATHWAY	hsa04141:Protein processing in endoplasmic reticulum	8	5.26316	0.0159162	HSP90AB1, HSPBP1, HSP90B1, HSP90AA1, STT3A, EIF2S1, RPN2, EIF2AK4	108	169	6879	3.01512	0.965029	0.0613089	18.3352
KEGG_PATHWAY	hsa05162:Measles	7	4.60526	0.0171722	AKT1, EIF3H, EIF2S1, GSK3B, NFKB1, CDK6, EIF2AK4	108	133	6879	3.35234	0.973222	0.0648422	19.6412
KEGG_PATHWAY	hsa05231:Choline metabolism in cancer	6	3.94737	0.0202051	PRKCA, AKT1, EGFR, MAPK1, MAP2K1, MAPK3	108	101	6879	3.78383	0.985964	0.0746339	22.7163
KEGG_PATHWAY	hsa04261:Adrenergic signaling in cardiomyocytes	7	4.60526	0.0202295	PRKCA, AKT1, MAPK1, GNAI2, MAPK14, PPP2CB, MAPK3	108	138	6879	3.23088	0.986037	0.0734372	22.7406
KEGG_PATHWAY	hsa05140:Leishmaniasis	5	3.28947	0.0242512	MAPK1, MAPK14, MAPK3, NFKB1, ITGB1	108	71	6879	4.48552	0.994089	0.0860843	26.6499
KEGG_PATHWAY	hsa04520:Adherens junction	5	3.28947	0.0242512	EGFR, MAPK1, FGFR1, MAPK3, CTNNA1	108	71	6879	4.48552	0.994089	0.0860843	26.6499
KEGG_PATHWAY	hsa04620:Toll-like receptor signaling pathway	6	3.94737	0.024335	AKT1, MAPK1, MAP2K1, MAPK14, MAPK3, NFKB1	108	106	6879	3.60535	0.994194	0.084948	26.7294
KEGG_PATHWAY	hsa05161:Hepatitis B	7	4.60526	0.0251049	PRKCA, AKT1, MAPK1, MAP2K1, MAPK3, NFKB1, CDK6	108	145	6879	3.0749	0.995077	0.0861293	27.456
KEGG_PATHWAY	hsa04668:TNF signaling pathway	6	3.94737	0.0252215	AKT1, MAPK1, MAP2K1, MAPK14, MAPK3, NFKB1	108	107	6879	3.57165	0.995199	0.0851379	27.5655
KEGG_PATHWAY	hsa04062:Chemokine signaling pathway	8	5.26316	0.0254569	AKT1, MAPK1, GNAI2, MAP2K1, GSK3B, MAPK3, NFKB1, PXN	108	186	6879	2.73955	0.995435	0.0845602	27.786
KEGG_PATHWAY	hsa04725:Cholinergic synapse	6	3.94737	0.0289748	PRKCA, AKT1, MAPK1, GNAI2, MAP2K1, MAPK3	108	111	6879	3.44294	0.997856	0.0943624	31.0087
KEGG_PATHWAY	hsa04921:Oxytocin signaling pathway	7	4.60526	0.029033	PRKCA, EGFR, MAPK1, GNAI2, MAP2K1, MAPK3, PRKAA1	108	150	6879	2.97241	0.997883	0.093117	31.0609
KEGG_PATHWAY	hsa05132:Salmonella infection	5	3.28947	0.0398733	MAPK1, MAPK14, MAPK3, NFKB1, FLNB	108	83	6879	3.83701	0.999797	0.124429	40.1711
KEGG_PATHWAY	hsa05414:Dilated cardiomyopathy	5	3.28947	0.0413831	ITGA5, ITGAV, ITGA11, ITGB5, ITGB1	108	84	6879	3.79134	0.999854	0.127065	41.348
KEGG_PATHWAY	hsa01130:Biosynthesis of antibiotics	8	5.26316	0.0466591	PGM2, PGM3, SHMT2, ALDH7A1, TPI1, ALDH1B1, PGM1, PCK2	108	212	6879	2.40356	0.999954	0.140421	45.2954
KEGG_PATHWAY	hsa04728:Dopaminergic synapse	6	3.94737	0.0487644	PRKCA, AKT1, GNAI2, MAPK14, GSK3B, PPP2CB	108	128	6879	2.98568	0.999971	0.144398	46.8011
KEGG_PATHWAY	hsa04611:Platelet activation	6	3.94737	0.0515123	AKT1, MAPK1, GNAI2, MAPK14, MAPK3, ITGB1	108	130	6879	2.93974	0.999984	0.150025	48.7089
KEGG_PATHWAY	hsa04380:Osteoclast differentiation	6	3.94737	0.0529197	AKT1, MAPK1, MAP2K1, MAPK14, MAPK3, NFKB1	108	131	6879	2.9173	0.999988	0.151844	49.6615
KEGG_PATHWAY	hsa04014:Ras signaling pathway	8	5.26316	0.0617469	PRKCA, AKT1, EGFR, MAPK1, FGFR1, MAP2K1, MAPK3, NFKB1	108	226	6879	2.25467	0.999998	0.173286	55.274
KEGG_PATHWAY	hsa04723:Retrograde endocannabinoid signaling	5	3.28947	0.0719345	PRKCA, MAPK1, GNAI2, MAPK14, MAPK3	108	101	6879	3.15319	1	0.197283	61.0324
KEGG_PATHWAY	hsa05216:Thyroid cancer	3	1.97368	0.074156	MAPK1, MAP2K1, MAPK3	108	29	6879	6.58908	1	0.200411	62.1937
KEGG_PATHWAY	hsa04720:Long-term potentiation	4	2.63158	0.0829122	PRKCA, MAPK1, MAP2K1, MAPK3	108	66	6879	3.86027	1	0.219484	66.4675
KEGG_PATHWAY	hsa05211:Renal cell carcinoma	4	2.63158	0.0829122	AKT1, MAPK1, MAP2K1, MAPK3	108	66	6879	3.86027	1	0.219484	66.4675
KEGG_PATHWAY	hsa04931:Insulin resistance	5	3.28947	0.0871223	AKT1, GSK3B, PRKAA1, NFKB1, PCK2	108	108	6879	2.94882	1	0.226977	68.3599
KEGG_PATHWAY	hsa00500:Starch and sucrose metabolism	3	1.97368	0.0927049	PGM2, PGM1, PGM2L1	108	33	6879	5.7904	1	0.237466	70.7176
KEGG_PATHWAY	hsa04726:Serotonergic synapse	5	3.28947	0.0940736	PRKCA, MAPK1, GNAI2, MAP2K1, MAPK3	108	111	6879	2.86912	1	0.237911	71.2704
KEGG_PATHWAY	hsa04920:Adipocytokine signaling pathway	4	2.63158	0.0949621	AKT1, PRKAA1, NFKB1, PCK2	108	70	6879	3.63968	1	0.237252	71.6241
KEGG_PATHWAY	hsa05020:Prion diseases	3	1.97368	0.0975344	MAPK1, MAP2K1, MAPK3	108	34	6879	5.6201	1	0.240414	72.6256
